# Supplementary material for: Rule-based omics mining reveals antimicrobial macrocyclic peptides against drug-resistant clinical isolates
Source: Nat Commun. 2024 Jun 8;15:4901. doi: 10.1038/s41467-024-49215-y (PMC11162475; doi:10.1038/s41467-024-49215-y)
Supplement: Supplementary file 4 — Supplementary Data 1-8 [file 41467_2024_49215_MOESM4_ESM.zip]

Archive with 9 entries (9 files):
- 1_Supplementary_data_genome_infor_precursor-flavoprotein_pairs.xlsx
- 2_Supplementary_data_precursor_seq_logo.xlsx
- 3_Supplementary_data_BGC_phylogenetic_analysis.xlsx
- 4_Supplementary_data_mat_BGC_table_ms1.xlsx
- 5_Supplementary_data_mat_BGC_table_ms2.xlsx
- 6_Supplementary_data_sis_BGC_table.xlsb
- 7_Supplementary_data_keb_BGC_table.xlsb
- 8_Protein sequence and accession ID of the BGC in this study..xlsx
- Legends_of_Supplementary_data.docx
