# Supplementary material for: Rule-based omics mining reveals antimicrobial macrocyclic peptides against drug-resistant clinical isolates
Source: Nat Commun. 2024 Jun 8;15:4901. doi: 10.1038/s41467-024-49215-y (PMC11162475; doi:10.1038/s41467-024-49215-y)
Supplement: Supplementary file 4 — Supplementary Data 1-8 [file 41467_2024_49215_MOESM4_ESM.zip › 2_Supplementary_data_precursor_seq_logo.xlsx]

## Sheet: Sheet
00001_85_actino_pre_669.fasta.svg
00002_72_firmicutes_pre_772.fasta.svg
00003_63_2nd_avi_289.fasta.svg
00004_52_actino_pre_393.fasta.svg
00005_42_actino_pre_490.fasta.svg
00006_35_actino_pre_732.fasta.svg
00007_26_actino_pre_26.fasta.svg
00008_23_actino_pre_149.fasta.svg
00009_21_actino_pre_266.fasta.svg
00010_16_actino_pre_608.fasta.svg
00011_15_actino_pre_448.fasta.svg
00012_15_2nd_avi_8.fasta.svg
00013_13_2nd_avi_356.fasta.svg
00014_13_firmicutes_pre_983.fasta.svg
00015_12_firmicutes_pre_29.fasta.svg
00016_12_actino_pre_183.fasta.svg
00017_11_Known_mutacin1140-2.fasta.svg
00018_10_actino_pre_444.fasta.svg
00019_8_firmicutes_pre_290.fasta.svg
00020_8_actino_pre_568.fasta.svg
00021_8_actino_pre_698.fasta.svg
00022_7_firmicutes_pre_264.fasta.svg
00023_7_firmicutes_pre_294.fasta.svg
00024_7_firmicutes_pre_396.fasta.svg
00025_7_actino_pre_333.fasta.svg
00026_7_actino_pre_172.fasta.svg
00027_7_2nd_avi_542.fasta.svg
00028_6_actino_pre_644.fasta.svg
00029_6_actino_pre_437.fasta.svg
00030_6_actino_pre_543.fasta.svg
00031_6_actino_pre_626.fasta.svg
00032_6_actino_pre_632.fasta.svg
00033_6_actino_pre_716.fasta.svg
00034_6_firmicutes_pre_1015.fasta.svg
00035_5_firmicutes_pre_14.fasta.svg
00036_5_firmicutes_pre_86.fasta.svg
00037_5_firmicutes_pre_268.fasta.svg
00038_5_firmicutes_pre_300.fasta.svg
00039_5_firmicutes_pre_324.fasta.svg
00040_5_actino_pre_213.fasta.svg
00041_5_actino_pre_318.fasta.svg
00042_5_actino_pre_367.fasta.svg
00043_5_actino_pre_476.fasta.svg
00044_5_actino_pre_160.fasta.svg
00045_5_actino_pre_724.fasta.svg
00046_5_actino_pre_637.fasta.svg
00047_5_2nd_avi_371.fasta.svg
00048_5_actino_pre_348.fasta.svg
00049_4_firmicutes_pre_9.fasta.svg
00050_4_firmicutes_pre_311.fasta.svg
00051_4_firmicutes_pre_355.fasta.svg
00052_4_2nd_avi_491.fasta.svg
00053_4_2nd_avi_43.fasta.svg
00054_4_2nd_avi_464.fasta.svg
00055_4_2nd_avi_440.fasta.svg
00056_4_2nd_avi_273.fasta.svg
00057_4_2nd_avi_462.fasta.svg
00058_4_2nd_avi_490.fasta_BGC1_.svg
00059_4_firmicutes_pre_1024.fasta.svg
00060_4_2nd_avi_338.fasta.svg
00061_3_firmicutes_pre_1004.fasta.svg
00062_3_actino_pre_275.fasta.svg
00063_3_actino_pre_454.fasta.svg
00064_3_actino_pre_618.fasta.svg
00065_3_actino_pre_753.fasta.svg
00066_3_actino_pre_278.fasta.svg
00067_3_actino_pre_77.fasta.svg
