# Supplementary material for: Rule-based omics mining reveals antimicrobial macrocyclic peptides against drug-resistant clinical isolates
Source: Nat Commun. 2024 Jun 8;15:4901. doi: 10.1038/s41467-024-49215-y (PMC11162475; doi:10.1038/s41467-024-49215-y)
Supplement: Supplementary file 4 — Supplementary Data 1-8 [file 41467_2024_49215_MOESM4_ESM.zip › 3_Supplementary_data_BGC_phylogenetic_analysis.xlsx]

## Sheet: Sheet
C01_Sis_family_FAM_01495.svg
C02_FAM_00849.svg
C02_FAM_00849_copy.svg
C03_FAM_01606.svg
C04_FAM_01631.svg
C05_FAM_01306.svg
C06_FAM_01249.svg
C07_FAM_01522.svg
C08_FAM_01369.svg
C09_FAM_00754.svg
C11_FAM_01626.svg
C12_FAM_01553.svg
C13_FAM_01277.svg
C15_FAM_01560.svg
C16_FAM_01511.svg
C17_FAM_01298.svg
C18_FAM_01442.svg
C24_FAM_01482.svg
C27_FAM_01422.svg
C29_FAM_01107.svg
C30_FAM_01540.svg
C31_FAM_01255.svg
C35_FAM_01624.svg
C37_FAM_01072.svg
C39_FAM_01482.svg
C40_FAM_01089.svg
C42_FAM_00883.svg
C44_FAM_01309.svg
C51_FAM_01275.svg
C52_FAM_01598.svg
C54_Mat_family_FAM_01553.svg
C56_FAM_01553.svg
