# Supplementary material for: Rule-based omics mining reveals antimicrobial macrocyclic peptides against drug-resistant clinical isolates
Source: Nat Commun. 2024 Jun 8;15:4901. doi: 10.1038/s41467-024-49215-y (PMC11162475; doi:10.1038/s41467-024-49215-y)
Supplement: Supplementary file 4 — Supplementary Data 1-8 [file 41467_2024_49215_MOESM4_ESM.zip › 4_Supplementary_data_mat_BGC_table_ms1.xlsx]

## Sheet: calculated_ms1
seq	isomass	1	2	3	-1H2O_-CO2H2_+0H_+0CH2_+1	-1H2O_-CO2H2_+0H_+1CH2_+1	-1H2O_-CO2H2_+0H_+2CH2_+1	-1H2O_-CO2H2_+0H_+3CH2_+1	-1H2O_-CO2H2_+0H_+4CH2_+1	-1H2O_-CO2H2_+2H_+0CH2_+1	-1H2O_-CO2H2_+2H_+1CH2_+1	-1H2O_-CO2H2_+2H_+2CH2_+1	-1H2O_-CO2H2_+2H_+3CH2_+1	-1H2O_-CO2H2_+2H_+4CH2_+1	-1H2O_-CO2H2_+0H_+0CH2_+2	-1H2O_-CO2H2_+0H_+1CH2_+2	-1H2O_-CO2H2_+0H_+2CH2_+2	-1H2O_-CO2H2_+0H_+3CH2_+2	-1H2O_-CO2H2_+0H_+4CH2_+2	-1H2O_-CO2H2_+2H_+0CH2_+2	-1H2O_-CO2H2_+2H_+1CH2_+2	-1H2O_-CO2H2_+2H_+2CH2_+2	-1H2O_-CO2H2_+2H_+3CH2_+2	-1H2O_-CO2H2_+2H_+4CH2_+2	-1H2O_-CO2H2_+0H_+0CH2_+3	-1H2O_-CO2H2_+0H_+1CH2_+3	-1H2O_-CO2H2_+0H_+2CH2_+3	-1H2O_-CO2H2_+0H_+3CH2_+3	-1H2O_-CO2H2_+0H_+4CH2_+3	-1H2O_-CO2H2_+2H_+0CH2_+3	-1H2O_-CO2H2_+2H_+1CH2_+3	-1H2O_-CO2H2_+2H_+2CH2_+3	-1H2O_-CO2H2_+2H_+3CH2_+3	-1H2O_-CO2H2_+2H_+4CH2_+3	-2H2O_-CO2H2_+0H_+0CH2_+1	-2H2O_-CO2H2_+0H_+1CH2_+1	-2H2O_-CO2H2_+0H_+2CH2_+1	-2H2O_-CO2H2_+0H_+3CH2_+1	-2H2O_-CO2H2_+0H_+4CH2_+1	-2H2O_-CO2H2_+2H_+0CH2_+1	-2H2O_-CO2H2_+2H_+1CH2_+1	-2H2O_-CO2H2_+2H_+2CH2_+1	-2H2O_-CO2H2_+2H_+3CH2_+1	-2H2O_-CO2H2_+2H_+4CH2_+1	-2H2O_-CO2H2_+4H_+0CH2_+1	-2H2O_-CO2H2_+4H_+1CH2_+1	-2H2O_-CO2H2_+4H_+2CH2_+1	-2H2O_-CO2H2_+4H_+3CH2_+1	-2H2O_-CO2H2_+4H_+4CH2_+1
M	149.051	150.058	75.5328	50.691	86.0423	100.058	114.074	128.089	142.105	88.0579	102.074	116.089	130.105	144.121	43.5248	50.5326	57.5404	64.5483	71.5561	44.5326	51.5404	58.5483	65.5561	72.5639	29.3523	34.0242	38.696	43.3679	48.0398	30.0242	34.696	39.3679	44.0398	48.7117	68.0317	82.0474	96.063	110.079	124.094	70.0474	84.063	98.0787	112.094	126.11	72.063	86.0787	100.094	114.11	128.126
MD	264.078	265.085	133.046	89.0333	201.069	215.085	229.101	243.116	257.132	203.085	217.101	231.116	245.132	259.147	101.038	108.046	115.054	122.062	129.07	102.046	109.054	116.062	123.07	130.077	67.6946	72.3665	77.0384	81.7102	86.3821	68.3665	73.0384	77.7102	82.3821	87.054	183.059	197.074	211.09	225.106	239.121	185.074	199.09	213.106	227.121	241.137	187.09	201.106	215.121	229.137	243.153
MDT	365.126	366.133	183.57	122.716	302.117	316.133	330.148	344.164	358.18	304.133	318.148	332.164	346.18	360.195	151.562	158.57	165.578	172.586	179.593	152.57	159.578	166.586	173.593	180.601	101.377	106.049	110.721	115.393	120.065	102.049	106.721	111.393	116.065	120.737	284.106	298.122	312.138	326.153	340.169	286.122	300.138	314.153	328.169	342.185	288.138	302.153	316.169	330.185	344.2
MDTH	502.185	503.192	252.1	168.402	439.176	453.191	467.207	481.223	495.238	441.191	455.207	469.223	483.238	497.254	220.092	227.099	234.107	241.115	248.123	221.099	228.107	235.115	242.123	249.131	147.063	151.735	156.407	161.079	165.751	147.735	152.407	157.079	161.751	166.423	421.165	435.181	449.197	463.212	477.228	423.181	437.197	451.212	465.228	479.244	425.197	439.212	453.228	467.244	481.259
MDTHE	631.227	632.234	316.621	211.416	568.218	582.234	596.25	610.265	624.281	570.234	584.25	598.265	612.281	626.297	284.613	291.621	298.628	305.636	312.644	285.621	292.628	299.636	306.644	313.652	190.078	194.75	199.421	204.093	208.765	190.75	195.421	200.093	204.765	209.437	550.208	564.223	578.239	592.255	606.27	552.223	566.239	580.255	594.27	608.286	554.239	568.255	582.27	596.286	610.302
MDTHEL	744.311	745.319	373.163	249.111	681.302	695.318	709.334	723.349	737.365	683.318	697.334	711.349	725.365	739.381	341.155	348.163	355.171	362.178	369.186	342.163	349.171	356.178	363.186	370.194	227.772	232.444	237.116	241.788	246.46	228.444	233.116	237.788	242.46	247.132	663.292	677.308	691.323	705.339	719.355	665.308	679.323	693.339	707.355	721.37	667.323	681.339	695.355	709.37	723.386
MDTHELI	857.395	858.403	429.705	286.806	794.387	808.402	822.418	836.433	850.449	796.402	810.418	824.433	838.449	852.465	397.697	404.705	411.713	418.72	425.728	398.705	405.713	412.72	419.728	426.736	265.467	270.139	274.811	279.483	284.155	266.139	270.811	275.483	280.155	284.826	776.376	790.392	804.407	818.423	832.439	778.392	792.407	806.423	820.439	834.454	780.407	794.423	808.439	822.454	836.47
MDTHELIE	986.438	987.445	494.226	329.82	923.429	937.445	951.46	965.476	979.492	925.445	939.46	953.476	967.492	981.507	462.218	469.226	476.234	483.242	490.25	463.226	470.234	477.242	484.25	491.257	308.481	313.153	317.825	322.497	327.169	309.153	313.825	318.497	323.169	327.841	905.419	919.434	933.45	947.466	961.481	907.434	921.45	935.466	949.481	963.497	909.45	923.466	937.481	951.497	965.512
MDTHELIEG	1043.46	1044.47	522.737	348.827	980.451	994.466	1008.48	1022.5	1036.51	982.466	996.482	1010.5	1024.51	1038.53	490.729	497.737	504.745	511.752	518.76	491.737	498.745	505.752	512.76	519.768	327.488	332.16	336.832	341.504	346.176	328.16	332.832	337.504	342.176	346.848	962.44	976.456	990.471	1004.49	1018.5	964.456	978.471	992.487	1006.5	1020.52	966.471	980.487	994.503	1008.52	1022.53
MDTHELIEGF	1190.53	1191.54	596.271	397.85	1127.52	1141.53	1155.55	1169.57	1183.58	1129.53	1143.55	1157.57	1171.58	1185.6	564.263	571.271	578.279	585.287	592.294	565.271	572.279	579.287	586.294	593.302	376.511	381.183	385.855	390.527	395.199	377.183	381.855	386.527	391.199	395.871	1109.51	1123.52	1137.54	1151.56	1165.57	1111.52	1125.54	1139.56	1153.57	1167.59	1113.54	1127.56	1141.57	1155.59	1169.6
MDTHELIEGFD	1305.55	1306.56	653.785	436.192	1242.55	1256.56	1270.58	1284.59	1298.61	1244.56	1258.58	1272.59	1286.61	1300.62	621.777	628.784	635.792	642.8	649.808	622.784	629.792	636.8	643.808	650.816	414.854	419.525	424.197	428.869	433.541	415.525	420.197	424.869	429.541	434.213	1224.54	1238.55	1252.57	1266.58	1280.6	1226.55	1240.57	1254.58	1268.6	1282.61	1228.57	1242.58	1256.6	1270.61	1284.63
MDTHELIEGFDA	1376.59	1377.6	689.303	459.871	1313.58	1327.6	1341.61	1355.63	1369.65	1315.6	1329.61	1343.63	1357.65	1371.66	657.295	664.303	671.311	678.319	685.326	658.303	665.311	672.319	679.326	686.334	438.533	443.204	447.876	452.548	457.22	439.204	443.876	448.548	453.22	457.892	1295.57	1309.59	1323.6	1337.62	1351.64	1297.59	1311.6	1325.62	1339.64	1353.65	1299.6	1313.62	1327.64	1341.65	1355.67
MDTHELIEGFDAY	1539.66	1540.66	770.835	514.226	1476.65	1490.66	1504.68	1518.69	1532.71	1478.66	1492.68	1506.69	1520.71	1534.72	738.827	745.835	752.842	759.85	766.858	739.835	746.842	753.85	760.858	767.866	492.887	497.559	502.231	506.903	511.575	493.559	498.231	502.903	507.575	512.246	1458.64	1472.65	1486.67	1500.68	1514.7	1460.65	1474.67	1488.68	1502.7	1516.71	1462.67	1476.68	1490.7	1504.71	1518.73
MDTHELIEGFDAYV	1638.72	1639.73	820.369	547.248	1575.71	1589.73	1603.75	1617.76	1631.78	1577.73	1591.75	1605.76	1619.78	1633.79	788.361	795.369	802.377	809.385	816.392	789.369	796.377	803.385	810.392	817.4	525.91	530.582	535.254	539.925	544.597	526.582	531.254	535.925	540.597	545.269	1557.7	1571.72	1585.74	1599.75	1613.77	1559.72	1573.74	1587.75	1601.77	1615.78	1561.74	1575.75	1589.77	1603.78	1617.8
MDTHELIEGFDAYVE	1767.77	1768.77	884.89	590.263	1704.76	1718.77	1732.79	1746.8	1760.82	1706.77	1720.79	1734.8	1748.82	1762.84	852.882	859.89	866.898	873.906	880.914	853.89	860.898	867.906	874.914	881.921	568.924	573.596	578.268	582.94	587.612	569.596	574.268	578.94	583.612	588.283	1686.75	1700.76	1714.78	1728.79	1742.81	1688.76	1702.78	1716.79	1730.81	1744.83	1690.78	1704.79	1718.81	1732.83	1746.84
MDTHELIEGFDAYVEA	1838.8	1839.81	920.409	613.942	1775.79	1789.81	1803.83	1817.84	1831.86	1777.81	1791.83	1805.84	1819.86	1833.87	888.401	895.409	902.417	909.424	916.432	889.409	896.417	903.424	910.432	917.44	592.603	597.275	601.947	606.619	611.291	593.275	597.947	602.619	607.291	611.962	1757.78	1771.8	1785.82	1799.83	1813.85	1759.8	1773.82	1787.83	1801.85	1815.86	1761.82	1775.83	1789.85	1803.86	1817.88
MDTHELIEGFDAYVEAE	1967.85	1968.85	984.93	656.956	1904.84	1918.85	1932.87	1946.88	1960.9	1906.85	1920.87	1934.88	1948.9	1962.92	952.922	959.93	966.938	973.946	980.953	953.93	960.938	967.946	974.953	981.961	635.617	640.289	644.961	649.633	654.305	636.289	640.961	645.633	650.305	654.977	1886.83	1900.84	1914.86	1928.87	1942.89	1888.84	1902.86	1916.87	1930.89	1944.9	1890.86	1904.87	1918.89	1932.9	1946.92
MDTHELIEGFDAYVEAEE	2096.89	2097.9	1049.45	699.97	2033.88	2047.9	2061.91	2075.93	2089.94	2035.9	2049.91	2063.93	2077.94	2091.96	1017.44	1024.45	1031.46	1038.47	1045.47	1018.45	1025.46	1032.47	1039.47	1046.48	678.631	683.303	687.975	692.647	697.319	679.303	683.975	688.647	693.319	697.991	2015.87	2029.88	2043.9	2057.92	2071.93	2017.88	2031.9	2045.92	2059.93	2073.95	2019.9	2033.92	2047.93	2061.95	2075.96
MDTHELIEGFDAYVEAEEL	2209.97	2210.98	1105.99	737.665	2146.96	2160.98	2175	2189.01	2203.03	2148.98	2163	2177.01	2191.03	2205.04	1073.99	1080.99	1088	1095.01	1102.02	1074.99	1082	1089.01	1096.02	1103.02	716.326	720.998	725.67	730.342	735.014	716.998	721.67	726.342	731.014	735.686	2128.95	2142.97	2156.98	2171	2185.02	2130.97	2144.98	2159	2173.02	2187.03	2132.98	2147	2161.02	2175.03	2189.05
MDTHELIEGFDAYVEAEELN	2324.02	2325.02	1163.02	775.679	2261.01	2275.02	2289.04	2303.05	2317.07	2263.02	2277.04	2291.05	2305.07	2319.08	1131.01	1138.01	1145.02	1152.03	1159.04	1132.01	1139.02	1146.03	1153.04	1160.05	754.34	759.012	763.684	768.356	773.028	755.012	759.684	764.356	769.028	773.7	2243	2257.01	2271.03	2285.04	2299.06	2245.01	2259.03	2273.04	2287.06	2301.07	2247.03	2261.04	2275.06	2289.07	2303.09
MDTHELIEGFDAYVEAEELNE	2453.06	2454.07	1227.54	818.693	2390.05	2404.06	2418.08	2432.1	2446.11	2392.06	2406.08	2420.1	2434.11	2448.13	1195.53	1202.54	1209.54	1216.55	1223.56	1196.54	1203.54	1210.55	1217.56	1224.57	797.355	802.026	806.698	811.37	816.042	798.026	802.698	807.37	812.042	816.714	2372.04	2386.05	2400.07	2414.09	2428.1	2374.05	2388.07	2402.09	2416.1	2430.12	2376.07	2390.09	2404.1	2418.12	2432.13
MDTHELIEGFDAYVEAEELNED	2568.08	2569.09	1285.05	857.036	2505.08	2519.09	2533.11	2547.12	2561.14	2507.09	2521.11	2535.12	2549.14	2563.15	1253.04	1260.05	1267.06	1274.07	1281.07	1254.05	1261.06	1268.07	1275.07	1282.08	835.697	840.369	845.041	849.713	854.384	836.369	841.041	845.713	850.384	855.056	2487.07	2501.08	2515.1	2529.11	2543.13	2489.08	2503.1	2517.11	2531.13	2545.14	2491.1	2505.11	2519.13	2533.14	2547.16
MDTHELIEGFDAYVEAEELNEDA	2639.12	2640.13	1320.57	880.715	2576.11	2590.13	2604.14	2618.16	2632.18	2578.13	2592.14	2606.16	2620.18	2634.19	1288.56	1295.57	1302.58	1309.58	1316.59	1289.57	1296.58	1303.58	1310.59	1317.6	859.376	864.048	868.72	873.392	878.063	860.048	864.72	869.392	874.063	878.735	2558.1	2572.12	2586.13	2600.15	2614.17	2560.12	2574.13	2588.15	2602.17	2616.18	2562.13	2576.15	2590.17	2604.18	2618.2
MDTHELIEGFDAYVEAEELNEDAM	2770.16	2771.17	1386.09	924.395	2707.15	2721.17	2735.19	2749.2	2763.22	2709.17	2723.19	2737.2	2751.22	2765.23	1354.08	1361.09	1368.1	1375.1	1382.11	1355.09	1362.1	1369.1	1376.11	1383.12	903.056	907.728	912.4	917.072	921.744	903.728	908.4	913.072	917.744	922.416	2689.14	2703.16	2717.17	2731.19	2745.21	2691.16	2705.17	2719.19	2733.21	2747.22	2693.17	2707.19	2721.21	2735.22	2749.24
MDTHELIEGFDAYVEAEELNEDAMV	2869.23	2870.24	1435.62	957.418	2806.22	2820.24	2834.25	2848.27	2862.28	2808.24	2822.25	2836.27	2850.28	2864.3	1403.61	1410.62	1417.63	1424.64	1431.65	1404.62	1411.63	1418.64	1425.65	1432.65	936.079	940.751	945.423	950.095	954.766	936.751	941.423	946.095	950.766	955.438	2788.21	2802.23	2816.24	2830.26	2844.27	2790.23	2804.24	2818.26	2832.27	2846.29	2792.24	2806.26	2820.27	2834.29	2848.31
MDTHELIEGFDAYVEAEELNEDAMVD	2984.26	2985.27	1493.14	995.76	2921.25	2935.26	2949.28	2963.3	2977.31	2923.26	2937.28	2951.3	2965.31	2979.33	1461.13	1468.14	1475.14	1482.15	1489.16	1462.14	1469.14	1476.15	1483.16	1490.17	974.421	979.093	983.765	988.437	993.109	975.093	979.765	984.437	989.109	993.781	2903.24	2917.25	2931.27	2945.29	2959.3	2905.25	2919.27	2933.29	2947.3	2961.32	2907.27	2921.29	2935.3	2949.32	2963.33
MDTHELIEGFDAYVEAEELNEDAMVDA	3055.3	3056.3	1528.65	1019.44	2992.29	3006.3	3020.32	3034.33	3048.35	2994.3	3008.32	3022.33	3036.35	3050.36	1496.65	1503.65	1510.66	1517.67	1524.68	1497.65	1504.66	1511.67	1518.68	1525.69	998.1	1002.77	1007.44	1012.12	1016.79	998.772	1003.44	1008.12	1012.79	1017.46	2974.28	2988.29	3002.31	3016.32	3030.34	2976.29	2990.31	3004.32	3018.34	3032.35	2978.31	2992.32	3006.34	3020.35	3034.37
MDTHELIEGFDAYVEAEELNEDAMVDAP	3152.35	3153.36	1577.18	1051.79	3089.34	3103.35	3117.37	3131.39	3145.4	3091.35	3105.37	3119.39	3133.4	3147.42	1545.17	1552.18	1559.19	1566.2	1573.2	1546.18	1553.19	1560.2	1567.2	1574.21	1030.45	1035.12	1039.79	1044.47	1049.14	1031.12	1035.79	1040.47	1045.14	1049.81	3071.33	3085.34	3099.36	3113.38	3127.39	3073.34	3087.36	3101.38	3115.39	3129.41	3075.36	3089.38	3103.39	3117.41	3131.42
MDTHELIEGFDAYVEAEELNEDAMVDAPA	3223.38	3224.39	1612.7	1075.47	3160.38	3174.39	3188.41	3202.42	3216.44	3162.39	3176.41	3190.42	3204.44	3218.45	1580.69	1587.7	1594.71	1601.72	1608.72	1581.7	1588.71	1595.72	1602.72	1609.73	1054.13	1058.8	1063.47	1068.15	1072.82	1054.8	1059.47	1064.15	1068.82	1073.49	3142.37	3156.38	3170.4	3184.41	3198.43	3144.38	3158.4	3172.41	3186.43	3200.44	3146.4	3160.41	3174.43	3188.44	3202.46
MDTHELIEGFDAYVEAEELNEDAMVDAPAT	3324.43	3325.44	1663.22	1109.15	3261.42	3275.44	3289.46	3303.47	3317.49	3263.44	3277.46	3291.47	3305.49	3319.5	1631.22	1638.22	1645.23	1652.24	1659.25	1632.22	1639.23	1646.24	1653.25	1660.25	1087.81	1092.48	1097.16	1101.83	1106.5	1088.48	1093.16	1097.83	1102.5	1107.17	3243.41	3257.43	3271.44	3285.46	3299.48	3245.43	3259.44	3273.46	3287.48	3301.49	3247.44	3261.46	3275.48	3289.49	3303.51
MDTHELIEGFDAYVEAEELNEDAMVDAPATT	3425.48	3426.49	1713.75	1142.83	3362.47	3376.49	3390.5	3404.52	3418.53	3364.49	3378.5	3392.52	3406.53	3420.55	1681.74	1688.75	1695.76	1702.76	1709.77	1682.75	1689.76	1696.76	1703.77	1710.78	1121.5	1126.17	1130.84	1135.51	1140.18	1122.17	1126.84	1131.51	1136.18	1140.85	3344.46	3358.48	3372.49	3386.51	3400.52	3346.48	3360.49	3374.51	3388.52	3402.54	3348.49	3362.51	3376.52	3390.54	3404.55
MDTHELIEGFDAYVEAEELNEDAMVDAPATTV	3524.55	3525.56	1763.28	1175.86	3461.54	3475.56	3489.57	3503.59	3517.6	3463.56	3477.57	3491.59	3505.6	3519.62	1731.27	1738.28	1745.29	1752.3	1759.3	1732.28	1739.29	1746.3	1753.3	1760.31	1154.52	1159.19	1163.86	1168.53	1173.21	1155.19	1159.86	1164.53	1169.21	1173.88	3443.53	3457.55	3471.56	3485.58	3499.59	3445.55	3459.56	3473.58	3487.59	3501.61	3447.56	3461.58	3475.59	3489.61	3503.62
MDTHELIEGFDAYVEAEELNEDAMVDAPATTVP	3621.6	3622.61	1811.81	1208.21	3558.59	3572.61	3586.62	3600.64	3614.66	3560.61	3574.62	3588.64	3602.66	3616.67	1779.8	1786.81	1793.82	1800.82	1807.83	1780.81	1787.82	1794.82	1801.83	1808.84	1186.87	1191.54	1196.21	1200.88	1205.56	1187.54	1192.21	1196.88	1201.56	1206.23	3540.58	3554.6	3568.61	3582.63	3596.64	3542.6	3556.61	3570.63	3584.64	3598.66	3544.61	3558.63	3572.64	3586.66	3600.68
MDTHELIEGFDAYVEAEELNEDAMVDAPATTVPC	3724.61	3725.62	1863.31	1242.54	3661.6	3675.62	3689.63	3703.65	3717.66	3663.62	3677.63	3691.65	3705.66	3719.68	1831.3	1838.31	1845.32	1852.33	1859.34	1832.31	1839.32	1846.33	1853.34	1860.34	1221.21	1225.88	1230.55	1235.22	1239.89	1221.88	1226.55	1231.22	1235.89	1240.56	3643.59	3657.61	3671.62	3685.64	3699.65	3645.61	3659.62	3673.64	3687.65	3701.67	3647.62	3661.64	3675.65	3689.67	3703.69
MDTHELIEGFDAYVEAEELNEDAMVDAPATTVPCT	3825.66	3826.67	1913.84	1276.23	3762.65	3776.67	3790.68	3804.7	3818.71	3764.67	3778.68	3792.7	3806.71	3820.73	1881.83	1888.84	1895.84	1902.85	1909.86	1882.84	1889.84	1896.85	1903.86	1910.87	1254.89	1259.56	1264.23	1268.9	1273.58	1255.56	1260.23	1264.9	1269.58	1274.25	3744.64	3758.65	3772.67	3786.69	3800.7	3746.65	3760.67	3774.69	3788.7	3802.72	3748.67	3762.69	3776.7	3790.72	3804.73
MDTHELIEGFDAYVEAEELNEDAMVDAPATTVPCTV	3924.73	3925.73	1963.37	1309.25	3861.72	3875.73	3889.75	3903.76	3917.78	3863.73	3877.75	3891.76	3905.78	3919.8	1931.36	1938.37	1945.38	1952.39	1959.39	1932.37	1939.38	1946.39	1953.39	1960.4	1287.91	1292.58	1297.25	1301.93	1306.6	1288.58	1293.25	1297.93	1302.6	1307.27	3843.71	3857.72	3871.74	3885.75	3899.77	3845.72	3859.74	3873.75	3887.77	3901.79	3847.74	3861.75	3875.77	3889.79	3903.8
MDTHELIEGFDAYVEAEELNEDAMVDAPATTVPCTVA	3995.76	3996.77	1998.89	1332.93	3932.76	3946.77	3960.79	3974.8	3988.82	3934.77	3948.79	3962.8	3976.82	3990.83	1966.88	1973.89	1980.9	1987.9	1994.91	1967.89	1974.9	1981.9	1988.91	1995.92	1311.59	1316.26	1320.93	1325.61	1330.28	1312.26	1316.93	1321.61	1326.28	1330.95	3914.74	3928.76	3942.78	3956.79	3970.81	3916.76	3930.78	3944.79	3958.81	3972.82	3918.78	3932.79	3946.81	3960.82	3974.84
MDTHELIEGFDAYVEAEELNEDAMVDAPATTVPCTVAS	4082.8	4083.8	2042.41	1361.94	4019.79	4033.8	4047.82	4061.83	4075.85	4021.8	4035.82	4049.83	4063.85	4077.87	2010.4	2017.41	2024.41	2031.42	2038.43	2011.41	2018.41	2025.42	2032.43	2039.44	1340.6	1345.27	1349.94	1354.62	1359.29	1341.27	1345.94	1350.62	1355.29	1359.96	4001.78	4015.79	4029.81	4043.82	4057.84	4003.79	4017.81	4031.82	4045.84	4059.85	4005.81	4019.82	4033.84	4047.85	4061.87
MDTHELIEGFDAYVEAEELNEDAMVDAPATTVPCTVASF	4229.86	4230.87	2115.94	1410.96	4166.86	4180.87	4194.89	4208.9	4222.92	4168.87	4182.89	4196.9	4210.92	4224.93	2083.93	2090.94	2097.95	2104.95	2111.96	2084.94	2091.95	2098.95	2105.96	2112.97	1389.62	1394.3	1398.97	1403.64	1408.31	1390.3	1394.97	1399.64	1404.31	1408.98	4148.84	4162.86	4176.88	4190.89	4204.91	4150.86	4164.88	4178.89	4192.91	4206.92	4152.88	4166.89	4180.91	4194.92	4208.94
MDTHELIEGFDAYVEAEELNEDAMVDAPATTVPCTVASFA	4300.9	4301.91	2151.46	1434.64	4237.89	4251.91	4265.92	4279.94	4293.96	4239.91	4253.92	4267.94	4281.96	4295.97	2119.45	2126.46	2133.47	2140.47	2147.48	2120.46	2127.47	2134.47	2141.48	2148.49	1413.3	1417.97	1422.65	1427.32	1431.99	1413.97	1418.65	1423.32	1427.99	1432.66	4219.88	4233.9	4247.91	4261.93	4275.94	4221.9	4235.91	4249.93	4263.94	4277.96	4223.91	4237.93	4251.94	4265.96	4279.98
MDTHELIEGFDAYVEAEELNEDAMVDAPATTVPCTVASFAT	4401.95	4402.96	2201.98	1468.32	4338.94	4352.96	4366.97	4380.99	4395	4340.96	4354.97	4368.99	4383	4397.02	2169.97	2176.98	2183.99	2191	2198.01	2170.98	2177.99	2185	2192.01	2199.01	1446.98	1451.66	1456.33	1461	1465.67	1447.66	1452.33	1457	1461.67	1466.34	4320.93	4334.95	4348.96	4362.98	4376.99	4322.95	4336.96	4350.98	4364.99	4379.01	4324.96	4338.98	4352.99	4367.01	4381.02
MDTHELIEGFDAYVEAEELNEDAMVDAPATTVPCTVASFATG	4458.97	4459.98	2230.49	1487.33	4395.96	4409.98	4423.99	4438.01	4452.02	4397.98	4411.99	4426.01	4440.02	4454.04	2198.48	2205.49	2212.5	2219.51	2226.52	2199.49	2206.5	2213.51	2220.52	2227.52	1465.99	1470.66	1475.34	1480.01	1484.68	1466.66	1471.34	1476.01	1480.68	1485.35	4377.95	4391.97	4405.98	4420	4434.01	4379.97	4393.98	4408	4422.01	4436.03	4381.98	4396	4410.01	4424.03	4438.05
MDTHELIEGFDAYVEAEELNEDAMVDAPATTVPCTVASFATGY	4622.03	4623.04	2312.02	1541.69	4559.03	4573.04	4587.06	4601.07	4615.09	4561.04	4575.06	4589.07	4603.09	4617.1	2280.02	2287.02	2294.03	2301.04	2308.05	2281.02	2288.03	2295.04	2302.05	2309.06	1520.35	1525.02	1529.69	1534.36	1539.03	1521.02	1525.69	1530.36	1535.03	1539.71	4541.01	4555.03	4569.05	4583.06	4597.08	4543.03	4557.05	4571.06	4585.08	4599.09	4545.05	4559.06	4573.08	4587.09	4601.11
MDTHELIEGFDAYVEAEELNEDAMVDAPATTVPCTVASFATGYF	4769.1	4770.11	2385.56	1590.71	4706.09	4720.11	4734.12	4748.14	4762.16	4708.11	4722.12	4736.14	4750.16	4764.17	2353.55	2360.56	2367.57	2374.57	2381.58	2354.56	2361.57	2368.57	2375.58	2382.59	1569.37	1574.04	1578.71	1583.39	1588.06	1570.04	1574.71	1579.39	1584.06	1588.73	4688.08	4702.1	4716.11	4730.13	4744.15	4690.1	4704.11	4718.13	4732.15	4746.16	4692.11	4706.13	4720.15	4734.16	4748.18
MDTHELIEGFDAYVEAEELNEDAMVDAPATTVPCTVASFATGYFS	4856.13	4857.14	2429.07	1619.72	4793.13	4807.14	4821.16	4835.17	4849.19	4795.14	4809.16	4823.17	4837.19	4851.2	2397.07	2404.07	2411.08	2418.09	2425.1	2398.07	2405.08	2412.09	2419.1	2426.11	1598.38	1603.05	1607.72	1612.4	1617.07	1599.05	1603.72	1608.4	1613.07	1617.74	4775.12	4789.13	4803.15	4817.16	4831.18	4777.13	4791.15	4805.16	4819.18	4833.19	4779.15	4793.16	4807.18	4821.19	4835.21
MDTHELIEGFDAYVEAEELNEDAMVDAPATTVPCTVASFATGYFSC	4959.14	4960.15	2480.58	1654.06	4896.13	4910.15	4924.17	4938.18	4952.2	4898.15	4912.17	4926.18	4940.2	4954.21	2448.57	2455.58	2462.59	2469.59	2476.6	2449.58	2456.59	2463.59	2470.6	2477.61	1632.72	1637.39	1642.06	1646.73	1651.4	1633.39	1638.06	1642.73	1647.4	1652.08	4878.12	4892.14	4906.16	4920.17	4934.19	4880.14	4894.16	4908.17	4922.19	4936.2	4882.16	4896.17	4910.19	4924.2	4938.22
D	133.038	134.045	67.526	45.3531	70.0287	84.0444	98.06	112.076	126.091	72.0444	86.06	100.076	114.091	128.107	35.518	42.5258	49.5337	56.5415	63.5493	36.5258	43.5337	50.5415	57.5493	64.5571	24.0144	28.6863	33.3582	38.0301	42.702	24.6863	29.3582	34.0301	38.702	43.3738	52.0182	66.0338	80.0495	94.0651	108.081	54.0338	68.0495	82.0651	96.0808	110.096	56.0495	70.0651	84.0808	98.0964	112.112
DT	234.085	235.092	118.05	79.0357	171.076	185.092	199.108	213.123	227.139	173.092	187.108	201.123	215.139	229.155	86.0418	93.0497	100.057	107.065	114.073	87.0497	94.0575	101.065	108.073	115.081	57.697	62.3689	67.0408	71.7126	76.3845	58.3689	63.0408	67.7126	72.3845	77.0564	153.066	167.082	181.097	195.113	209.128	155.082	169.097	183.113	197.128	211.144	157.097	171.113	185.128	199.144	213.16
DTH	371.144	372.151	186.579	124.722	308.135	322.151	336.167	350.182	364.198	310.151	324.167	338.182	352.198	366.214	154.571	161.579	168.587	175.595	182.603	155.579	162.587	169.595	176.603	183.61	103.383	108.055	112.727	117.399	122.071	104.055	108.727	113.399	118.071	122.743	290.125	304.14	318.156	332.172	346.187	292.14	306.156	320.172	334.187	348.203	294.156	308.172	322.187	336.203	350.219
DTHE	500.187	501.194	251.101	167.736	437.178	451.194	465.209	479.225	493.241	439.194	453.209	467.225	481.241	495.256	219.093	226.1	233.108	240.116	247.124	220.1	227.108	234.116	241.124	248.132	146.397	151.069	155.741	160.413	165.085	147.069	151.741	156.413	161.085	165.757	419.167	433.183	447.199	461.214	475.23	421.183	435.199	449.214	463.23	477.246	423.199	437.214	451.23	465.246	479.261
DTHEL	613.271	614.278	307.643	205.431	550.262	564.278	578.293	592.309	606.325	552.278	566.293	580.309	594.325	608.34	275.635	282.642	289.65	296.658	303.666	276.642	283.65	290.658	297.666	304.674	184.092	188.764	193.436	198.108	202.78	184.764	189.436	194.108	198.78	203.452	532.251	546.267	560.283	574.298	588.314	534.267	548.283	562.298	576.314	590.33	536.283	550.298	564.314	578.33	592.345
DTHELI	726.355	727.362	364.185	243.126	663.346	677.362	691.377	705.393	719.409	665.362	679.377	693.393	707.409	721.424	332.177	339.184	346.192	353.2	360.208	333.184	340.192	347.2	354.208	361.216	221.787	226.459	231.131	235.803	240.474	222.459	227.131	231.803	236.474	241.146	645.335	659.351	673.367	687.382	701.398	647.351	661.367	675.382	689.398	703.414	649.367	663.382	677.398	691.414	705.429
DTHELIE	855.397	856.405	428.706	286.14	792.389	806.404	820.42	834.436	848.451	794.404	808.42	822.436	836.451	850.467	396.698	403.706	410.714	417.721	424.729	397.706	404.714	411.721	418.729	425.737	264.801	269.473	274.145	278.817	283.489	265.473	270.145	274.817	279.489	284.16	774.378	788.394	802.409	816.425	830.441	776.394	790.409	804.425	818.441	832.456	778.409	792.425	806.441	820.456	834.472
DTHELIEG	912.419	913.426	457.217	305.147	849.41	863.426	877.441	891.457	905.473	851.426	865.441	879.457	893.473	907.488	425.209	432.217	439.224	446.232	453.24	426.217	433.224	440.232	447.24	454.248	283.808	288.48	293.152	297.824	302.496	284.48	289.152	293.824	298.496	303.168	831.4	845.415	859.431	873.446	887.462	833.415	847.431	861.446	875.462	889.478	835.431	849.446	863.462	877.478	891.493
DTHELIEGF	1059.49	1060.49	530.751	354.17	996.479	1010.49	1024.51	1038.53	1052.54	998.494	1012.51	1026.53	1040.54	1054.56	498.743	505.751	512.759	519.766	526.774	499.751	506.759	513.766	520.774	527.782	332.831	337.503	342.175	346.847	351.519	333.503	338.175	342.847	347.519	352.19	978.468	992.484	1006.5	1020.51	1034.53	980.484	994.499	1008.51	1022.53	1036.55	982.499	996.515	1010.53	1024.55	1038.56
DTHELIEGFD	1174.51	1175.52	588.264	392.512	1111.51	1125.52	1139.54	1153.55	1167.57	1113.52	1127.54	1141.55	1155.57	1169.58	556.256	563.264	570.272	577.28	584.288	557.264	564.272	571.28	578.288	585.295	371.173	375.845	380.517	385.189	389.861	371.845	376.517	381.189	385.861	390.533	1093.49	1107.51	1121.53	1135.54	1149.56	1095.51	1109.53	1123.54	1137.56	1151.57	1097.53	1111.54	1125.56	1139.57	1153.59
DTHELIEGFDA	1245.55	1246.56	623.783	416.191	1182.54	1196.56	1210.57	1224.59	1238.61	1184.56	1198.57	1212.59	1226.61	1240.62	591.775	598.783	605.791	612.798	619.806	592.783	599.791	606.798	613.806	620.814	394.852	399.524	404.196	408.868	413.54	395.524	400.196	404.868	409.54	414.212	1164.53	1178.55	1192.56	1206.58	1220.59	1166.55	1180.56	1194.58	1208.59	1222.61	1168.56	1182.58	1196.59	1210.61	1224.63
DTHELIEGFDAY	1408.61	1409.62	705.315	470.546	1345.61	1359.62	1373.64	1387.65	1401.67	1347.62	1361.64	1375.65	1389.67	1403.68	673.307	680.314	687.322	694.33	701.338	674.314	681.322	688.33	695.338	702.346	449.207	453.879	458.551	463.222	467.894	449.879	454.551	459.222	463.894	468.566	1327.6	1341.61	1355.63	1369.64	1383.66	1329.61	1343.63	1357.64	1371.66	1385.67	1331.63	1345.64	1359.66	1373.67	1387.69
DTHELIEGFDAYV	1507.68	1508.69	754.849	503.568	1444.67	1458.69	1472.71	1486.72	1500.74	1446.69	1460.71	1474.72	1488.74	1502.75	722.841	729.849	736.856	743.864	750.872	723.849	730.856	737.864	744.872	751.88	482.23	486.902	491.573	496.245	500.917	482.902	487.573	492.245	496.917	501.589	1426.66	1440.68	1454.7	1468.71	1482.73	1428.68	1442.7	1456.71	1470.73	1484.74	1430.7	1444.71	1458.73	1472.74	1486.76
DTHELIEGFDAYVE	1636.73	1637.73	819.37	546.583	1573.72	1587.73	1601.75	1615.76	1629.78	1575.73	1589.75	1603.76	1617.78	1631.8	787.362	794.37	801.378	808.386	815.393	788.37	795.378	802.386	809.393	816.401	525.244	529.916	534.588	539.259	543.931	525.916	530.588	535.259	539.931	544.603	1555.71	1569.72	1583.74	1597.75	1611.77	1557.72	1571.74	1585.75	1599.77	1613.78	1559.74	1573.75	1587.77	1601.78	1615.8
DTHELIEGFDAYVEA	1707.76	1708.77	854.889	570.262	1644.75	1658.77	1672.79	1686.8	1700.82	1646.77	1660.79	1674.8	1688.82	1702.83	822.881	829.888	836.896	843.904	850.912	823.888	830.896	837.904	844.912	851.92	548.923	553.595	558.267	562.939	567.61	549.595	554.267	558.939	563.61	568.282	1626.74	1640.76	1654.77	1668.79	1682.81	1628.76	1642.77	1656.79	1670.81	1684.82	1630.77	1644.79	1658.81	1672.82	1686.84
DTHELIEGFDAYVEAE	1836.81	1837.81	919.41	613.276	1773.8	1787.81	1801.83	1815.84	1829.86	1775.81	1789.83	1803.84	1817.86	1831.87	887.402	894.41	901.418	908.425	915.433	888.41	895.418	902.425	909.433	916.441	591.937	596.609	601.281	605.953	610.625	592.609	597.281	601.953	606.625	611.296	1755.79	1769.8	1783.82	1797.83	1811.85	1757.8	1771.82	1785.83	1799.85	1813.86	1759.82	1773.83	1787.85	1801.86	1815.88
DTHELIEGFDAYVEAEE	1965.85	1966.86	983.931	656.29	1902.84	1916.85	1930.87	1944.89	1958.9	1904.85	1918.87	1932.89	1946.9	1960.92	951.923	958.931	965.939	972.947	979.955	952.931	959.939	966.947	973.955	980.962	634.951	639.623	644.295	648.967	653.639	635.623	640.295	644.967	649.639	654.311	1884.83	1898.84	1912.86	1926.88	1940.89	1886.84	1900.86	1914.88	1928.89	1942.91	1888.86	1902.88	1916.89	1930.91	1944.92
DTHELIEGFDAYVEAEEL	2078.93	2079.94	1040.47	693.985	2015.92	2029.94	2043.95	2057.97	2071.99	2017.94	2031.95	2045.97	2059.99	2074	1008.47	1015.47	1022.48	1029.49	1036.5	1009.47	1016.48	1023.49	1030.5	1037.5	672.646	677.318	681.99	686.662	691.333	673.318	677.99	682.662	687.333	692.005	1997.91	2011.93	2025.94	2039.96	2053.98	1999.93	2013.94	2027.96	2041.98	2055.99	2001.94	2015.96	2029.98	2043.99	2058.01
DTHELIEGFDAYVEAEELN	2192.97	2193.98	1097.49	731.999	2129.97	2143.98	2158	2172.01	2186.03	2131.98	2146	2160.01	2174.03	2188.04	1065.49	1072.49	1079.5	1086.51	1093.52	1066.49	1073.5	1080.51	1087.52	1094.53	710.66	715.332	720.004	724.676	729.348	711.332	716.004	720.676	725.348	730.02	2111.96	2125.97	2139.99	2154	2168.02	2113.97	2127.99	2142	2156.02	2170.03	2115.99	2130	2144.02	2158.03	2172.05
DTHELIEGFDAYVEAEELNE	2322.02	2323.02	1162.02	775.013	2259.01	2273.02	2287.04	2301.06	2315.07	2261.02	2275.04	2289.06	2303.07	2317.09	1130.01	1137.02	1144.02	1151.03	1158.04	1131.02	1138.02	1145.03	1152.04	1159.05	753.674	758.346	763.018	767.69	772.362	754.346	759.018	763.69	768.362	773.034	2241	2255.01	2269.03	2283.05	2297.06	2243.01	2257.03	2271.05	2285.06	2299.08	2245.03	2259.05	2273.06	2287.08	2301.09
DTHELIEGFDAYVEAEELNED	2437.04	2438.05	1219.53	813.355	2374.04	2388.05	2402.07	2416.08	2430.1	2376.05	2390.07	2404.08	2418.1	2432.11	1187.52	1194.53	1201.54	1208.54	1215.55	1188.53	1195.54	1202.54	1209.55	1216.56	792.017	796.689	801.361	806.032	810.704	792.689	797.361	802.032	806.704	811.376	2356.03	2370.04	2384.06	2398.07	2412.09	2358.04	2372.06	2386.07	2400.09	2414.1	2360.06	2374.07	2388.09	2402.1	2416.12
DTHELIEGFDAYVEAEELNEDA	2508.08	2509.09	1255.05	837.034	2445.07	2459.09	2473.1	2487.12	2501.14	2447.09	2461.1	2475.12	2489.14	2503.15	1223.04	1230.05	1237.06	1244.06	1251.07	1224.05	1231.06	1238.06	1245.07	1252.08	815.696	820.368	825.04	829.711	834.383	816.368	821.04	825.711	830.383	835.055	2427.06	2441.08	2455.09	2469.11	2483.12	2429.08	2443.09	2457.11	2471.12	2485.14	2431.09	2445.11	2459.12	2473.14	2487.16
DTHELIEGFDAYVEAEELNEDAM	2639.12	2640.13	1320.57	880.715	2576.11	2590.13	2604.14	2618.16	2632.18	2578.13	2592.14	2606.16	2620.18	2634.19	1288.56	1295.57	1302.58	1309.58	1316.59	1289.57	1296.58	1303.58	1310.59	1317.6	859.376	864.048	868.72	873.392	878.063	860.048	864.72	869.392	874.063	878.735	2558.1	2572.12	2586.13	2600.15	2614.17	2560.12	2574.13	2588.15	2602.17	2616.18	2562.13	2576.15	2590.17	2604.18	2618.2
DTHELIEGFDAYVEAEELNEDAMV	2738.19	2739.2	1370.1	913.737	2675.18	2689.2	2703.21	2717.23	2731.24	2677.2	2691.21	2705.23	2719.24	2733.26	1338.09	1345.1	1352.11	1359.12	1366.13	1339.1	1346.11	1353.12	1360.13	1367.13	892.399	897.071	901.743	906.414	911.086	893.071	897.743	902.414	907.086	911.758	2657.17	2671.19	2685.2	2699.22	2713.23	2659.19	2673.2	2687.22	2701.23	2715.25	2661.2	2675.22	2689.23	2703.25	2717.27
DTHELIEGFDAYVEAEELNEDAMVD	2853.22	2854.22	1427.62	952.08	2790.21	2804.22	2818.24	2832.26	2846.27	2792.22	2806.24	2820.26	2834.27	2848.29	1395.61	1402.62	1409.62	1416.63	1423.64	1396.62	1403.62	1410.63	1417.64	1424.65	930.741	935.413	940.085	944.757	949.429	931.413	936.085	940.757	945.429	950.101	2772.2	2786.21	2800.23	2814.25	2828.26	2774.21	2788.23	2802.25	2816.26	2830.28	2776.23	2790.25	2804.26	2818.28	2832.29
DTHELIEGFDAYVEAEELNEDAMVDA	2924.25	2925.26	1463.13	975.759	2861.25	2875.26	2889.28	2903.29	2917.31	2863.26	2877.28	2891.29	2905.31	2919.32	1431.13	1438.13	1445.14	1452.15	1459.16	1432.13	1439.14	1446.15	1453.16	1460.17	954.42	959.092	963.764	968.436	973.108	955.092	959.764	964.436	969.108	973.78	2843.24	2857.25	2871.27	2885.28	2899.3	2845.25	2859.27	2873.28	2887.3	2901.31	2847.27	2861.28	2875.3	2889.31	2903.33
DTHELIEGFDAYVEAEELNEDAMVDAP	3021.31	3022.31	1511.66	1008.11	2958.3	2972.31	2986.33	3000.35	3014.36	2960.31	2974.33	2988.35	3002.36	3016.38	1479.65	1486.66	1493.67	1500.68	1507.68	1480.66	1487.67	1494.68	1501.68	1508.69	986.771	991.443	996.115	1000.79	1005.46	987.443	992.115	996.787	1001.46	1006.13	2940.29	2954.3	2968.32	2982.33	2996.35	2942.3	2956.32	2970.33	2984.35	2998.37	2944.32	2958.33	2972.35	2986.37	3000.38
DTHELIEGFDAYVEAEELNEDAMVDAPA	3092.34	3093.35	1547.18	1031.79	3029.34	3043.35	3057.37	3071.38	3085.4	3031.35	3045.37	3059.38	3073.4	3087.41	1515.17	1522.18	1529.19	1536.19	1543.2	1516.18	1523.19	1530.19	1537.2	1544.21	1010.45	1015.12	1019.79	1024.47	1029.14	1011.12	1015.79	1020.47	1025.14	1029.81	3011.33	3025.34	3039.36	3053.37	3067.39	3013.34	3027.36	3041.37	3055.39	3069.4	3015.36	3029.37	3043.39	3057.4	3071.42
DTHELIEGFDAYVEAEELNEDAMVDAPAT	3193.39	3194.4	1597.7	1065.47	3130.38	3144.4	3158.41	3172.43	3186.45	3132.4	3146.41	3160.43	3174.45	3188.46	1565.7	1572.7	1579.71	1586.72	1593.73	1566.7	1573.71	1580.72	1587.73	1594.73	1044.13	1048.8	1053.48	1058.15	1062.82	1044.8	1049.48	1054.15	1058.82	1063.49	3112.37	3126.39	3140.4	3154.42	3168.44	3114.39	3128.4	3142.42	3156.44	3170.45	3116.4	3130.42	3144.44	3158.45	3172.47
DTHELIEGFDAYVEAEELNEDAMVDAPATT	3294.44	3295.45	1648.23	1099.15	3231.43	3245.45	3259.46	3273.48	3287.49	3233.45	3247.46	3261.48	3275.49	3289.51	1616.22	1623.23	1630.23	1637.24	1644.25	1617.23	1624.23	1631.24	1638.25	1645.26	1077.82	1082.49	1087.16	1091.83	1096.5	1078.49	1083.16	1087.83	1092.5	1097.17	3213.42	3227.44	3241.45	3255.47	3269.48	3215.44	3229.45	3243.47	3257.48	3271.5	3217.45	3231.47	3245.48	3259.5	3273.51
DTHELIEGFDAYVEAEELNEDAMVDAPATTV	3393.51	3394.52	1697.76	1132.18	3330.5	3344.52	3358.53	3372.55	3386.56	3332.52	3346.53	3360.55	3374.56	3388.58	1665.75	1672.76	1679.77	1686.78	1693.78	1666.76	1673.77	1680.78	1687.78	1694.79	1110.84	1115.51	1120.18	1124.85	1129.53	1111.51	1116.18	1120.85	1125.53	1130.2	3312.49	3326.5	3340.52	3354.54	3368.55	3314.5	3328.52	3342.54	3356.55	3370.57	3316.52	3330.54	3344.55	3358.57	3372.58
DTHELIEGFDAYVEAEELNEDAMVDAPATTVP	3490.56	3491.57	1746.29	1164.53	3427.55	3441.57	3455.58	3469.6	3483.61	3429.57	3443.58	3457.6	3471.61	3485.63	1714.28	1721.29	1728.3	1735.3	1742.31	1715.29	1722.3	1729.3	1736.31	1743.32	1143.19	1147.86	1152.53	1157.2	1161.88	1143.86	1148.53	1153.2	1157.88	1162.55	3409.54	3423.56	3437.57	3451.59	3465.6	3411.56	3425.57	3439.59	3453.6	3467.62	3413.57	3427.59	3441.6	3455.62	3469.64
DTHELIEGFDAYVEAEELNEDAMVDAPATTVPC	3593.57	3594.58	1797.79	1198.86	3530.56	3544.58	3558.59	3572.61	3586.62	3532.58	3546.59	3560.61	3574.62	3588.64	1765.78	1772.79	1779.8	1786.81	1793.82	1766.79	1773.8	1780.81	1787.82	1794.82	1177.53	1182.2	1186.87	1191.54	1196.21	1178.2	1182.87	1187.54	1192.21	1196.88	3512.55	3526.57	3540.58	3554.6	3568.61	3514.57	3528.58	3542.6	3556.61	3570.63	3516.58	3530.6	3544.61	3558.63	3572.64
DTHELIEGFDAYVEAEELNEDAMVDAPATTVPCT	3694.62	3695.63	1848.32	1232.55	3631.61	3645.62	3659.64	3673.66	3687.67	3633.62	3647.64	3661.66	3675.67	3689.69	1816.31	1823.32	1830.32	1837.33	1844.34	1817.32	1824.32	1831.33	1838.34	1845.35	1211.21	1215.88	1220.55	1225.22	1229.9	1211.88	1216.55	1221.22	1225.9	1230.57	3613.6	3627.61	3641.63	3655.65	3669.66	3615.61	3629.63	3643.65	3657.66	3671.68	3617.63	3631.65	3645.66	3659.68	3673.69
DTHELIEGFDAYVEAEELNEDAMVDAPATTVPCTV	3793.69	3794.69	1897.85	1265.57	3730.68	3744.69	3758.71	3772.72	3786.74	3732.69	3746.71	3760.72	3774.74	3788.76	1865.84	1872.85	1879.86	1886.87	1893.87	1866.85	1873.86	1880.87	1887.87	1894.88	1244.23	1248.9	1253.57	1258.25	1262.92	1244.9	1249.57	1254.25	1258.92	1263.59	3712.67	3726.68	3740.7	3754.71	3768.73	3714.68	3728.7	3742.71	3756.73	3770.75	3716.7	3730.71	3744.73	3758.75	3772.76
DTHELIEGFDAYVEAEELNEDAMVDAPATTVPCTVA	3864.72	3865.73	1933.37	1289.25	3801.71	3815.73	3829.75	3843.76	3857.78	3803.73	3817.75	3831.76	3845.78	3859.79	1901.36	1908.37	1915.38	1922.38	1929.39	1902.37	1909.38	1916.38	1923.39	1930.4	1267.91	1272.58	1277.25	1281.93	1286.6	1268.58	1273.25	1277.93	1282.6	1287.27	3783.7	3797.72	3811.74	3825.75	3839.77	3785.72	3799.74	3813.75	3827.77	3841.78	3787.74	3801.75	3815.77	3829.78	3843.8
DTHELIEGFDAYVEAEELNEDAMVDAPATTVPCTVAS	3951.76	3952.76	1976.88	1318.26	3888.75	3902.76	3916.78	3930.79	3944.81	3890.76	3904.78	3918.79	3932.81	3946.82	1944.88	1951.88	1958.89	1965.9	1972.91	1945.88	1952.89	1959.9	1966.91	1973.92	1296.92	1301.59	1306.26	1310.94	1315.61	1297.59	1302.26	1306.94	1311.61	1316.28	3870.74	3884.75	3898.77	3912.78	3926.8	3872.75	3886.77	3900.78	3914.8	3928.81	3874.77	3888.78	3902.8	3916.81	3930.83
DTHELIEGFDAYVEAEELNEDAMVDAPATTVPCTVASF	4098.82	4099.83	2050.42	1367.28	4035.82	4049.83	4063.85	4077.86	4091.88	4037.83	4051.85	4065.86	4079.88	4093.89	2018.41	2025.42	2032.43	2039.43	2046.44	2019.42	2026.43	2033.43	2040.44	2047.45	1345.94	1350.62	1355.29	1359.96	1364.63	1346.62	1351.29	1355.96	1360.63	1365.3	4017.8	4031.82	4045.84	4059.85	4073.87	4019.82	4033.84	4047.85	4061.87	4075.88	4021.84	4035.85	4049.87	4063.88	4077.9
DTHELIEGFDAYVEAEELNEDAMVDAPATTVPCTVASFA	4169.86	4170.87	2085.94	1390.96	4106.85	4120.87	4134.88	4148.9	4162.91	4108.87	4122.88	4136.9	4150.91	4164.93	2053.93	2060.94	2067.95	2074.95	2081.96	2054.94	2061.95	2068.95	2075.96	2082.97	1369.62	1374.29	1378.97	1383.64	1388.31	1370.29	1374.97	1379.64	1384.31	1388.98	4088.84	4102.86	4116.87	4130.89	4144.9	4090.86	4104.87	4118.89	4132.9	4146.92	4092.87	4106.89	4120.9	4134.92	4148.94
DTHELIEGFDAYVEAEELNEDAMVDAPATTVPCTVASFAT	4270.91	4271.92	2136.46	1424.64	4207.9	4221.92	4235.93	4249.95	4263.96	4209.92	4223.93	4237.95	4251.96	4265.98	2104.45	2111.46	2118.47	2125.48	2132.48	2105.46	2112.47	2119.48	2126.48	2133.49	1403.3	1407.98	1412.65	1417.32	1421.99	1403.98	1408.65	1413.32	1417.99	1422.66	4189.89	4203.9	4217.92	4231.94	4245.95	4191.9	4205.92	4219.94	4233.95	4247.97	4193.92	4207.94	4221.95	4235.97	4249.98
DTHELIEGFDAYVEAEELNEDAMVDAPATTVPCTVASFATG	4327.93	4328.94	2164.97	1443.65	4264.92	4278.94	4292.95	4306.97	4320.98	4266.94	4280.95	4294.97	4308.98	4323	2132.96	2139.97	2146.98	2153.99	2161	2133.97	2140.98	2147.99	2155	2162	1422.31	1426.98	1431.66	1436.33	1441	1422.98	1427.66	1432.33	1437	1441.67	4246.91	4260.93	4274.94	4288.96	4302.97	4248.93	4262.94	4276.96	4290.97	4304.99	4250.94	4264.96	4278.97	4292.99	4307
DTHELIEGFDAYVEAEELNEDAMVDAPATTVPCTVASFATGY	4490.99	4492	2246.5	1498.01	4427.98	4442	4456.02	4470.03	4484.05	4430	4444.02	4458.03	4472.05	4486.06	2214.5	2221.5	2228.51	2235.52	2242.53	2215.5	2222.51	2229.52	2236.53	2243.54	1476.67	1481.34	1486.01	1490.68	1495.35	1477.34	1482.01	1486.68	1491.35	1496.03	4409.97	4423.99	4438.01	4452.02	4466.04	4411.99	4426.01	4440.02	4454.04	4468.05	4414.01	4428.02	4442.04	4456.05	4470.07
DTHELIEGFDAYVEAEELNEDAMVDAPATTVPCTVASFATGYF	4638.06	4639.07	2320.04	1547.03	4575.05	4589.07	4603.08	4617.1	4631.12	4577.07	4591.08	4605.1	4619.12	4633.13	2288.03	2295.04	2302.05	2309.05	2316.06	2289.04	2296.05	2303.05	2310.06	2317.07	1525.69	1530.36	1535.03	1539.7	1544.38	1526.36	1531.03	1535.7	1540.38	1545.05	4557.04	4571.06	4585.07	4599.09	4613.11	4559.06	4573.07	4587.09	4601.11	4615.12	4561.07	4575.09	4589.11	4603.12	4617.14
DTHELIEGFDAYVEAEELNEDAMVDAPATTVPCTVASFATGYFS	4725.09	4726.1	2363.55	1576.04	4662.09	4676.1	4690.12	4704.13	4718.15	4664.1	4678.12	4692.13	4706.15	4720.16	2331.55	2338.55	2345.56	2352.57	2359.58	2332.55	2339.56	2346.57	2353.58	2360.59	1554.7	1559.37	1564.04	1568.72	1573.39	1555.37	1560.04	1564.72	1569.39	1574.06	4644.07	4658.09	4672.11	4686.12	4700.14	4646.09	4660.11	4674.12	4688.14	4702.15	4648.11	4662.12	4676.14	4690.15	4704.17
DTHELIEGFDAYVEAEELNEDAMVDAPATTVPCTVASFATGYFSC	4828.1	4829.11	2415.06	1610.37	4765.09	4779.11	4793.13	4807.14	4821.16	4767.11	4781.13	4795.14	4809.16	4823.17	2383.05	2390.06	2397.07	2404.07	2411.08	2384.06	2391.07	2398.07	2405.08	2412.09	1589.04	1593.71	1598.38	1603.05	1607.72	1589.71	1594.38	1599.05	1603.72	1608.4	4747.08	4761.1	4775.12	4789.13	4803.15	4749.1	4763.12	4777.13	4791.15	4805.16	4751.12	4765.13	4779.15	4793.16	4807.18
T	119.058	120.066	60.5364	40.6934	56.0495	70.0651	84.0808	98.0964	112.112	58.0651	72.0808	86.0964	100.112	114.128	28.5284	35.5362	42.544	49.5519	56.5597	29.5362	36.544	43.5519	50.5597	57.5675	19.3547	24.0266	28.6984	33.3703	38.0422	20.0266	24.6984	29.3703	34.0422	38.7141	38.0389	52.0546	66.0702	80.0859	94.1015	40.0546	54.0702	68.0859	82.1015	96.1172	42.0702	56.0859	70.1015	84.1172	98.1328
TH	256.117	257.124	129.066	86.3797	193.108	207.124	221.14	235.155	249.171	195.124	209.14	223.155	237.171	251.187	97.0578	104.066	111.073	118.081	125.089	98.0657	105.073	112.081	119.089	126.097	65.041	69.7129	74.3847	79.0566	83.7285	65.7129	70.3847	75.0566	79.7285	84.4004	175.098	189.113	203.129	217.145	231.16	177.113	191.129	205.145	219.16	233.176	179.129	193.145	207.16	221.176	235.192
THE	385.16	386.167	193.587	129.394	322.151	336.167	350.182	364.198	378.214	324.167	338.182	352.198	366.214	380.229	161.579	168.587	175.595	182.603	189.61	162.587	169.595	176.603	183.61	190.618	108.055	112.727	117.399	122.071	126.743	108.727	113.399	118.071	122.743	127.415	304.14	318.156	332.172	346.187	360.203	306.156	320.172	334.187	348.203	362.219	308.172	322.187	336.203	350.219	364.234
THEL	498.244	499.251	250.129	167.089	435.235	449.251	463.266	477.282	491.298	437.251	451.266	465.282	479.298	493.313	218.121	225.129	232.137	239.145	246.152	219.129	226.137	233.145	240.152	247.16	145.75	150.422	155.094	159.766	164.437	146.422	151.094	155.766	160.437	165.109	417.224	431.24	445.256	459.271	473.287	419.24	433.256	447.271	461.287	475.303	421.256	435.271	449.287	463.303	477.318
THELI	611.328	612.335	306.671	204.783	548.319	562.335	576.35	590.366	604.382	550.335	564.35	578.366	592.382	606.397	274.663	281.671	288.679	295.687	302.694	275.671	282.679	289.687	296.694	303.702	183.445	188.116	192.788	197.46	202.132	184.116	188.788	193.46	198.132	202.804	530.309	544.324	558.34	572.355	586.371	532.324	546.34	560.355	574.371	588.387	534.34	548.355	562.371	576.387	590.402
THELIE	740.37	741.378	371.193	247.797	677.362	691.377	705.393	719.409	733.424	679.377	693.393	707.409	721.424	735.44	339.184	346.192	353.2	360.208	367.216	340.192	347.2	354.208	361.216	368.224	226.459	231.131	235.803	240.474	245.146	227.131	231.803	236.474	241.146	245.818	659.351	673.367	687.382	701.398	715.414	661.367	675.382	689.398	703.414	717.429	663.382	677.398	691.414	705.429	719.445
THELIEG	797.392	798.399	399.703	266.805	734.383	748.399	762.414	776.43	790.446	736.399	750.414	764.43	778.446	792.461	367.695	374.703	381.711	388.719	395.727	368.703	375.711	382.719	389.727	396.734	245.466	250.138	254.81	259.482	264.153	246.138	250.81	255.482	260.153	264.825	716.373	730.388	744.404	758.42	772.435	718.388	732.404	746.42	760.435	774.451	720.404	734.42	748.435	762.451	776.467
THELIEGF	944.46	945.468	473.237	315.827	881.452	895.467	909.483	923.499	937.514	883.467	897.483	911.499	925.514	939.53	441.229	448.237	455.245	462.253	469.261	442.237	449.245	456.253	463.261	470.269	294.489	299.161	303.832	308.504	313.176	295.161	299.832	304.504	309.176	313.848	863.441	877.457	891.472	905.488	919.504	865.457	879.472	893.488	907.504	921.519	867.472	881.488	895.504	909.519	923.535
THELIEGFD	1059.49	1060.49	530.751	354.17	996.479	1010.49	1024.51	1038.53	1052.54	998.494	1012.51	1026.53	1040.54	1054.56	498.743	505.751	512.759	519.766	526.774	499.751	506.759	513.766	520.774	527.782	332.831	337.503	342.175	346.847	351.519	333.503	338.175	342.847	347.519	352.19	978.468	992.484	1006.5	1020.51	1034.53	980.484	994.499	1008.51	1022.53	1036.55	982.499	996.515	1010.53	1024.55	1038.56
THELIEGFDA	1130.52	1131.53	566.269	377.849	1067.52	1081.53	1095.55	1109.56	1123.58	1069.53	1083.55	1097.56	1111.58	1125.59	534.261	541.269	548.277	555.285	562.293	535.269	542.277	549.285	556.293	563.301	356.51	361.182	365.854	370.526	375.198	357.182	361.854	366.526	371.198	375.869	1049.51	1063.52	1077.54	1091.55	1105.57	1051.52	1065.54	1079.55	1093.57	1107.58	1053.54	1067.55	1081.57	1095.58	1109.6
THELIEGFDAY	1293.59	1294.6	647.801	432.203	1230.58	1244.59	1258.61	1272.63	1286.64	1232.59	1246.61	1260.63	1274.64	1288.66	615.793	622.801	629.809	636.817	643.824	616.801	623.809	630.817	637.824	644.832	410.865	415.536	420.208	424.88	429.552	411.536	416.208	420.88	425.552	430.224	1212.57	1226.58	1240.6	1254.62	1268.63	1214.58	1228.6	1242.62	1256.63	1270.65	1216.6	1230.62	1244.63	1258.65	1272.66
THELIEGFDAYV	1392.66	1393.66	697.335	465.226	1329.65	1343.66	1357.68	1371.69	1385.71	1331.66	1345.68	1359.69	1373.71	1387.73	665.327	672.335	679.343	686.351	693.359	666.335	673.343	680.351	687.359	694.366	443.887	448.559	453.231	457.903	462.575	444.559	449.231	453.903	458.575	463.247	1311.64	1325.65	1339.67	1353.68	1367.7	1313.65	1327.67	1341.68	1355.7	1369.72	1315.67	1329.68	1343.7	1357.72	1371.73
THELIEGFDAYVE	1521.7	1522.71	761.857	508.24	1458.69	1472.71	1486.72	1500.74	1514.75	1460.71	1474.72	1488.74	1502.75	1516.77	729.849	736.856	743.864	750.872	757.88	730.856	737.864	744.872	751.88	758.888	486.902	491.573	496.245	500.917	505.589	487.573	492.245	496.917	501.589	506.261	1440.68	1454.7	1468.71	1482.73	1496.74	1442.7	1456.71	1470.73	1484.74	1498.76	1444.71	1458.73	1472.74	1486.76	1500.77
THELIEGFDAYVEA	1592.74	1593.74	797.375	531.919	1529.73	1543.74	1557.76	1571.77	1585.79	1531.74	1545.76	1559.77	1573.79	1587.81	765.367	772.375	779.383	786.391	793.398	766.375	773.383	780.391	787.398	794.406	510.581	515.252	519.924	524.596	529.268	511.252	515.924	520.596	525.268	529.94	1511.72	1525.73	1539.75	1553.76	1567.78	1513.73	1527.75	1541.76	1555.78	1569.79	1515.75	1529.76	1543.78	1557.79	1571.81
THELIEGFDAYVEAE	1721.78	1722.79	861.896	574.933	1658.77	1672.79	1686.8	1700.82	1714.83	1660.79	1674.8	1688.82	1702.83	1716.85	829.888	836.896	843.904	850.912	857.92	830.896	837.904	844.912	851.92	858.928	553.595	558.267	562.939	567.61	572.282	554.267	558.939	563.61	568.282	572.954	1640.76	1654.77	1668.79	1682.81	1696.82	1642.77	1656.79	1670.81	1684.82	1698.84	1644.79	1658.81	1672.82	1686.84	1700.85
THELIEGFDAYVEAEE	1850.82	1851.83	926.418	617.948	1787.81	1801.83	1815.84	1829.86	1843.87	1789.83	1803.84	1817.86	1831.87	1845.89	894.41	901.418	908.425	915.433	922.441	895.418	902.425	909.433	916.441	923.449	596.609	601.281	605.953	610.625	615.296	597.281	601.953	606.625	611.296	615.968	1769.8	1783.82	1797.83	1811.85	1825.86	1771.82	1785.83	1799.85	1813.86	1827.88	1773.83	1787.85	1801.86	1815.88	1829.9
THELIEGFDAYVEAEEL	1963.91	1964.91	982.96	655.642	1900.9	1914.91	1928.93	1942.94	1956.96	1902.91	1916.93	1930.94	1944.96	1958.97	950.952	957.96	964.967	971.975	978.983	951.96	958.967	965.975	972.983	979.991	634.304	638.976	643.647	648.319	652.991	634.976	639.647	644.319	648.991	653.663	1882.89	1896.9	1910.92	1924.93	1938.95	1884.9	1898.92	1912.93	1926.95	1940.96	1886.92	1900.93	1914.95	1928.96	1942.98
THELIEGFDAYVEAEELN	2077.95	2078.96	1039.98	693.657	2014.94	2028.95	2042.97	2056.99	2071	2016.95	2030.97	2044.99	2059	2073.02	1007.97	1014.98	1021.99	1029	1036	1008.98	1015.99	1023	1030	1037.01	672.318	676.99	681.662	686.334	691.005	672.99	677.662	682.334	687.005	691.677	1996.93	2010.94	2024.96	2038.98	2052.99	1998.94	2012.96	2026.98	2040.99	2055.01	2000.96	2014.98	2028.99	2043.01	2057.02
THELIEGFDAYVEAEELNE	2206.99	2208	1104.5	736.671	2143.98	2158	2172.01	2186.03	2200.04	2146	2160.01	2174.03	2188.04	2202.06	1072.49	1079.5	1086.51	1093.52	1100.53	1073.5	1080.51	1087.52	1094.53	1101.53	715.332	720.004	724.676	729.348	734.02	716.004	720.676	725.348	730.02	734.692	2125.97	2139.99	2154	2168.02	2182.03	2127.99	2142	2156.02	2170.03	2184.05	2130	2144.02	2158.03	2172.05	2186.07
THELIEGFDAYVEAEELNED	2322.02	2323.02	1162.02	775.013	2259.01	2273.02	2287.04	2301.06	2315.07	2261.02	2275.04	2289.06	2303.07	2317.09	1130.01	1137.02	1144.02	1151.03	1158.04	1131.02	1138.02	1145.03	1152.04	1159.05	753.674	758.346	763.018	767.69	772.362	754.346	759.018	763.69	768.362	773.034	2241	2255.01	2269.03	2283.05	2297.06	2243.01	2257.03	2271.05	2285.06	2299.08	2245.03	2259.05	2273.06	2287.08	2301.09
THELIEGFDAYVEAEELNEDA	2393.05	2394.06	1197.53	798.692	2330.05	2344.06	2358.08	2372.09	2386.11	2332.06	2346.08	2360.09	2374.11	2388.12	1165.53	1172.53	1179.54	1186.55	1193.56	1166.53	1173.54	1180.55	1187.56	1194.57	777.353	782.025	786.697	791.369	796.041	778.025	782.697	787.369	792.041	796.713	2312.04	2326.05	2340.07	2354.08	2368.1	2314.05	2328.07	2342.08	2356.1	2370.11	2316.07	2330.08	2344.1	2358.11	2372.13
THELIEGFDAYVEAEELNEDAM	2524.1	2525.1	1263.05	842.372	2461.09	2475.1	2489.12	2503.13	2517.15	2463.1	2477.12	2491.13	2505.15	2519.16	1231.05	1238.05	1245.06	1252.07	1259.08	1232.05	1239.06	1246.07	1253.08	1260.09	821.034	825.706	830.377	835.049	839.721	821.706	826.377	831.049	835.721	840.393	2443.08	2457.09	2471.11	2485.12	2499.14	2445.09	2459.11	2473.12	2487.14	2501.15	2447.11	2461.12	2475.14	2489.15	2503.17
THELIEGFDAYVEAEELNEDAMV	2623.16	2624.17	1312.59	875.395	2560.15	2574.17	2588.19	2602.2	2616.22	2562.17	2576.19	2590.2	2604.22	2618.23	1280.58	1287.59	1294.6	1301.6	1308.61	1281.59	1288.6	1295.6	1302.61	1309.62	854.056	858.728	863.4	868.072	872.744	854.728	859.4	864.072	868.744	873.416	2542.14	2556.16	2570.18	2584.19	2598.21	2544.16	2558.18	2572.19	2586.21	2600.22	2546.18	2560.19	2574.21	2588.22	2602.24
THELIEGFDAYVEAEELNEDAMVD	2738.19	2739.2	1370.1	913.737	2675.18	2689.2	2703.21	2717.23	2731.24	2677.2	2691.21	2705.23	2719.24	2733.26	1338.09	1345.1	1352.11	1359.12	1366.13	1339.1	1346.11	1353.12	1360.13	1367.13	892.399	897.071	901.743	906.414	911.086	893.071	897.743	902.414	907.086	911.758	2657.17	2671.19	2685.2	2699.22	2713.23	2659.19	2673.2	2687.22	2701.23	2715.25	2661.2	2675.22	2689.23	2703.25	2717.27
THELIEGFDAYVEAEELNEDAMVDA	2809.23	2810.23	1405.62	937.416	2746.22	2760.23	2774.25	2788.27	2802.28	2748.23	2762.25	2776.27	2790.28	2804.3	1373.61	1380.62	1387.63	1394.64	1401.64	1374.62	1381.63	1388.64	1395.64	1402.65	916.078	920.75	925.422	930.093	934.765	916.75	921.422	926.093	930.765	935.437	2728.21	2742.22	2756.24	2770.26	2784.27	2730.22	2744.24	2758.26	2772.27	2786.29	2732.24	2746.26	2760.27	2774.29	2788.3
THELIEGFDAYVEAEELNEDAMVDAP	2906.28	2907.29	1454.15	969.767	2843.27	2857.29	2871.3	2885.32	2899.33	2845.29	2859.3	2873.32	2887.33	2901.35	1422.14	1429.15	1436.16	1443.16	1450.17	1423.15	1430.16	1437.16	1444.17	1451.18	948.429	953.101	957.772	962.444	967.116	949.101	953.772	958.444	963.116	967.788	2825.26	2839.28	2853.29	2867.31	2881.32	2827.28	2841.29	2855.31	2869.32	2883.34	2829.29	2843.31	2857.32	2871.34	2885.35
THELIEGFDAYVEAEELNEDAMVDAPA	2977.32	2978.32	1489.67	993.446	2914.31	2928.32	2942.34	2956.36	2970.37	2916.32	2930.34	2944.36	2958.37	2972.39	1457.66	1464.67	1471.67	1478.68	1485.69	1458.67	1465.67	1472.68	1479.69	1486.7	972.108	976.78	981.452	986.123	990.795	972.78	977.452	982.123	986.795	991.467	2896.3	2910.31	2924.33	2938.35	2952.36	2898.31	2912.33	2926.35	2940.36	2954.38	2900.33	2914.35	2928.36	2942.38	2956.39
THELIEGFDAYVEAEELNEDAMVDAPAT	3078.37	3079.37	1540.19	1027.13	3015.36	3029.37	3043.39	3057.4	3071.42	3017.37	3031.39	3045.4	3059.42	3073.43	1508.18	1515.19	1522.2	1529.21	1536.21	1509.19	1516.2	1523.21	1530.21	1537.22	1005.79	1010.46	1015.13	1019.81	1024.48	1006.46	1011.13	1015.81	1020.48	1025.15	2997.35	3011.36	3025.38	3039.39	3053.41	2999.36	3013.38	3027.39	3041.41	3055.42	3001.38	3015.39	3029.41	3043.42	3057.44
THELIEGFDAYVEAEELNEDAMVDAPATT	3179.41	3180.42	1590.71	1060.81	3116.4	3130.42	3144.44	3158.45	3172.47	3118.42	3132.44	3146.45	3160.47	3174.48	1558.71	1565.71	1572.72	1579.73	1586.74	1559.71	1566.72	1573.73	1580.74	1587.74	1039.47	1044.14	1048.82	1053.49	1058.16	1040.14	1044.82	1049.49	1054.16	1058.83	3098.39	3112.41	3126.42	3140.44	3154.46	3100.41	3114.42	3128.44	3142.46	3156.47	3102.42	3116.44	3130.46	3144.47	3158.49
THELIEGFDAYVEAEELNEDAMVDAPATTV	3278.48	3279.49	1640.25	1093.83	3215.47	3229.49	3243.5	3257.52	3271.54	3217.49	3231.5	3245.52	3259.54	3273.55	1608.24	1615.25	1622.26	1629.26	1636.27	1609.25	1616.26	1623.26	1630.27	1637.28	1072.5	1077.17	1081.84	1086.51	1091.18	1073.17	1077.84	1082.51	1087.18	1091.86	3197.46	3211.48	3225.49	3239.51	3253.52	3199.48	3213.49	3227.51	3241.52	3255.54	3201.49	3215.51	3229.52	3243.54	3257.56
THELIEGFDAYVEAEELNEDAMVDAPATTVP	3375.53	3376.54	1688.77	1126.19	3312.53	3326.54	3340.56	3354.57	3368.59	3314.54	3328.56	3342.57	3356.59	3370.6	1656.77	1663.77	1670.78	1677.79	1684.8	1657.77	1664.78	1671.79	1678.8	1685.81	1104.85	1109.52	1114.19	1118.86	1123.53	1105.52	1110.19	1114.86	1119.53	1124.21	3294.51	3308.53	3322.55	3336.56	3350.58	3296.53	3310.55	3324.56	3338.58	3352.59	3298.55	3312.56	3326.58	3340.59	3354.61
THELIEGFDAYVEAEELNEDAMVDAPATTVPC	3478.54	3479.55	1740.28	1160.52	3415.53	3429.55	3443.57	3457.58	3471.6	3417.55	3431.57	3445.58	3459.6	3473.61	1708.27	1715.28	1722.29	1729.29	1736.3	1709.28	1716.29	1723.29	1730.3	1737.31	1139.18	1143.85	1148.53	1153.2	1157.87	1139.85	1144.53	1149.2	1153.87	1158.54	3397.52	3411.54	3425.56	3439.57	3453.59	3399.54	3413.56	3427.57	3441.59	3455.6	3401.56	3415.57	3429.59	3443.6	3457.62
THELIEGFDAYVEAEELNEDAMVDAPATTVPCT	3579.59	3580.6	1790.8	1194.2	3516.58	3530.6	3544.61	3558.63	3572.64	3518.6	3532.61	3546.63	3560.64	3574.66	1758.79	1765.8	1772.81	1779.82	1786.83	1759.8	1766.81	1773.82	1780.83	1787.83	1172.87	1177.54	1182.21	1186.88	1191.55	1173.54	1178.21	1182.88	1187.55	1192.22	3498.57	3512.59	3526.6	3540.62	3554.63	3500.59	3514.6	3528.62	3542.63	3556.65	3502.6	3516.62	3530.63	3544.65	3558.67
THELIEGFDAYVEAEELNEDAMVDAPATTVPCTV	3678.66	3679.67	1840.34	1227.23	3615.65	3629.67	3643.68	3657.7	3671.71	3617.67	3631.68	3645.7	3659.71	3673.73	1808.33	1815.34	1822.34	1829.35	1836.36	1809.34	1816.34	1823.35	1830.36	1837.37	1205.89	1210.56	1215.23	1219.9	1224.58	1206.56	1211.23	1215.9	1220.58	1225.25	3597.64	3611.66	3625.67	3639.69	3653.7	3599.66	3613.67	3627.69	3641.7	3655.72	3601.67	3615.69	3629.7	3643.72	3657.73
THELIEGFDAYVEAEELNEDAMVDAPATTVPCTVA	3749.7	3750.7	1875.86	1250.91	3686.69	3700.7	3714.72	3728.73	3742.75	3688.7	3702.72	3716.73	3730.75	3744.77	1843.85	1850.86	1857.86	1864.87	1871.88	1844.86	1851.86	1858.87	1865.88	1872.89	1229.57	1234.24	1238.91	1243.58	1248.25	1230.24	1234.91	1239.58	1244.25	1248.93	3668.68	3682.69	3696.71	3710.72	3724.74	3670.69	3684.71	3698.72	3712.74	3726.76	3672.71	3686.72	3700.74	3714.76	3728.77
THELIEGFDAYVEAEELNEDAMVDAPATTVPCTVAS	3836.73	3837.74	1919.37	1279.92	3773.72	3787.74	3801.75	3815.77	3829.78	3775.74	3789.75	3803.77	3817.78	3831.8	1887.36	1894.37	1901.38	1908.39	1915.39	1888.37	1895.38	1902.39	1909.39	1916.4	1258.58	1263.25	1267.92	1272.59	1277.27	1259.25	1263.92	1268.59	1273.27	1277.94	3755.71	3769.72	3783.74	3797.76	3811.77	3757.72	3771.74	3785.76	3799.77	3813.79	3759.74	3773.76	3787.77	3801.79	3815.8
THELIEGFDAYVEAEELNEDAMVDAPATTVPCTVASF	3983.8	3984.8	1992.91	1328.94	3920.79	3934.8	3948.82	3962.84	3976.85	3922.8	3936.82	3950.84	3964.85	3978.87	1960.9	1967.91	1974.91	1981.92	1988.93	1961.91	1968.91	1975.92	1982.93	1989.94	1307.6	1312.27	1316.94	1321.62	1326.29	1308.27	1312.94	1317.62	1322.29	1326.96	3902.78	3916.79	3930.81	3944.82	3958.84	3904.79	3918.81	3932.82	3946.84	3960.86	3906.81	3920.82	3934.84	3948.86	3962.87
THELIEGFDAYVEAEELNEDAMVDAPATTVPCTVASFA	4054.83	4055.84	2028.42	1352.62	3991.83	4005.84	4019.86	4033.87	4047.89	3993.84	4007.86	4021.87	4035.89	4049.9	1996.42	2003.42	2010.43	2017.44	2024.45	1997.42	2004.43	2011.44	2018.45	2025.46	1331.28	1335.95	1340.62	1345.3	1349.97	1331.95	1336.62	1341.3	1345.97	1350.64	3973.81	3987.83	4001.85	4015.86	4029.88	3975.83	3989.85	4003.86	4017.88	4031.89	3977.85	3991.86	4005.88	4019.89	4033.91
THELIEGFDAYVEAEELNEDAMVDAPATTVPCTVASFAT	4155.88	4156.89	2078.95	1386.3	4092.87	4106.89	4120.9	4134.92	4148.94	4094.89	4108.9	4122.92	4136.94	4150.95	2046.94	2053.95	2060.96	2067.96	2074.97	2047.95	2054.96	2061.96	2068.97	2075.98	1364.96	1369.63	1374.31	1378.98	1383.65	1365.63	1370.31	1374.98	1379.65	1384.32	4074.86	4088.88	4102.89	4116.91	4130.92	4076.88	4090.89	4104.91	4118.92	4132.94	4078.89	4092.91	4106.92	4120.94	4134.96
THELIEGFDAYVEAEELNEDAMVDAPATTVPCTVASFATG	4212.9	4213.91	2107.46	1405.31	4149.89	4163.91	4177.93	4191.94	4205.96	4151.91	4165.93	4179.94	4193.96	4207.97	2075.45	2082.46	2089.47	2096.47	2103.48	2076.46	2083.47	2090.47	2097.48	2104.49	1383.97	1388.64	1393.31	1397.99	1402.66	1384.64	1389.31	1393.99	1398.66	1403.33	4131.88	4145.9	4159.92	4173.93	4187.95	4133.9	4147.92	4161.93	4175.95	4189.96	4135.92	4149.93	4163.95	4177.96	4191.98
THELIEGFDAYVEAEELNEDAMVDAPATTVPCTVASFATGY	4375.97	4376.97	2188.99	1459.66	4312.96	4326.97	4340.99	4355	4369.02	4314.97	4328.99	4343	4357.02	4371.04	2156.98	2163.99	2171	2178.01	2185.01	2157.99	2165	2172.01	2179.01	2186.02	1438.32	1443	1447.67	1452.34	1457.01	1439	1443.67	1448.34	1453.01	1457.68	4294.95	4308.96	4322.98	4336.99	4351.01	4296.96	4310.98	4324.99	4339.01	4353.03	4298.98	4312.99	4327.01	4341.03	4355.04
THELIEGFDAYVEAEELNEDAMVDAPATTVPCTVASFATGYF	4523.03	4524.04	2262.52	1508.69	4460.03	4474.04	4488.06	4502.07	4516.09	4462.04	4476.06	4490.07	4504.09	4518.1	2230.52	2237.52	2244.53	2251.54	2258.55	2231.52	2238.53	2245.54	2252.55	2259.56	1487.35	1492.02	1496.69	1501.36	1506.03	1488.02	1492.69	1497.36	1502.03	1506.71	4442.02	4456.03	4470.05	4484.06	4498.08	4444.03	4458.05	4472.06	4486.08	4500.09	4446.05	4460.06	4474.08	4488.09	4502.11
THELIEGFDAYVEAEELNEDAMVDAPATTVPCTVASFATGYFS	4610.07	4611.07	2306.04	1537.7	4547.06	4561.07	4575.09	4589.11	4603.12	4549.07	4563.09	4577.11	4591.12	4605.14	2274.03	2281.04	2288.05	2295.06	2302.06	2275.04	2282.05	2289.06	2296.06	2303.07	1516.36	1521.03	1525.7	1530.37	1535.05	1517.03	1521.7	1526.37	1531.05	1535.72	4529.05	4543.06	4557.08	4571.09	4585.11	4531.06	4545.08	4559.09	4573.11	4587.13	4533.08	4547.09	4561.11	4575.13	4589.14
THELIEGFDAYVEAEELNEDAMVDAPATTVPCTVASFATGYFSC	4713.08	4714.08	2357.55	1572.03	4650.07	4664.08	4678.1	4692.11	4706.13	4652.08	4666.1	4680.11	4694.13	4708.15	2325.54	2332.55	2339.55	2346.56	2353.57	2326.55	2333.55	2340.56	2347.57	2354.58	1550.69	1555.37	1560.04	1564.71	1569.38	1551.37	1556.04	1560.71	1565.38	1570.05	4632.06	4646.07	4660.09	4674.1	4688.12	4634.07	4648.09	4662.1	4676.12	4690.14	4636.09	4650.1	4664.12	4678.14	4692.15
H	155.069	156.077	78.542	52.6971	92.0607	106.076	120.092	134.108	148.123	94.0764	108.092	122.108	136.123	150.139	46.534	53.5418	60.5496	67.5575	74.5653	47.5418	54.5496	61.5575	68.5653	75.5731	31.3584	36.0303	40.7022	45.3741	50.046	32.0303	36.7022	41.3741	46.046	50.7178	74.0501	88.0658	102.081	116.097	130.113	76.0658	90.0814	104.097	118.113	132.128	78.0814	92.0971	106.113	120.128	134.144
HE	284.112	285.119	143.063	95.7113	221.103	235.119	249.135	263.15	277.166	223.119	237.135	251.15	265.166	279.182	111.055	118.063	125.071	132.079	139.087	112.063	119.071	126.079	133.087	140.094	74.3726	79.0445	83.7164	88.3883	93.0602	75.0445	79.7164	84.3883	89.0602	93.732	203.093	217.108	231.124	245.14	259.155	205.108	219.124	233.14	247.155	261.171	207.124	221.14	235.155	249.171	263.187
HEL	397.196	398.203	199.605	133.406	334.187	348.203	362.219	376.234	390.25	336.203	350.219	364.234	378.25	392.266	167.597	174.605	181.613	188.621	195.629	168.605	175.613	182.621	189.629	196.636	112.067	116.739	121.411	126.083	130.755	112.739	117.411	122.083	126.755	131.427	316.177	330.192	344.208	358.224	372.239	318.192	332.208	346.224	360.239	374.255	320.208	334.224	348.239	362.255	376.271
HELI	510.28	511.287	256.147	171.101	447.271	461.287	475.303	489.318	503.334	449.287	463.303	477.318	491.334	505.35	224.139	231.147	238.155	245.163	252.171	225.147	232.155	239.163	246.171	253.178	149.762	154.434	159.106	163.778	168.45	150.434	155.106	159.778	164.45	169.121	429.261	443.277	457.292	471.308	485.323	431.277	445.292	459.308	473.323	487.339	433.292	447.308	461.323	475.339	489.355
HELIE	639.323	640.33	320.669	214.115	576.314	590.33	604.345	618.361	632.377	578.33	592.345	606.361	620.377	634.392	288.661	295.668	302.676	309.684	316.692	289.668	296.676	303.684	310.692	317.7	192.776	197.448	202.12	206.792	211.464	193.448	198.12	202.792	207.464	212.136	558.303	572.319	586.335	600.35	614.366	560.319	574.335	588.35	602.366	616.382	562.335	576.35	590.366	604.382	618.397
HELIEG	696.344	697.352	349.179	233.122	633.335	647.351	661.367	675.382	689.398	635.351	649.367	663.382	677.398	691.414	317.171	324.179	331.187	338.195	345.203	318.179	325.187	332.195	339.203	346.211	211.783	216.455	221.127	225.799	230.471	212.455	217.127	221.799	226.471	231.143	615.325	629.341	643.356	657.372	671.388	617.341	631.356	645.372	659.388	673.403	619.356	633.372	647.388	661.403	675.419
HELIEGF	843.413	844.42	422.714	282.145	780.404	794.42	808.435	822.451	836.467	782.42	796.435	810.451	824.467	838.482	390.706	397.713	404.721	411.729	418.737	391.713	398.721	405.729	412.737	419.745	260.806	265.478	270.15	274.822	279.494	261.478	266.15	270.822	275.494	280.166	762.393	776.409	790.425	804.44	818.456	764.409	778.425	792.44	806.456	820.472	766.425	780.44	794.456	808.472	822.487
HELIEGFD	958.44	959.447	480.227	320.487	895.431	909.446	923.462	937.478	951.493	897.446	911.462	925.478	939.493	953.509	448.219	455.227	462.235	469.243	476.25	449.227	456.235	463.243	470.25	477.258	299.148	303.82	308.492	313.164	317.836	299.82	304.492	309.164	313.836	318.508	877.42	891.436	905.452	919.467	933.483	879.436	893.452	907.467	921.483	935.499	881.452	895.467	909.483	923.499	937.514
HELIEGFDA	1029.48	1030.48	515.746	344.166	966.468	980.484	994.499	1008.51	1022.53	968.484	982.499	996.515	1010.53	1024.55	483.738	490.745	497.753	504.761	511.769	484.745	491.753	498.761	505.769	512.777	322.828	327.499	332.171	336.843	341.515	323.499	328.171	332.843	337.515	342.187	948.457	962.473	976.489	990.504	1004.52	950.473	964.489	978.504	992.52	1006.54	952.489	966.504	980.52	994.536	1008.55
HELIEGFDAY	1192.54	1193.55	597.277	398.521	1129.53	1143.55	1157.56	1171.58	1185.59	1131.55	1145.56	1159.58	1173.59	1187.61	565.269	572.277	579.285	586.293	593.301	566.277	573.285	580.293	587.301	594.308	377.182	381.854	386.526	391.198	395.869	377.854	382.526	387.198	391.869	396.541	1111.52	1125.54	1139.55	1153.57	1167.58	1113.54	1127.55	1141.57	1155.58	1169.6	1115.55	1129.57	1143.58	1157.6	1171.61
HELIEGFDAYV	1291.61	1292.62	646.812	431.543	1228.6	1242.62	1256.63	1270.65	1284.66	1230.62	1244.63	1258.65	1272.66	1286.68	614.803	621.811	628.819	635.827	642.835	615.811	622.819	629.827	636.835	643.843	410.205	414.877	419.549	424.22	428.892	410.877	415.549	420.22	424.892	429.564	1210.59	1224.6	1238.62	1252.64	1266.65	1212.6	1226.62	1240.64	1254.65	1268.67	1214.62	1228.64	1242.65	1256.67	1270.68
HELIEGFDAYVE	1420.65	1421.66	711.333	474.558	1357.64	1371.66	1385.67	1399.69	1413.7	1359.66	1373.67	1387.69	1401.7	1415.72	679.325	686.333	693.34	700.348	707.356	680.333	687.34	694.348	701.356	708.364	453.219	457.891	462.563	467.235	471.906	453.891	458.563	463.235	467.906	472.578	1339.63	1353.65	1367.66	1381.68	1395.69	1341.65	1355.66	1369.68	1383.69	1397.71	1343.66	1357.68	1371.69	1385.71	1399.73
HELIEGFDAYVEA	1491.69	1492.7	746.851	498.237	1428.68	1442.7	1456.71	1470.73	1484.74	1430.7	1444.71	1458.73	1472.74	1486.76	714.843	721.851	728.859	735.867	742.875	715.851	722.859	729.867	736.875	743.882	476.898	481.57	486.242	490.914	495.586	477.57	482.242	486.914	491.586	496.257	1410.67	1424.68	1438.7	1452.72	1466.73	1412.68	1426.7	1440.72	1454.73	1468.75	1414.7	1428.72	1442.73	1456.75	1470.76
HELIEGFDAYVEAE	1620.73	1621.74	811.373	541.251	1557.72	1571.74	1585.75	1599.77	1613.78	1559.74	1573.75	1587.77	1601.78	1615.8	779.365	786.372	793.38	800.388	807.396	780.372	787.38	794.388	801.396	808.404	519.912	524.584	529.256	533.928	538.6	520.584	525.256	529.928	534.6	539.272	1539.71	1553.73	1567.74	1581.76	1595.77	1541.73	1555.74	1569.76	1583.77	1597.79	1543.74	1557.76	1571.77	1585.79	1599.81
HELIEGFDAYVEAEE	1749.77	1750.78	875.894	584.265	1686.76	1700.78	1714.8	1728.81	1742.83	1688.78	1702.8	1716.81	1730.83	1744.84	843.886	850.894	857.902	864.909	871.917	844.894	851.902	858.909	865.917	872.925	562.926	567.598	572.27	576.942	581.614	563.598	568.27	572.942	577.614	582.286	1668.75	1682.77	1696.79	1710.8	1724.82	1670.77	1684.79	1698.8	1712.82	1726.83	1672.79	1686.8	1700.82	1714.83	1728.85
HELIEGFDAYVEAEEL	1862.86	1863.86	932.436	621.96	1799.85	1813.86	1827.88	1841.9	1855.91	1801.86	1815.88	1829.9	1843.91	1857.93	900.428	907.436	914.444	921.451	928.459	901.436	908.444	915.451	922.459	929.467	600.621	605.293	609.965	614.637	619.309	601.293	605.965	610.637	615.309	619.98	1781.84	1795.85	1809.87	1823.89	1837.9	1783.85	1797.87	1811.89	1825.9	1839.92	1785.87	1799.89	1813.9	1827.92	1841.93
HELIEGFDAYVEAEELN	1976.9	1977.91	989.457	659.974	1913.89	1927.91	1941.92	1955.94	1969.95	1915.91	1929.92	1943.94	1957.95	1971.97	957.449	964.457	971.465	978.473	985.481	958.457	965.465	972.473	979.481	986.489	638.635	643.307	647.979	652.651	657.323	639.307	643.979	648.651	653.323	657.995	1895.88	1909.9	1923.91	1937.93	1951.94	1897.9	1911.91	1925.93	1939.94	1953.96	1899.91	1913.93	1927.94	1941.96	1955.97
HELIEGFDAYVEAEELNE	2105.94	2106.95	1053.98	702.988	2042.93	2056.95	2070.97	2084.98	2099	2044.95	2058.97	2072.98	2087	2101.01	1021.97	1028.98	1035.99	1042.99	1050	1022.98	1029.99	1036.99	1044	1051.01	681.65	686.321	690.993	695.665	700.337	682.321	686.993	691.665	696.337	701.009	2024.92	2038.94	2052.95	2066.97	2080.99	2026.94	2040.95	2054.97	2068.99	2083	2028.95	2042.97	2056.99	2071	2085.02
HELIEGFDAYVEAEELNED	2220.97	2221.98	1111.49	741.331	2157.96	2171.98	2185.99	2200.01	2214.02	2159.98	2173.99	2188.01	2202.02	2216.04	1079.48	1086.49	1093.5	1100.51	1107.52	1080.49	1087.5	1094.51	1101.52	1108.52	719.992	724.664	729.336	734.008	738.679	720.664	725.336	730.008	734.679	739.351	2139.95	2153.97	2167.98	2182	2196.01	2141.97	2155.98	2170	2184.01	2198.03	2143.98	2158	2172.01	2186.03	2200.04
HELIEGFDAYVEAEELNEDA	2292.01	2293.01	1147.01	765.01	2229	2243.01	2257.03	2271.05	2285.06	2231.01	2245.03	2259.05	2273.06	2287.08	1115	1122.01	1129.02	1136.03	1143.03	1116.01	1123.02	1130.03	1137.03	1144.04	743.671	748.343	753.015	757.687	762.358	744.343	749.015	753.687	758.358	763.03	2210.99	2225	2239.02	2253.03	2267.05	2213	2227.02	2241.03	2255.05	2269.07	2215.02	2229.03	2243.05	2257.07	2271.08
HELIEGFDAYVEAEELNEDAM	2423.05	2424.05	1212.53	808.69	2360.04	2374.05	2388.07	2402.09	2416.1	2362.05	2376.07	2390.09	2404.1	2418.12	1180.52	1187.53	1194.54	1201.55	1208.55	1181.53	1188.54	1195.55	1202.55	1209.56	787.351	792.023	796.695	801.367	806.039	788.023	792.695	797.367	802.039	806.711	2342.03	2356.04	2370.06	2384.08	2398.09	2344.04	2358.06	2372.08	2386.09	2400.11	2346.06	2360.08	2374.09	2388.11	2402.12
HELIEGFDAYVEAEELNEDAMV	2522.12	2523.12	1262.07	841.713	2459.11	2473.12	2487.14	2501.15	2515.17	2461.12	2475.14	2489.15	2503.17	2517.19	1230.06	1237.07	1244.07	1251.08	1258.09	1231.07	1238.07	1245.08	1252.09	1259.1	820.374	825.046	829.718	834.39	839.061	821.046	825.718	830.39	835.061	839.733	2441.1	2455.11	2469.13	2483.14	2497.16	2443.11	2457.13	2471.14	2485.16	2499.17	2445.13	2459.14	2473.16	2487.17	2501.19
HELIEGFDAYVEAEELNEDAMVD	2637.14	2638.15	1319.58	880.055	2574.13	2588.15	2602.17	2616.18	2630.2	2576.15	2590.17	2604.18	2618.2	2632.21	1287.57	1294.58	1301.59	1308.59	1315.6	1288.58	1295.59	1302.59	1309.6	1316.61	858.716	863.388	868.06	872.732	877.404	859.388	864.06	868.732	873.404	878.076	2556.12	2570.14	2584.15	2598.17	2612.19	2558.14	2572.15	2586.17	2600.19	2614.2	2560.15	2574.17	2588.19	2602.2	2616.22
HELIEGFDAYVEAEELNEDAMVDA	2708.18	2709.19	1355.1	903.734	2645.17	2659.19	2673.2	2687.22	2701.23	2647.19	2661.2	2675.22	2689.23	2703.25	1323.09	1330.1	1337.1	1344.11	1351.12	1324.1	1331.1	1338.11	1345.12	1352.13	882.395	887.067	891.739	896.411	901.083	883.067	887.739	892.411	897.083	901.755	2627.16	2641.18	2655.19	2669.21	2683.22	2629.18	2643.19	2657.21	2671.22	2685.24	2631.19	2645.21	2659.22	2673.24	2687.25
HELIEGFDAYVEAEELNEDAMVDAP	2805.23	2806.24	1403.62	936.085	2742.22	2756.24	2770.26	2784.27	2798.29	2744.24	2758.26	2772.27	2786.29	2800.3	1371.62	1378.62	1385.63	1392.64	1399.65	1372.62	1379.63	1386.64	1393.65	1400.65	914.746	919.418	924.09	928.762	933.434	915.418	920.09	924.762	929.434	934.106	2724.21	2738.23	2752.24	2766.26	2780.28	2726.23	2740.24	2754.26	2768.28	2782.29	2728.24	2742.26	2756.28	2770.29	2784.31
HELIEGFDAYVEAEELNEDAMVDAPA	2876.27	2877.28	1439.14	959.764	2813.26	2827.28	2841.29	2855.31	2869.32	2815.28	2829.29	2843.31	2857.32	2871.34	1407.13	1414.14	1421.15	1428.16	1435.17	1408.14	1415.15	1422.16	1429.17	1436.17	938.425	943.097	947.769	952.441	957.113	939.097	943.769	948.441	953.113	957.785	2795.25	2809.27	2823.28	2837.3	2851.31	2797.27	2811.28	2825.3	2839.31	2853.33	2799.28	2813.3	2827.31	2841.33	2855.34
HELIEGFDAYVEAEELNEDAMVDAPAT	2977.32	2978.32	1489.67	993.446	2914.31	2928.32	2942.34	2956.36	2970.37	2916.32	2930.34	2944.36	2958.37	2972.39	1457.66	1464.67	1471.67	1478.68	1485.69	1458.67	1465.67	1472.68	1479.69	1486.7	972.108	976.78	981.452	986.123	990.795	972.78	977.452	982.123	986.795	991.467	2896.3	2910.31	2924.33	2938.35	2952.36	2898.31	2912.33	2926.35	2940.36	2954.38	2900.33	2914.35	2928.36	2942.38	2956.39
HELIEGFDAYVEAEELNEDAMVDAPATT	3078.37	3079.37	1540.19	1027.13	3015.36	3029.37	3043.39	3057.4	3071.42	3017.37	3031.39	3045.4	3059.42	3073.43	1508.18	1515.19	1522.2	1529.21	1536.21	1509.19	1516.2	1523.21	1530.21	1537.22	1005.79	1010.46	1015.13	1019.81	1024.48	1006.46	1011.13	1015.81	1020.48	1025.15	2997.35	3011.36	3025.38	3039.39	3053.41	2999.36	3013.38	3027.39	3041.41	3055.42	3001.38	3015.39	3029.41	3043.42	3057.44
HELIEGFDAYVEAEELNEDAMVDAPATTV	3177.43	3178.44	1589.72	1060.15	3114.42	3128.44	3142.46	3156.47	3170.49	3116.44	3130.46	3144.47	3158.49	3172.5	1557.72	1564.72	1571.73	1578.74	1585.75	1558.72	1565.73	1572.74	1579.75	1586.76	1038.81	1043.49	1048.16	1052.83	1057.5	1039.49	1044.16	1048.83	1053.5	1058.17	3096.41	3110.43	3124.45	3138.46	3152.48	3098.43	3112.45	3126.46	3140.48	3154.49	3100.45	3114.46	3128.48	3142.49	3156.51
HELIEGFDAYVEAEELNEDAMVDAPATTVP	3274.49	3275.49	1638.25	1092.5	3211.48	3225.49	3239.51	3253.52	3267.54	3213.49	3227.51	3241.52	3255.54	3269.56	1606.24	1613.25	1620.26	1627.27	1634.27	1607.25	1614.26	1621.27	1628.27	1635.28	1071.16	1075.84	1080.51	1085.18	1089.85	1071.84	1076.51	1081.18	1085.85	1090.52	3193.47	3207.48	3221.5	3235.51	3249.53	3195.48	3209.5	3223.51	3237.53	3251.55	3197.5	3211.51	3225.53	3239.55	3253.56
HELIEGFDAYVEAEELNEDAMVDAPATTVPC	3377.5	3378.5	1689.76	1126.84	3314.49	3328.5	3342.52	3356.53	3370.55	3316.5	3330.52	3344.53	3358.55	3372.57	1657.75	1664.75	1671.76	1678.77	1685.78	1658.75	1665.76	1672.77	1679.78	1686.79	1105.5	1110.17	1114.84	1119.52	1124.19	1106.17	1110.84	1115.52	1120.19	1124.86	3296.48	3310.49	3324.51	3338.52	3352.54	3298.49	3312.51	3326.52	3340.54	3354.55	3300.51	3314.52	3328.54	3342.55	3356.57
HELIEGFDAYVEAEELNEDAMVDAPATTVPCT	3478.54	3479.55	1740.28	1160.52	3415.53	3429.55	3443.57	3457.58	3471.6	3417.55	3431.57	3445.58	3459.6	3473.61	1708.27	1715.28	1722.29	1729.29	1736.3	1709.28	1716.29	1723.29	1730.3	1737.31	1139.18	1143.85	1148.53	1153.2	1157.87	1139.85	1144.53	1149.2	1153.87	1158.54	3397.52	3411.54	3425.56	3439.57	3453.59	3399.54	3413.56	3427.57	3441.59	3455.6	3401.56	3415.57	3429.59	3443.6	3457.62
HELIEGFDAYVEAEELNEDAMVDAPATTVPCTV	3577.61	3578.62	1789.81	1193.54	3514.6	3528.62	3542.63	3556.65	3570.67	3516.62	3530.63	3544.65	3558.67	3572.68	1757.81	1764.81	1771.82	1778.83	1785.84	1758.81	1765.82	1772.83	1779.84	1786.84	1172.21	1176.88	1181.55	1186.22	1190.89	1172.88	1177.55	1182.22	1186.89	1191.57	3496.59	3510.61	3524.62	3538.64	3552.65	3498.61	3512.62	3526.64	3540.65	3554.67	3500.62	3514.64	3528.65	3542.67	3556.69
HELIEGFDAYVEAEELNEDAMVDAPATTVPCTVA	3648.65	3649.66	1825.33	1217.22	3585.64	3599.66	3613.67	3627.69	3641.7	3587.66	3601.67	3615.69	3629.7	3643.72	1793.32	1800.33	1807.34	1814.35	1821.35	1794.33	1801.34	1808.35	1815.35	1822.36	1195.88	1200.56	1205.23	1209.9	1214.57	1196.56	1201.23	1205.9	1210.57	1215.24	3567.63	3581.65	3595.66	3609.68	3623.69	3569.65	3583.66	3597.68	3611.69	3625.71	3571.66	3585.68	3599.69	3613.71	3627.72
HELIEGFDAYVEAEELNEDAMVDAPATTVPCTVAS	3735.68	3736.69	1868.85	1246.23	3672.67	3686.69	3700.7	3714.72	3728.73	3674.69	3688.7	3702.72	3716.73	3730.75	1836.84	1843.85	1850.86	1857.86	1864.87	1837.85	1844.86	1851.86	1858.87	1865.88	1224.9	1229.57	1234.24	1238.91	1243.58	1225.57	1230.24	1234.91	1239.58	1244.25	3654.66	3668.68	3682.69	3696.71	3710.72	3656.68	3670.69	3684.71	3698.72	3712.74	3658.69	3672.71	3686.72	3700.74	3714.76
HELIEGFDAYVEAEELNEDAMVDAPATTVPCTVASF	3882.75	3883.76	1942.38	1295.26	3819.74	3833.76	3847.77	3861.79	3875.8	3821.76	3835.77	3849.79	3863.8	3877.82	1910.37	1917.38	1924.39	1931.4	1938.41	1911.38	1918.39	1925.4	1932.41	1939.41	1273.92	1278.59	1283.26	1287.93	1292.61	1274.59	1279.26	1283.93	1288.61	1293.28	3801.73	3815.75	3829.76	3843.78	3857.79	3803.75	3817.76	3831.78	3845.79	3859.81	3805.76	3819.78	3833.79	3847.81	3861.82
HELIEGFDAYVEAEELNEDAMVDAPATTVPCTVASFA	3953.79	3954.79	1977.9	1318.94	3890.78	3904.79	3918.81	3932.82	3946.84	3892.79	3906.81	3920.82	3934.84	3948.86	1945.89	1952.9	1959.91	1966.92	1973.92	1946.9	1953.91	1960.92	1967.92	1974.93	1297.6	1302.27	1306.94	1311.61	1316.28	1298.27	1302.94	1307.61	1312.28	1316.96	3872.77	3886.78	3900.8	3914.81	3928.83	3874.78	3888.8	3902.81	3916.83	3930.85	3876.8	3890.81	3904.83	3918.85	3932.86
HELIEGFDAYVEAEELNEDAMVDAPATTVPCTVASFAT	4054.83	4055.84	2028.42	1352.62	3991.83	4005.84	4019.86	4033.87	4047.89	3993.84	4007.86	4021.87	4035.89	4049.9	1996.42	2003.42	2010.43	2017.44	2024.45	1997.42	2004.43	2011.44	2018.45	2025.46	1331.28	1335.95	1340.62	1345.3	1349.97	1331.95	1336.62	1341.3	1345.97	1350.64	3973.81	3987.83	4001.85	4015.86	4029.88	3975.83	3989.85	4003.86	4017.88	4031.89	3977.85	3991.86	4005.88	4019.89	4033.91
HELIEGFDAYVEAEELNEDAMVDAPATTVPCTVASFATG	4111.86	4112.86	2056.94	1371.63	4048.85	4062.86	4076.88	4090.89	4104.91	4050.86	4064.88	4078.89	4092.91	4106.92	2024.93	2031.93	2038.94	2045.95	2052.96	2025.93	2032.94	2039.95	2046.96	2053.97	1350.29	1354.96	1359.63	1364.3	1368.97	1350.96	1355.63	1360.3	1364.97	1369.65	4030.84	4044.85	4058.87	4072.88	4086.9	4032.85	4046.87	4060.88	4074.9	4088.91	4034.87	4048.88	4062.9	4076.91	4090.93
HELIEGFDAYVEAEELNEDAMVDAPATTVPCTVASFATGY	4274.92	4275.93	2138.47	1425.98	4211.91	4225.93	4239.94	4253.96	4267.97	4213.93	4227.94	4241.96	4255.97	4269.99	2106.46	2113.47	2120.47	2127.48	2134.49	2107.47	2114.47	2121.48	2128.49	2135.5	1404.64	1409.31	1413.99	1418.66	1423.33	1405.31	1409.99	1414.66	1419.33	1424	4193.9	4207.92	4221.93	4235.95	4249.96	4195.92	4209.93	4223.95	4237.96	4251.98	4197.93	4211.95	4225.96	4239.98	4253.99
HELIEGFDAYVEAEELNEDAMVDAPATTVPCTVASFATGYF	4421.99	4422.99	2212	1475	4358.98	4372.99	4387.01	4401.03	4415.04	4360.99	4375.01	4389.03	4403.04	4417.06	2179.99	2187	2194.01	2201.02	2208.02	2181	2188.01	2195.02	2202.02	2209.03	1453.66	1458.34	1463.01	1467.68	1472.35	1454.34	1459.01	1463.68	1468.35	1473.02	4340.97	4354.98	4369	4383.01	4397.03	4342.98	4357	4371.01	4385.03	4399.05	4345	4359.01	4373.03	4387.05	4401.06
HELIEGFDAYVEAEELNEDAMVDAPATTVPCTVASFATGYFS	4509.02	4510.03	2255.52	1504.01	4446.01	4460.03	4474.04	4488.06	4502.07	4448.03	4462.04	4476.06	4490.07	4504.09	2223.51	2230.52	2237.52	2244.53	2251.54	2224.52	2231.52	2238.53	2245.54	2252.55	1482.68	1487.35	1492.02	1496.69	1501.36	1483.35	1488.02	1492.69	1497.36	1502.03	4428	4442.02	4456.03	4470.05	4484.06	4430.02	4444.03	4458.05	4472.06	4486.08	4432.03	4446.05	4460.06	4474.08	4488.09
HELIEGFDAYVEAEELNEDAMVDAPATTVPCTVASFATGYFSC	4612.03	4613.04	2307.02	1538.35	4549.02	4563.04	4577.05	4591.07	4605.08	4551.04	4565.05	4579.07	4593.08	4607.1	2275.01	2282.02	2289.03	2296.04	2303.04	2276.02	2283.03	2290.04	2297.04	2304.05	1517.01	1521.68	1526.36	1531.03	1535.7	1517.68	1522.36	1527.03	1531.7	1536.37	4531.01	4545.02	4559.04	4573.06	4587.07	4533.02	4547.04	4561.06	4575.07	4589.09	4535.04	4549.06	4563.07	4577.09	4591.1
E	147.053	148.06	74.5339	50.025	84.0444	98.06	112.076	126.091	140.107	86.06	100.076	114.091	128.107	142.123	42.5258	49.5337	56.5415	63.5493	70.5571	43.5337	50.5415	57.5493	64.5571	71.565	28.6863	33.3582	38.0301	42.702	47.3738	29.3582	34.0301	38.702	43.3738	48.0457	66.0338	80.0495	94.0651	108.081	122.096	68.0495	82.0651	96.0808	110.096	124.112	70.0651	84.0808	98.0964	112.112	126.128
EL	260.137	261.144	131.076	87.7197	197.128	211.144	225.16	239.175	253.191	199.144	213.16	227.175	241.191	255.207	99.0679	106.076	113.084	120.091	127.099	100.076	107.084	114.091	121.099	128.107	66.381	71.0529	75.7248	80.3967	85.0685	67.0529	71.7248	76.3967	81.0685	85.7404	179.118	193.134	207.149	221.165	235.18	181.134	195.149	209.165	223.18	237.196	183.149	197.165	211.18	225.196	239.212
ELI	373.221	374.229	187.618	125.414	310.213	324.228	338.244	352.259	366.275	312.228	326.244	340.259	354.275	368.291	155.61	162.618	169.626	176.633	183.641	156.618	163.626	170.633	177.641	184.649	104.076	108.748	113.419	118.091	122.763	104.748	109.419	114.091	118.763	123.435	292.202	306.218	320.233	334.249	348.265	294.218	308.233	322.249	336.265	350.28	296.233	310.249	324.265	338.28	352.296
ELIE	502.264	503.271	252.139	168.429	439.255	453.271	467.286	481.302	495.318	441.271	455.286	469.302	483.318	497.333	220.131	227.139	234.147	241.155	248.162	221.139	228.147	235.155	242.162	249.17	147.09	151.762	156.434	161.106	165.777	147.762	152.434	157.106	161.777	166.449	421.245	435.26	449.276	463.291	477.307	423.26	437.276	451.291	465.307	479.323	425.276	439.291	453.307	467.323	481.338
ELIEG	559.285	560.293	280.65	187.436	496.277	510.292	524.308	538.324	552.339	498.292	512.308	526.324	540.339	554.355	248.642	255.65	262.658	269.665	276.673	249.65	256.658	263.665	270.673	277.681	166.097	170.769	175.441	180.113	184.785	166.769	171.441	176.113	180.785	185.456	478.266	492.282	506.297	520.313	534.329	480.282	494.297	508.313	522.329	536.344	482.297	496.313	510.329	524.344	538.36
ELIEGF	706.354	707.361	354.184	236.459	643.345	657.361	671.376	685.392	699.408	645.361	659.376	673.392	687.408	701.423	322.176	329.184	336.192	343.2	350.207	323.184	330.192	337.2	344.207	351.215	215.12	219.792	224.464	229.135	233.807	215.792	220.464	225.135	229.807	234.479	625.334	639.35	653.366	667.381	681.397	627.35	641.366	655.381	669.397	683.413	629.366	643.381	657.397	671.413	685.428
ELIEGFD	821.381	822.388	411.698	274.801	758.372	772.388	786.403	800.419	814.435	760.388	774.403	788.419	802.435	816.45	379.69	386.697	393.705	400.713	407.721	380.697	387.705	394.713	401.721	408.729	253.462	258.134	262.806	267.478	272.15	254.134	258.806	263.478	268.15	272.822	740.361	754.377	768.393	782.408	796.424	742.377	756.393	770.408	784.424	798.44	744.393	758.408	772.424	786.44	800.455
ELIEGFDA	892.418	893.425	447.216	298.48	829.409	843.425	857.44	871.456	885.472	831.425	845.44	859.456	873.472	887.487	415.208	422.216	429.224	436.232	443.239	416.216	423.224	430.232	437.239	444.247	277.141	281.813	286.485	291.157	295.829	277.813	282.485	287.157	291.829	296.501	811.398	825.414	839.43	853.445	867.461	813.414	827.43	841.445	855.461	869.477	815.43	829.445	843.461	857.477	871.492
ELIEGFDAY	1055.48	1056.49	528.748	352.834	992.472	1006.49	1020.5	1034.52	1048.53	994.488	1008.5	1022.52	1036.53	1050.55	496.74	503.748	510.755	517.763	524.771	497.748	504.755	511.763	518.771	525.779	331.496	336.168	340.839	345.511	350.183	332.168	336.839	341.511	346.183	350.855	974.462	988.477	1002.49	1016.51	1030.52	976.477	990.493	1004.51	1018.52	1032.54	978.493	992.509	1006.52	1020.54	1034.56
ELIEGFDAYV	1154.55	1155.56	578.282	385.857	1091.54	1105.56	1119.57	1133.59	1147.6	1093.56	1107.57	1121.59	1135.6	1149.62	546.274	553.282	560.29	567.298	574.305	547.282	554.29	561.298	568.305	575.313	364.518	369.19	373.862	378.534	383.206	365.19	369.862	374.534	379.206	383.878	1073.53	1087.55	1101.56	1115.58	1129.59	1075.55	1089.56	1103.58	1117.59	1131.61	1077.56	1091.58	1105.59	1119.61	1133.62
ELIEGFDAYVE	1283.59	1284.6	642.803	428.871	1220.58	1234.6	1248.61	1262.63	1276.65	1222.6	1236.61	1250.63	1264.65	1278.66	610.795	617.803	624.811	631.819	638.827	611.803	618.811	625.819	632.827	639.834	407.533	412.205	416.876	421.548	426.22	408.205	412.876	417.548	422.22	426.892	1202.57	1216.59	1230.6	1244.62	1258.64	1204.59	1218.6	1232.62	1246.64	1260.65	1206.6	1220.62	1234.64	1248.65	1262.67
ELIEGFDAYVEA	1354.63	1355.64	678.322	452.55	1291.62	1305.64	1319.65	1333.67	1347.68	1293.64	1307.65	1321.67	1335.68	1349.7	646.314	653.322	660.33	667.337	674.345	647.322	654.33	661.337	668.345	675.353	431.212	435.884	440.555	445.227	449.899	431.884	436.555	441.227	445.899	450.571	1273.61	1287.63	1301.64	1315.66	1329.67	1275.63	1289.64	1303.66	1317.67	1331.69	1277.64	1291.66	1305.67	1319.69	1333.7
ELIEGFDAYVEAE	1483.67	1484.68	742.843	495.565	1420.66	1434.68	1448.69	1462.71	1476.73	1422.68	1436.69	1450.71	1464.73	1478.74	710.835	717.843	724.851	731.859	738.866	711.843	718.851	725.859	732.866	739.874	474.226	478.898	483.57	488.242	492.913	474.898	479.57	484.242	488.913	493.585	1402.65	1416.67	1430.68	1444.7	1458.72	1404.67	1418.68	1432.7	1446.72	1460.73	1406.68	1420.7	1434.72	1448.73	1462.75
ELIEGFDAYVEAEE	1612.71	1613.72	807.365	538.579	1549.71	1563.72	1577.74	1591.75	1605.77	1551.72	1565.74	1579.75	1593.77	1607.78	775.356	782.364	789.372	796.38	803.388	776.364	783.372	790.38	797.388	804.396	517.24	521.912	526.584	531.256	535.928	517.912	522.584	527.256	531.928	536.599	1531.7	1545.71	1559.73	1573.74	1587.76	1533.71	1547.73	1561.74	1575.76	1589.77	1535.73	1549.74	1563.76	1577.77	1591.79
ELIEGFDAYVEAEEL	1725.8	1726.81	863.907	576.273	1662.79	1676.81	1690.82	1704.84	1718.85	1664.81	1678.82	1692.84	1706.85	1720.87	831.899	838.906	845.914	852.922	859.93	832.906	839.914	846.922	853.93	860.938	554.935	559.607	564.279	568.95	573.622	555.607	560.279	564.95	569.622	574.294	1644.78	1658.79	1672.81	1686.83	1700.84	1646.79	1660.81	1674.83	1688.84	1702.86	1648.81	1662.83	1676.84	1690.86	1704.87
ELIEGFDAYVEAEELN	1839.84	1840.85	920.928	614.288	1776.83	1790.85	1804.86	1818.88	1832.9	1778.85	1792.86	1806.88	1820.9	1834.91	888.92	895.928	902.936	909.943	916.951	889.928	896.936	903.943	910.951	917.959	592.949	597.621	602.293	606.965	611.637	593.621	598.293	602.965	607.637	612.308	1758.82	1772.84	1786.85	1800.87	1814.88	1760.84	1774.85	1788.87	1802.88	1816.9	1762.85	1776.87	1790.88	1804.9	1818.92
ELIEGFDAYVEAEELNE	1968.88	1969.89	985.449	657.302	1905.88	1919.89	1933.91	1947.92	1961.94	1907.89	1921.91	1935.92	1949.94	1963.95	953.441	960.449	967.457	974.465	981.473	954.449	961.457	968.465	975.473	982.48	635.963	640.635	645.307	649.979	654.651	636.635	641.307	645.979	650.651	655.323	1887.86	1901.88	1915.9	1929.91	1943.93	1889.88	1903.9	1917.91	1931.93	1945.94	1891.9	1905.91	1919.93	1933.94	1947.96
ELIEGFDAYVEAEELNED	2083.91	2084.92	1042.96	695.644	2020.9	2034.92	2048.93	2062.95	2076.96	2022.92	2036.93	2050.95	2064.96	2078.98	1010.95	1017.96	1024.97	1031.98	1038.99	1011.96	1018.97	1025.98	1032.99	1039.99	674.306	678.977	683.649	688.321	692.993	674.977	679.649	684.321	688.993	693.665	2002.89	2016.91	2030.92	2044.94	2058.95	2004.91	2018.92	2032.94	2046.95	2060.97	2006.92	2020.94	2034.95	2048.97	2062.99
ELIEGFDAYVEAEELNEDA	2154.95	2155.96	1078.48	719.323	2091.94	2105.95	2119.97	2133.99	2148	2093.95	2107.97	2121.99	2136	2150.02	1046.47	1053.48	1060.49	1067.5	1074.5	1047.48	1054.49	1061.5	1068.5	1075.51	697.985	702.657	707.328	712	716.672	698.657	703.328	708	712.672	717.344	2073.93	2087.94	2101.96	2115.98	2129.99	2075.94	2089.96	2103.98	2117.99	2132.01	2077.96	2091.98	2105.99	2120.01	2134.02
ELIEGFDAYVEAEELNEDAM	2285.99	2287	1144	763.003	2222.98	2237	2251.01	2265.03	2279.04	2225	2239.01	2253.03	2267.04	2281.06	1111.99	1119	1126.01	1133.02	1140.02	1113	1120.01	1127.02	1134.02	1141.03	741.665	746.337	751.009	755.68	760.352	742.337	747.009	751.68	756.352	761.024	2204.97	2218.98	2233	2247.02	2261.03	2206.98	2221	2235.02	2249.03	2263.05	2209	2223.02	2237.03	2251.05	2265.06
ELIEGFDAYVEAEELNEDAMV	2385.06	2386.06	1193.54	796.026	2322.05	2336.06	2350.08	2364.1	2378.11	2324.06	2338.08	2352.1	2366.11	2380.13	1161.53	1168.54	1175.54	1182.55	1189.56	1162.54	1169.54	1176.55	1183.56	1190.57	774.688	779.359	784.031	788.703	793.375	775.359	780.031	784.703	789.375	794.047	2304.04	2318.05	2332.07	2346.08	2360.1	2306.05	2320.07	2334.08	2348.1	2362.12	2308.07	2322.08	2336.1	2350.12	2364.13
ELIEGFDAYVEAEELNEDAMVD	2500.08	2501.09	1251.05	834.369	2437.08	2451.09	2465.11	2479.12	2493.14	2439.09	2453.11	2467.12	2481.14	2495.15	1219.04	1226.05	1233.06	1240.06	1247.07	1220.05	1227.06	1234.06	1241.07	1248.08	813.03	817.702	822.374	827.046	831.717	813.702	818.374	823.046	827.717	832.389	2419.06	2433.08	2447.1	2461.11	2475.13	2421.08	2435.1	2449.11	2463.13	2477.14	2423.1	2437.11	2451.13	2465.14	2479.16
ELIEGFDAYVEAEELNEDAMVDA	2571.12	2572.13	1286.57	858.048	2508.11	2522.13	2536.14	2550.16	2564.17	2510.13	2524.14	2538.16	2552.17	2566.19	1254.56	1261.57	1268.58	1275.58	1282.59	1255.57	1262.58	1269.58	1276.59	1283.6	836.709	841.381	846.053	850.725	855.396	837.381	842.053	846.725	851.396	856.068	2490.1	2504.12	2518.13	2532.15	2546.16	2492.12	2506.13	2520.15	2534.16	2548.18	2494.13	2508.15	2522.16	2536.18	2550.2
ELIEGFDAYVEAEELNEDAMVDAP	2668.17	2669.18	1335.09	890.399	2605.17	2619.18	2633.2	2647.21	2661.23	2607.18	2621.2	2635.21	2649.23	2663.24	1303.09	1310.09	1317.1	1324.11	1331.12	1304.09	1311.1	1318.11	1325.12	1332.13	869.06	873.732	878.404	883.076	887.747	869.732	874.404	879.076	883.747	888.419	2587.15	2601.17	2615.19	2629.2	2643.22	2589.17	2603.19	2617.2	2631.22	2645.23	2591.19	2605.2	2619.22	2633.23	2647.25
ELIEGFDAYVEAEELNEDAMVDAPA	2739.21	2740.22	1370.61	914.078	2676.2	2690.22	2704.23	2718.25	2732.26	2678.22	2692.23	2706.25	2720.26	2734.28	1338.6	1345.61	1352.62	1359.63	1366.64	1339.61	1346.62	1353.63	1360.64	1367.64	892.739	897.411	902.083	906.755	911.426	893.411	898.083	902.755	907.426	912.098	2658.19	2672.21	2686.22	2700.24	2714.25	2660.21	2674.22	2688.24	2702.25	2716.27	2662.22	2676.24	2690.25	2704.27	2718.29
ELIEGFDAYVEAEELNEDAMVDAPAT	2840.26	2841.27	1421.14	947.76	2777.25	2791.27	2805.28	2819.3	2833.31	2779.27	2793.28	2807.3	2821.31	2835.33	1389.13	1396.14	1403.14	1410.15	1417.16	1390.14	1397.14	1404.15	1411.16	1418.17	926.421	931.093	935.765	940.437	945.109	927.093	931.765	936.437	941.109	945.781	2759.24	2773.25	2787.27	2801.29	2815.3	2761.25	2775.27	2789.29	2803.3	2817.32	2763.27	2777.29	2791.3	2805.32	2819.33
ELIEGFDAYVEAEELNEDAMVDAPATT	2941.31	2942.31	1471.66	981.443	2878.3	2892.31	2906.33	2920.34	2934.36	2880.31	2894.33	2908.34	2922.36	2936.38	1439.65	1446.66	1453.67	1460.68	1467.68	1440.66	1447.67	1454.68	1461.68	1468.69	960.104	964.776	969.448	974.12	978.792	960.776	965.448	970.12	974.792	979.463	2860.29	2874.3	2888.32	2902.33	2916.35	2862.3	2876.32	2890.33	2904.35	2918.37	2864.32	2878.33	2892.35	2906.37	2920.38
ELIEGFDAYVEAEELNEDAMVDAPATTV	3040.37	3041.38	1521.19	1014.47	2977.37	2991.38	3005.4	3019.41	3033.43	2979.38	2993.4	3007.41	3021.43	3035.44	1489.19	1496.19	1503.2	1510.21	1517.22	1490.19	1497.2	1504.21	1511.22	1518.23	993.127	997.799	1002.47	1007.14	1011.81	993.799	998.471	1003.14	1007.81	1012.49	2959.36	2973.37	2987.39	3001.4	3015.42	2961.37	2975.39	2989.4	3003.42	3017.43	2963.39	2977.4	2991.42	3005.43	3019.45
ELIEGFDAYVEAEELNEDAMVDAPATTVP	3137.43	3138.43	1569.72	1046.82	3074.42	3088.43	3102.45	3116.47	3130.48	3076.43	3090.45	3104.47	3118.48	3132.5	1537.71	1544.72	1551.73	1558.74	1565.74	1538.72	1545.73	1552.74	1559.74	1566.75	1025.48	1030.15	1034.82	1039.49	1044.17	1026.15	1030.82	1035.49	1040.17	1044.84	3056.41	3070.42	3084.44	3098.46	3112.47	3058.42	3072.44	3086.46	3100.47	3114.49	3060.44	3074.46	3088.47	3102.49	3116.5
ELIEGFDAYVEAEELNEDAMVDAPATTVPC	3240.44	3241.44	1621.23	1081.15	3177.43	3191.44	3205.46	3219.47	3233.49	3179.44	3193.46	3207.47	3221.49	3235.51	1589.22	1596.23	1603.23	1610.24	1617.25	1590.23	1597.23	1604.24	1611.25	1618.26	1059.81	1064.49	1069.16	1073.83	1078.5	1060.49	1065.16	1069.83	1074.5	1079.17	3159.42	3173.43	3187.45	3201.46	3215.48	3161.43	3175.45	3189.46	3203.48	3217.5	3163.45	3177.46	3191.48	3205.5	3219.51
ELIEGFDAYVEAEELNEDAMVDAPATTVPCT	3341.48	3342.49	1671.75	1114.84	3278.48	3292.49	3306.51	3320.52	3334.54	3280.49	3294.51	3308.52	3322.54	3336.55	1639.74	1646.75	1653.76	1660.76	1667.77	1640.75	1647.76	1654.76	1661.77	1668.78	1093.5	1098.17	1102.84	1107.51	1112.18	1094.17	1098.84	1103.51	1108.18	1112.86	3260.46	3274.48	3288.5	3302.51	3316.53	3262.48	3276.5	3290.51	3304.53	3318.54	3264.5	3278.51	3292.53	3306.54	3320.56
ELIEGFDAYVEAEELNEDAMVDAPATTVPCTV	3440.55	3441.56	1721.28	1147.86	3377.54	3391.56	3405.58	3419.59	3433.61	3379.56	3393.58	3407.59	3421.61	3435.62	1689.28	1696.28	1703.29	1710.3	1717.31	1690.28	1697.29	1704.3	1711.31	1718.31	1126.52	1131.19	1135.86	1140.54	1145.21	1127.19	1131.86	1136.54	1141.21	1145.88	3359.53	3373.55	3387.56	3401.58	3415.6	3361.55	3375.56	3389.58	3403.6	3417.61	3363.56	3377.58	3391.6	3405.61	3419.63
ELIEGFDAYVEAEELNEDAMVDAPATTVPCTVA	3511.59	3512.6	1756.8	1171.54	3448.58	3462.6	3476.61	3490.63	3504.64	3450.6	3464.61	3478.63	3492.64	3506.66	1724.79	1731.8	1738.81	1745.82	1752.83	1725.8	1732.81	1739.82	1746.83	1753.83	1150.2	1154.87	1159.54	1164.21	1168.89	1150.87	1155.54	1160.21	1164.89	1169.56	3430.57	3444.59	3458.6	3472.62	3486.63	3432.59	3446.6	3460.62	3474.63	3488.65	3434.6	3448.62	3462.63	3476.65	3490.66
ELIEGFDAYVEAEELNEDAMVDAPATTVPCTVAS	3598.62	3599.63	1800.32	1200.55	3535.61	3549.63	3563.64	3577.66	3591.68	3537.63	3551.64	3565.66	3579.68	3593.69	1768.31	1775.32	1782.33	1789.33	1796.34	1769.32	1776.33	1783.33	1790.34	1797.35	1179.21	1183.88	1188.55	1193.22	1197.9	1179.88	1184.55	1189.22	1193.9	1198.57	3517.6	3531.62	3545.63	3559.65	3573.67	3519.62	3533.63	3547.65	3561.67	3575.68	3521.63	3535.65	3549.67	3563.68	3577.7
ELIEGFDAYVEAEELNEDAMVDAPATTVPCTVASF	3745.69	3746.7	1873.85	1249.57	3682.68	3696.7	3710.71	3724.73	3738.74	3684.7	3698.71	3712.73	3726.74	3740.76	1841.84	1848.85	1855.86	1862.87	1869.88	1842.85	1849.86	1856.87	1863.88	1870.88	1228.23	1232.9	1237.58	1242.25	1246.92	1228.9	1233.58	1238.25	1242.92	1247.59	3664.67	3678.69	3692.7	3706.72	3720.73	3666.69	3680.7	3694.72	3708.73	3722.75	3668.7	3682.72	3696.73	3710.75	3724.76
ELIEGFDAYVEAEELNEDAMVDAPATTVPCTVASFA	3816.73	3817.73	1909.37	1273.25	3753.72	3767.73	3781.75	3795.77	3809.78	3755.73	3769.75	3783.77	3797.78	3811.8	1877.36	1884.37	1891.38	1898.39	1905.39	1878.37	1885.38	1892.39	1899.39	1906.4	1251.91	1256.58	1261.25	1265.93	1270.6	1252.58	1257.25	1261.93	1266.6	1271.27	3735.71	3749.72	3763.74	3777.76	3791.77	3737.72	3751.74	3765.76	3779.77	3793.79	3739.74	3753.76	3767.77	3781.79	3795.8
ELIEGFDAYVEAEELNEDAMVDAPATTVPCTVASFAT	3917.78	3918.78	1959.89	1306.93	3854.77	3868.78	3882.8	3896.81	3910.83	3856.78	3870.8	3884.81	3898.83	3912.84	1927.89	1934.89	1941.9	1948.91	1955.92	1928.89	1935.9	1942.91	1949.92	1956.93	1285.59	1290.27	1294.94	1299.61	1304.28	1286.27	1290.94	1295.61	1300.28	1304.95	3836.76	3850.77	3864.79	3878.8	3892.82	3838.77	3852.79	3866.8	3880.82	3894.83	3840.79	3854.8	3868.82	3882.83	3896.85
ELIEGFDAYVEAEELNEDAMVDAPATTVPCTVASFATG	3974.8	3975.8	1988.41	1325.94	3911.79	3925.8	3939.82	3953.83	3967.85	3913.8	3927.82	3941.83	3955.85	3969.87	1956.4	1963.41	1970.41	1977.42	1984.43	1957.41	1964.41	1971.42	1978.43	1985.44	1304.6	1309.27	1313.94	1318.62	1323.29	1305.27	1309.94	1314.62	1319.29	1323.96	3893.78	3907.79	3921.81	3935.82	3949.84	3895.79	3909.81	3923.82	3937.84	3951.86	3897.81	3911.82	3925.84	3939.86	3953.87
ELIEGFDAYVEAEELNEDAMVDAPATTVPCTVASFATGY	4137.86	4138.87	2069.94	1380.29	4074.85	4088.87	4102.88	4116.9	4130.91	4076.87	4090.88	4104.9	4118.91	4132.93	2037.93	2044.94	2051.94	2058.95	2065.96	2038.94	2045.94	2052.95	2059.96	2066.97	1358.96	1363.63	1368.3	1372.97	1377.64	1359.63	1364.3	1368.97	1373.64	1378.31	4056.84	4070.86	4084.87	4098.89	4112.9	4058.86	4072.87	4086.89	4100.9	4114.92	4060.87	4074.89	4088.9	4102.92	4116.93
ELIEGFDAYVEAEELNEDAMVDAPATTVPCTVASFATGYF	4284.93	4285.94	2143.47	1429.32	4221.92	4235.94	4249.95	4263.97	4277.98	4223.94	4237.95	4251.97	4265.98	4280	2111.46	2118.47	2125.48	2132.49	2139.49	2112.47	2119.48	2126.49	2133.49	2140.5	1407.98	1412.65	1417.32	1421.99	1426.67	1408.65	1413.32	1417.99	1422.67	1427.34	4203.91	4217.92	4231.94	4245.96	4259.97	4205.92	4219.94	4233.96	4247.97	4261.99	4207.94	4221.96	4235.97	4249.99	4264
ELIEGFDAYVEAEELNEDAMVDAPATTVPCTVASFATGYFS	4371.96	4372.97	2186.99	1458.33	4308.95	4322.97	4336.98	4351	4365.01	4310.97	4324.98	4339	4353.01	4367.03	2154.98	2161.99	2169	2176	2183.01	2155.99	2163	2170	2177.01	2184.02	1436.99	1441.66	1446.33	1451	1455.68	1437.66	1442.33	1447	1451.68	1456.35	4290.94	4304.96	4318.97	4332.99	4347	4292.96	4306.97	4320.99	4335	4349.02	4294.97	4308.99	4323	4337.02	4351.03
ELIEGFDAYVEAEELNEDAMVDAPATTVPCTVASFATGYFSC	4474.97	4475.98	2238.49	1492.66	4411.96	4425.98	4439.99	4454.01	4468.02	4413.98	4427.99	4442.01	4456.02	4470.04	2206.48	2213.49	2220.5	2227.51	2234.52	2207.49	2214.5	2221.51	2228.52	2235.52	1471.33	1476	1480.67	1485.34	1490.01	1472	1476.67	1481.34	1486.01	1490.68	4393.95	4407.97	4421.98	4436	4450.01	4395.97	4409.98	4424	4438.01	4452.03	4397.98	4412	4426.01	4440.03	4454.04
L	131.095	132.102	66.5546	44.7055	68.0859	82.1015	96.1172	110.133	124.148	70.1015	84.1172	98.1328	112.148	126.164	34.5466	41.5544	48.5622	55.57	62.5779	35.5544	42.5622	49.57	56.5779	63.5857	23.3668	28.0387	32.7106	37.3825	42.0543	24.0387	28.7106	33.3825	38.0543	42.7262	50.0753	64.0909	78.1066	92.1222	106.138	52.0909	66.1066	80.1222	94.1379	108.154	54.1066	68.1222	82.1379	96.1535	110.169
LI	244.179	245.186	123.097	82.4002	181.17	195.186	209.201	223.217	237.233	183.186	197.201	211.217	225.233	239.248	91.0886	98.0964	105.104	112.112	119.12	92.0964	99.1043	106.112	113.12	120.128	61.0615	65.7334	70.4053	75.0771	79.749	61.7334	66.4053	71.0771	75.749	80.4209	163.159	177.175	191.191	205.206	219.222	165.175	179.191	193.206	207.222	221.238	167.191	181.206	195.222	209.238	223.253
LIE	373.221	374.229	187.618	125.414	310.213	324.228	338.244	352.259	366.275	312.228	326.244	340.259	354.275	368.291	155.61	162.618	169.626	176.633	183.641	156.618	163.626	170.633	177.641	184.649	104.076	108.748	113.419	118.091	122.763	104.748	109.419	114.091	118.763	123.435	292.202	306.218	320.233	334.249	348.265	294.218	308.233	322.249	336.265	350.28	296.233	310.249	324.265	338.28	352.296
LIEG	430.243	431.25	216.129	144.422	367.234	381.25	395.265	409.281	423.297	369.25	383.265	397.281	411.297	425.312	184.121	191.128	198.136	205.144	212.152	185.128	192.136	199.144	206.152	213.16	123.083	127.755	132.427	137.098	141.77	123.755	128.427	133.098	137.77	142.442	349.223	363.239	377.255	391.27	405.286	351.239	365.255	379.27	393.286	407.302	353.255	367.27	381.286	395.302	409.317
LIEGF	577.311	578.318	289.663	193.444	514.302	528.318	542.334	556.349	570.365	516.318	530.334	544.349	558.365	572.381	257.655	264.663	271.67	278.678	285.686	258.663	265.67	272.678	279.686	286.694	172.106	176.778	181.449	186.121	190.793	172.778	177.449	182.121	186.793	191.465	496.292	510.307	524.323	538.339	552.354	498.307	512.323	526.339	540.354	554.37	500.323	514.339	528.354	542.37	556.386
LIEGFD	692.338	693.345	347.176	231.787	629.329	643.345	657.361	671.376	685.392	631.345	645.361	659.376	673.392	687.408	315.168	322.176	329.184	336.192	343.2	316.176	323.184	330.192	337.2	344.207	210.448	215.12	219.792	224.464	229.135	211.12	215.792	220.464	225.135	229.807	611.319	625.334	639.35	653.366	667.381	613.334	627.35	641.366	655.381	669.397	615.35	629.366	643.381	657.397	671.413
LIEGFDA	763.375	764.382	382.695	255.466	700.366	714.382	728.398	742.413	756.429	702.382	716.398	730.413	744.429	758.445	350.687	357.695	364.703	371.71	378.718	351.695	358.703	365.71	372.718	379.726	234.127	238.799	243.471	248.143	252.815	234.799	239.471	244.143	248.815	253.486	682.356	696.372	710.387	724.403	738.418	684.372	698.387	712.403	726.418	740.434	686.387	700.403	714.418	728.434	742.45
LIEGFDAY	926.439	927.446	464.227	309.82	863.43	877.445	891.461	905.477	919.492	865.445	879.461	893.477	907.492	921.508	432.219	439.226	446.234	453.242	460.25	433.226	440.234	447.242	454.25	461.258	288.481	293.153	297.825	302.497	307.169	289.153	293.825	298.497	303.169	307.841	845.419	859.435	873.451	887.466	901.482	847.435	861.451	875.466	889.482	903.497	849.451	863.466	877.482	891.497	905.513
LIEGFDAYV	1025.51	1026.51	513.761	342.843	962.498	976.514	990.529	1004.55	1018.56	964.514	978.529	992.545	1006.56	1020.58	481.753	488.761	495.768	502.776	509.784	482.761	489.768	496.776	503.784	510.792	321.504	326.176	330.848	335.52	340.192	322.176	326.848	331.52	336.192	340.864	944.488	958.503	972.519	986.535	1000.55	946.503	960.519	974.535	988.55	1002.57	948.519	962.535	976.55	990.566	1004.58
LIEGFDAYVE	1154.55	1155.56	578.282	385.857	1091.54	1105.56	1119.57	1133.59	1147.6	1093.56	1107.57	1121.59	1135.6	1149.62	546.274	553.282	560.29	567.298	574.305	547.282	554.29	561.298	568.305	575.313	364.518	369.19	373.862	378.534	383.206	365.19	369.862	374.534	379.206	383.878	1073.53	1087.55	1101.56	1115.58	1129.59	1075.55	1089.56	1103.58	1117.59	1131.61	1077.56	1091.58	1105.59	1119.61	1133.62
LIEGFDAYVEA	1225.59	1226.59	613.801	409.536	1162.58	1176.59	1190.61	1204.62	1218.64	1164.59	1178.61	1192.62	1206.64	1220.66	581.793	588.8	595.808	602.816	609.824	582.8	589.808	596.816	603.824	610.832	388.197	392.869	397.541	402.213	406.885	388.869	393.541	398.213	402.885	407.557	1144.57	1158.58	1172.6	1186.61	1200.63	1146.58	1160.6	1174.61	1188.63	1202.65	1148.6	1162.61	1176.63	1190.65	1204.66
LIEGFDAYVEAE	1354.63	1355.64	678.322	452.55	1291.62	1305.64	1319.65	1333.67	1347.68	1293.64	1307.65	1321.67	1335.68	1349.7	646.314	653.322	660.33	667.337	674.345	647.322	654.33	661.337	668.345	675.353	431.212	435.884	440.555	445.227	449.899	431.884	436.555	441.227	445.899	450.571	1273.61	1287.63	1301.64	1315.66	1329.67	1275.63	1289.64	1303.66	1317.67	1331.69	1277.64	1291.66	1305.67	1319.69	1333.7
LIEGFDAYVEAEE	1483.67	1484.68	742.843	495.565	1420.66	1434.68	1448.69	1462.71	1476.73	1422.68	1436.69	1450.71	1464.73	1478.74	710.835	717.843	724.851	731.859	738.866	711.843	718.851	725.859	732.866	739.874	474.226	478.898	483.57	488.242	492.913	474.898	479.57	484.242	488.913	493.585	1402.65	1416.67	1430.68	1444.7	1458.72	1404.67	1418.68	1432.7	1446.72	1460.73	1406.68	1420.7	1434.72	1448.73	1462.75
LIEGFDAYVEAEEL	1596.76	1597.76	799.385	533.259	1533.75	1547.76	1561.78	1575.79	1589.81	1535.76	1549.78	1563.79	1577.81	1591.83	767.377	774.385	781.393	788.401	795.409	768.385	775.393	782.401	789.409	796.416	511.921	516.592	521.264	525.936	530.608	512.592	517.264	521.936	526.608	531.28	1515.74	1529.75	1543.77	1557.78	1571.8	1517.75	1531.77	1545.78	1559.8	1573.81	1519.77	1533.78	1547.8	1561.81	1575.83
LIEGFDAYVEAEELN	1710.8	1711.81	856.407	571.274	1647.79	1661.81	1675.82	1689.84	1703.85	1649.81	1663.82	1677.84	1691.85	1705.87	824.399	831.407	838.414	845.422	852.43	825.407	832.414	839.422	846.43	853.438	549.935	554.607	559.279	563.951	568.622	550.607	555.279	559.951	564.622	569.294	1629.78	1643.8	1657.81	1671.83	1685.84	1631.8	1645.81	1659.83	1673.84	1687.86	1633.81	1647.83	1661.84	1675.86	1689.87
LIEGFDAYVEAEELNE	1839.84	1840.85	920.928	614.288	1776.83	1790.85	1804.86	1818.88	1832.9	1778.85	1792.86	1806.88	1820.9	1834.91	888.92	895.928	902.936	909.943	916.951	889.928	896.936	903.943	910.951	917.959	592.949	597.621	602.293	606.965	611.637	593.621	598.293	602.965	607.637	612.308	1758.82	1772.84	1786.85	1800.87	1814.88	1760.84	1774.85	1788.87	1802.88	1816.9	1762.85	1776.87	1790.88	1804.9	1818.92
LIEGFDAYVEAEELNED	1954.87	1955.88	978.441	652.63	1891.86	1905.88	1919.89	1933.91	1947.92	1893.88	1907.89	1921.91	1935.92	1949.94	946.433	953.441	960.449	967.457	974.465	947.441	954.449	961.457	968.465	975.473	631.291	635.963	640.635	645.307	649.979	631.963	636.635	641.307	645.979	650.651	1873.85	1887.86	1901.88	1915.9	1929.91	1875.86	1889.88	1903.9	1917.91	1931.93	1877.88	1891.9	1905.91	1919.93	1933.94
LIEGFDAYVEAEELNEDA	2025.91	2026.91	1013.96	676.309	1962.9	1976.91	1990.93	2004.94	2018.96	1964.91	1978.93	1992.94	2006.96	2020.97	981.952	988.96	995.968	1002.98	1009.98	982.96	989.968	996.975	1003.98	1010.99	654.97	659.642	664.314	668.986	673.658	655.642	660.314	664.986	669.658	674.33	1944.89	1958.9	1972.92	1986.93	2000.95	1946.9	1960.92	1974.93	1988.95	2002.96	1948.92	1962.93	1976.95	1990.96	2004.98
LIEGFDAYVEAEELNEDAM	2156.95	2157.95	1079.48	719.989	2093.94	2107.95	2121.97	2135.98	2150	2095.95	2109.97	2123.98	2138	2152.02	1047.47	1054.48	1061.49	1068.5	1075.5	1048.48	1055.49	1062.5	1069.5	1076.51	698.651	703.322	707.994	712.666	717.338	699.322	703.994	708.666	713.338	718.01	2075.93	2089.94	2103.96	2117.97	2131.99	2077.94	2091.96	2105.97	2119.99	2134	2079.96	2093.97	2107.99	2122	2136.02
LIEGFDAYVEAEELNEDAMV	2256.01	2257.02	1129.01	753.012	2193.01	2207.02	2221.04	2235.05	2249.07	2195.02	2209.04	2223.05	2237.07	2251.08	1097.01	1104.01	1111.02	1118.03	1125.04	1098.01	1105.02	1112.03	1119.04	1126.05	731.673	736.345	741.017	745.689	750.361	732.345	737.017	741.689	746.361	751.033	2175	2189.01	2203.03	2217.04	2231.06	2177.01	2191.03	2205.04	2219.06	2233.07	2179.03	2193.04	2207.06	2221.07	2235.09
LIEGFDAYVEAEELNEDAMVD	2371.04	2372.05	1186.53	791.354	2308.03	2322.05	2336.06	2350.08	2364.1	2310.05	2324.06	2338.08	2352.1	2366.11	1154.52	1161.53	1168.54	1175.54	1182.55	1155.53	1162.54	1169.54	1176.55	1183.56	770.016	774.688	779.359	784.031	788.703	770.688	775.359	780.031	784.703	789.375	2290.02	2304.04	2318.05	2332.07	2346.08	2292.04	2306.05	2320.07	2334.08	2348.1	2294.05	2308.07	2322.08	2336.1	2350.12
LIEGFDAYVEAEELNEDAMVDA	2442.08	2443.09	1222.05	815.033	2379.07	2393.09	2407.1	2421.12	2435.13	2381.09	2395.1	2409.12	2423.13	2437.15	1190.04	1197.05	1204.05	1211.06	1218.07	1191.05	1198.05	1205.06	1212.07	1219.08	793.695	798.367	803.039	807.71	812.382	794.367	799.039	803.71	808.382	813.054	2361.06	2375.07	2389.09	2403.11	2417.12	2363.07	2377.09	2391.11	2405.12	2419.14	2365.09	2379.11	2393.12	2407.14	2421.15
LIEGFDAYVEAEELNEDAMVDAP	2539.13	2540.14	1270.57	847.384	2476.12	2490.14	2504.15	2518.17	2532.19	2478.14	2492.15	2506.17	2520.19	2534.2	1238.56	1245.57	1252.58	1259.59	1266.6	1239.57	1246.58	1253.59	1260.6	1267.6	826.046	830.718	835.389	840.061	844.733	826.718	831.389	836.061	840.733	845.405	2458.11	2472.13	2486.14	2500.16	2514.17	2460.13	2474.14	2488.16	2502.17	2516.19	2462.14	2476.16	2490.17	2504.19	2518.21
LIEGFDAYVEAEELNEDAMVDAPA	2610.17	2611.18	1306.09	871.063	2547.16	2561.18	2575.19	2589.21	2603.22	2549.18	2563.19	2577.21	2591.22	2605.24	1274.08	1281.09	1288.1	1295.11	1302.11	1275.09	1282.1	1289.11	1296.11	1303.12	849.725	854.397	859.068	863.74	868.412	850.397	855.068	859.74	864.412	869.084	2529.15	2543.16	2557.18	2571.2	2585.21	2531.16	2545.18	2559.2	2573.21	2587.23	2533.18	2547.2	2561.21	2575.23	2589.24
LIEGFDAYVEAEELNEDAMVDAPAT	2711.22	2712.22	1356.62	904.746	2648.21	2662.22	2676.24	2690.25	2704.27	2650.22	2664.24	2678.25	2692.27	2706.29	1324.61	1331.62	1338.62	1345.63	1352.64	1325.62	1332.62	1339.63	1346.64	1353.65	883.407	888.079	892.751	897.423	902.095	884.079	888.751	893.423	898.095	902.767	2630.2	2644.21	2658.23	2672.24	2686.26	2632.21	2646.23	2660.24	2674.26	2688.27	2634.23	2648.24	2662.26	2676.27	2690.29
LIEGFDAYVEAEELNEDAMVDAPATT	2812.26	2813.27	1407.14	938.429	2749.25	2763.27	2777.29	2791.3	2805.32	2751.27	2765.29	2779.3	2793.32	2807.33	1375.13	1382.14	1389.15	1396.15	1403.16	1376.14	1383.15	1390.15	1397.16	1404.17	917.09	921.762	926.434	931.105	935.777	917.762	922.434	927.105	931.777	936.449	2731.24	2745.26	2759.28	2773.29	2787.31	2733.26	2747.28	2761.29	2775.31	2789.32	2735.28	2749.29	2763.31	2777.32	2791.34
LIEGFDAYVEAEELNEDAMVDAPATTV	2911.33	2912.34	1456.67	971.451	2848.32	2862.34	2876.35	2890.37	2904.39	2850.34	2864.35	2878.37	2892.39	2906.4	1424.67	1431.67	1438.68	1445.69	1452.7	1425.67	1432.68	1439.69	1446.7	1453.7	950.113	954.785	959.456	964.128	968.8	950.785	955.456	960.128	964.8	969.472	2830.31	2844.33	2858.34	2872.36	2886.38	2832.33	2846.34	2860.36	2874.38	2888.39	2834.34	2848.36	2862.38	2876.39	2890.41
LIEGFDAYVEAEELNEDAMVDAPATTVP	3008.38	3009.39	1505.2	1003.8	2945.38	2959.39	2973.41	2987.42	3001.44	2947.39	2961.41	2975.42	2989.44	3003.45	1473.19	1480.2	1487.21	1494.22	1501.22	1474.2	1481.21	1488.22	1495.22	1502.23	982.464	987.135	991.807	996.479	1001.15	983.135	987.807	992.479	997.151	1001.82	2927.37	2941.38	2955.4	2969.41	2983.43	2929.38	2943.4	2957.41	2971.43	2985.44	2931.4	2945.41	2959.43	2973.44	2987.46
LIEGFDAYVEAEELNEDAMVDAPATTVPC	3111.39	3112.4	1556.7	1038.14	3048.39	3062.4	3076.42	3090.43	3104.45	3050.4	3064.42	3078.43	3092.45	3106.46	1524.7	1531.7	1538.71	1545.72	1552.73	1525.7	1532.71	1539.72	1546.73	1553.74	1016.8	1021.47	1026.14	1030.82	1035.49	1017.47	1022.14	1026.82	1031.49	1036.16	3030.37	3044.39	3058.41	3072.42	3086.44	3032.39	3046.41	3060.42	3074.44	3088.45	3034.41	3048.42	3062.44	3076.45	3090.47
LIEGFDAYVEAEELNEDAMVDAPATTVPCT	3212.44	3213.45	1607.23	1071.82	3149.43	3163.45	3177.46	3191.48	3205.5	3151.45	3165.46	3179.48	3193.5	3207.51	1575.22	1582.23	1589.24	1596.24	1603.25	1576.23	1583.24	1590.24	1597.25	1604.26	1050.48	1055.15	1059.83	1064.5	1069.17	1051.15	1055.83	1060.5	1065.17	1069.84	3131.42	3145.44	3159.45	3173.47	3187.48	3133.44	3147.45	3161.47	3175.48	3189.5	3135.45	3149.47	3163.48	3177.5	3191.52
LIEGFDAYVEAEELNEDAMVDAPATTVPCTV	3311.51	3312.52	1656.76	1104.84	3248.5	3262.52	3276.53	3290.55	3304.56	3250.52	3264.53	3278.55	3292.56	3306.58	1624.75	1631.76	1638.77	1645.78	1652.79	1625.76	1632.77	1639.78	1646.79	1653.79	1083.51	1088.18	1092.85	1097.52	1102.19	1084.18	1088.85	1093.52	1098.19	1102.86	3230.49	3244.51	3258.52	3272.54	3286.55	3232.51	3246.52	3260.54	3274.55	3288.57	3234.52	3248.54	3262.55	3276.57	3290.58
LIEGFDAYVEAEELNEDAMVDAPATTVPCTVA	3382.55	3383.55	1692.28	1128.52	3319.54	3333.55	3347.57	3361.59	3375.6	3321.55	3335.57	3349.59	3363.6	3377.62	1660.27	1667.28	1674.29	1681.3	1688.3	1661.28	1668.29	1675.3	1682.3	1689.31	1107.18	1111.86	1116.53	1121.2	1125.87	1107.86	1112.53	1117.2	1121.87	1126.54	3301.53	3315.54	3329.56	3343.57	3357.59	3303.54	3317.56	3331.57	3345.59	3359.61	3305.56	3319.57	3333.59	3347.61	3361.62
LIEGFDAYVEAEELNEDAMVDAPATTVPCTVAS	3469.58	3470.59	1735.8	1157.53	3406.57	3420.59	3434.6	3448.62	3462.63	3408.59	3422.6	3436.62	3450.63	3464.65	1703.79	1710.8	1717.8	1724.81	1731.82	1704.8	1711.8	1718.81	1725.82	1732.83	1136.2	1140.87	1145.54	1150.21	1154.88	1136.87	1141.54	1146.21	1150.88	1155.55	3388.56	3402.58	3416.59	3430.61	3444.62	3390.58	3404.59	3418.61	3432.62	3446.64	3392.59	3406.61	3420.62	3434.64	3448.65
LIEGFDAYVEAEELNEDAMVDAPATTVPCTVASF	3616.65	3617.65	1809.33	1206.56	3553.64	3567.65	3581.67	3595.69	3609.7	3555.65	3569.67	3583.69	3597.7	3611.72	1777.32	1784.33	1791.34	1798.35	1805.35	1778.33	1785.34	1792.35	1799.35	1806.36	1185.22	1189.89	1194.56	1199.23	1203.91	1185.89	1190.56	1195.23	1199.91	1204.58	3535.63	3549.64	3563.66	3577.68	3591.69	3537.64	3551.66	3565.68	3579.69	3593.71	3539.66	3553.68	3567.69	3581.71	3595.72
LIEGFDAYVEAEELNEDAMVDAPATTVPCTVASFA	3687.68	3688.69	1844.85	1230.24	3624.68	3638.69	3652.71	3666.72	3680.74	3626.69	3640.71	3654.72	3668.74	3682.75	1812.84	1819.85	1826.86	1833.87	1840.87	1813.85	1820.86	1827.87	1834.87	1841.88	1208.9	1213.57	1218.24	1222.91	1227.58	1209.57	1214.24	1218.91	1223.58	1228.26	3606.67	3620.68	3634.7	3648.71	3662.73	3608.68	3622.7	3636.71	3650.73	3664.74	3610.7	3624.71	3638.73	3652.74	3666.76
LIEGFDAYVEAEELNEDAMVDAPATTVPCTVASFAT	3788.73	3789.74	1895.37	1263.92	3725.72	3739.74	3753.76	3767.77	3781.79	3727.74	3741.76	3755.77	3769.79	3783.8	1863.37	1870.37	1877.38	1884.39	1891.4	1864.37	1871.38	1878.39	1885.4	1892.4	1242.58	1247.25	1251.92	1256.6	1261.27	1243.25	1247.92	1252.6	1257.27	1261.94	3707.71	3721.73	3735.74	3749.76	3763.78	3709.73	3723.74	3737.76	3751.78	3765.79	3711.74	3725.76	3739.78	3753.79	3767.81
LIEGFDAYVEAEELNEDAMVDAPATTVPCTVASFATG	3845.75	3846.76	1923.88	1282.93	3782.75	3796.76	3810.78	3824.79	3838.81	3784.76	3798.78	3812.79	3826.81	3840.82	1891.88	1898.88	1905.89	1912.9	1919.91	1892.88	1899.89	1906.9	1913.91	1920.92	1261.59	1266.26	1270.93	1275.6	1280.27	1262.26	1266.93	1271.6	1276.27	1280.95	3764.73	3778.75	3792.77	3806.78	3820.8	3766.75	3780.77	3794.78	3808.8	3822.81	3768.77	3782.78	3796.8	3810.81	3824.83
LIEGFDAYVEAEELNEDAMVDAPATTVPCTVASFATGY	4008.82	4009.82	2005.42	1337.28	3945.81	3959.82	3973.84	3987.86	4001.87	3947.82	3961.84	3975.86	3989.87	4003.89	1973.41	1980.42	1987.42	1994.43	2001.44	1974.42	1981.42	1988.43	1995.44	2002.45	1315.94	1320.61	1325.28	1329.96	1334.63	1316.61	1321.28	1325.96	1330.63	1335.3	3927.8	3941.81	3955.83	3969.84	3983.86	3929.81	3943.83	3957.84	3971.86	3985.88	3931.83	3945.84	3959.86	3973.88	3987.89
LIEGFDAYVEAEELNEDAMVDAPATTVPCTVASFATGYF	4155.89	4156.89	2078.95	1386.3	4092.88	4106.89	4120.91	4134.92	4148.94	4094.89	4108.91	4122.92	4136.94	4150.96	2046.94	2053.95	2060.96	2067.97	2074.97	2047.95	2054.96	2061.97	2068.97	2075.98	1364.96	1369.64	1374.31	1378.98	1383.65	1365.64	1370.31	1374.98	1379.65	1384.32	4074.87	4088.88	4102.9	4116.91	4130.93	4076.88	4090.9	4104.91	4118.93	4132.94	4078.9	4092.91	4106.93	4120.94	4134.96
LIEGFDAYVEAEELNEDAMVDAPATTVPCTVASFATGYFS	4242.92	4243.93	2122.47	1415.31	4179.91	4193.92	4207.94	4221.96	4235.97	4181.92	4195.94	4209.96	4223.97	4237.99	2090.46	2097.47	2104.47	2111.48	2118.49	2091.47	2098.47	2105.48	2112.49	2119.5	1393.97	1398.65	1403.32	1407.99	1412.66	1394.65	1399.32	1403.99	1408.66	1413.33	4161.9	4175.91	4189.93	4203.95	4217.96	4163.91	4177.93	4191.95	4205.96	4219.98	4165.93	4179.95	4193.96	4207.98	4221.99
LIEGFDAYVEAEELNEDAMVDAPATTVPCTVASFATGYFSC	4345.93	4346.93	2173.97	1449.65	4282.92	4296.93	4310.95	4324.97	4338.98	4284.93	4298.95	4312.97	4326.98	4341	2141.96	2148.97	2155.98	2162.99	2169.99	2142.97	2149.98	2156.99	2163.99	2171	1428.31	1432.98	1437.65	1442.33	1447	1428.98	1433.65	1438.33	1443	1447.67	4264.91	4278.92	4292.94	4306.95	4320.97	4266.92	4280.94	4294.95	4308.97	4322.99	4268.94	4282.95	4296.97	4310.99	4325
I	131.095	132.102	66.5546	44.7055	68.0859	82.1015	96.1172	110.133	124.148	70.1015	84.1172	98.1328	112.148	126.164	34.5466	41.5544	48.5622	55.57	62.5779	35.5544	42.5622	49.57	56.5779	63.5857	23.3668	28.0387	32.7106	37.3825	42.0543	24.0387	28.7106	33.3825	38.0543	42.7262	50.0753	64.0909	78.1066	92.1222	106.138	52.0909	66.1066	80.1222	94.1379	108.154	54.1066	68.1222	82.1379	96.1535	110.169
IE	260.137	261.144	131.076	87.7197	197.128	211.144	225.16	239.175	253.191	199.144	213.16	227.175	241.191	255.207	99.0679	106.076	113.084	120.091	127.099	100.076	107.084	114.091	121.099	128.107	66.381	71.0529	75.7248	80.3967	85.0685	67.0529	71.7248	76.3967	81.0685	85.7404	179.118	193.134	207.149	221.165	235.18	181.134	195.149	209.165	223.18	237.196	183.149	197.165	211.18	225.196	239.212
IEG	317.159	318.166	159.587	106.727	254.15	268.166	282.181	296.197	310.213	256.166	270.181	284.197	298.213	312.228	127.579	134.586	141.594	148.602	155.61	128.586	135.594	142.602	149.61	156.618	85.3882	90.06	94.7319	99.4038	104.076	86.06	90.7319	95.4038	100.076	104.748	236.139	250.155	264.171	278.186	292.202	238.155	252.171	266.186	280.202	294.218	240.171	254.186	268.202	282.218	296.233
IEGF	464.227	465.234	233.121	155.75	401.218	415.234	429.25	443.265	457.281	403.234	417.25	431.265	445.281	459.297	201.113	208.121	215.128	222.136	229.144	202.121	209.128	216.136	223.144	230.152	134.411	139.083	143.755	148.427	153.098	135.083	139.755	144.427	149.098	153.77	383.208	397.223	411.239	425.255	439.27	385.223	399.239	413.255	427.27	441.286	387.239	401.255	415.27	429.286	443.302
IEGFD	579.254	580.261	290.634	194.092	516.245	530.261	544.277	558.292	572.308	518.261	532.277	546.292	560.308	574.324	258.626	265.634	272.642	279.65	286.658	259.634	266.642	273.65	280.658	287.665	172.753	177.425	182.097	186.769	191.441	173.425	178.097	182.769	187.441	192.113	498.235	512.25	526.266	540.282	554.297	500.25	514.266	528.282	542.297	556.313	502.266	516.282	530.297	544.313	558.329
IEGFDA	650.291	651.298	326.153	217.771	587.282	601.298	615.314	629.329	643.345	589.298	603.314	617.329	631.345	645.361	294.145	301.153	308.16	315.168	322.176	295.153	302.16	309.168	316.176	323.184	196.432	201.104	205.776	210.448	215.12	197.104	201.776	206.448	211.12	215.792	569.272	583.287	597.303	611.319	625.334	571.287	585.303	599.319	613.334	627.35	573.303	587.319	601.334	615.35	629.366
IEGFDAY	813.354	814.362	407.685	272.125	750.346	764.361	778.377	792.393	806.408	752.361	766.377	780.393	794.408	808.424	375.676	382.684	389.692	396.7	403.708	376.684	383.692	390.7	397.708	404.716	250.787	255.459	260.131	264.802	269.474	251.459	256.131	260.802	265.474	270.146	732.335	746.351	760.366	774.382	788.398	734.351	748.366	762.382	776.398	790.413	736.366	750.382	764.398	778.413	792.429
IEGFDAYV	912.423	913.43	457.219	305.148	849.414	863.43	877.445	891.461	905.477	851.43	865.445	879.461	893.477	907.492	425.211	432.219	439.226	446.234	453.242	426.219	433.226	440.234	447.242	454.25	283.81	288.481	293.153	297.825	302.497	284.481	289.153	293.825	298.497	303.169	831.404	845.419	859.435	873.451	887.466	833.419	847.435	861.451	875.466	889.482	835.435	849.451	863.466	877.482	891.497
IEGFDAYVE	1041.47	1042.47	521.74	348.162	978.457	992.472	1006.49	1020.5	1034.52	980.472	994.488	1008.5	1022.52	1036.53	489.732	496.74	503.748	510.755	517.763	490.74	497.748	504.755	511.763	518.771	326.824	331.496	336.168	340.839	345.511	327.496	332.168	336.839	341.511	346.183	960.446	974.462	988.477	1002.49	1016.51	962.462	976.477	990.493	1004.51	1018.52	964.477	978.493	992.509	1006.52	1020.54
IEGFDAYVEA	1112.5	1113.51	557.259	371.841	1049.49	1063.51	1077.53	1091.54	1105.56	1051.51	1065.53	1079.54	1093.56	1107.57	525.251	532.258	539.266	546.274	553.282	526.258	533.266	540.274	547.282	554.29	350.503	355.175	359.847	364.518	369.19	351.175	355.847	360.518	365.19	369.862	1031.48	1045.5	1059.51	1073.53	1087.55	1033.5	1047.51	1061.53	1075.55	1089.56	1035.51	1049.53	1063.55	1077.56	1091.58
IEGFDAYVEAE	1241.55	1242.55	621.78	414.856	1178.54	1192.55	1206.57	1220.58	1234.6	1180.55	1194.57	1208.58	1222.6	1236.61	589.772	596.78	603.788	610.795	617.803	590.78	597.788	604.795	611.803	618.811	393.517	398.189	402.861	407.533	412.205	394.189	398.861	403.533	408.205	412.876	1160.53	1174.54	1188.56	1202.57	1216.59	1162.54	1176.56	1190.57	1204.59	1218.6	1164.56	1178.57	1192.59	1206.6	1220.62
IEGFDAYVEAEE	1370.59	1371.6	686.301	457.87	1307.58	1321.59	1335.61	1349.63	1363.64	1309.59	1323.61	1337.63	1351.64	1365.66	654.293	661.301	668.309	675.317	682.324	655.301	662.309	669.317	676.324	683.332	436.531	441.203	445.875	450.547	455.219	437.203	441.875	446.547	451.219	455.891	1289.57	1303.58	1317.6	1331.62	1345.63	1291.58	1305.6	1319.62	1333.63	1347.65	1293.6	1307.62	1321.63	1335.65	1349.66
IEGFDAYVEAEEL	1483.67	1484.68	742.843	495.565	1420.66	1434.68	1448.69	1462.71	1476.73	1422.68	1436.69	1450.71	1464.73	1478.74	710.835	717.843	724.851	731.859	738.866	711.843	718.851	725.859	732.866	739.874	474.226	478.898	483.57	488.242	492.913	474.898	479.57	484.242	488.913	493.585	1402.65	1416.67	1430.68	1444.7	1458.72	1404.67	1418.68	1432.7	1446.72	1460.73	1406.68	1420.7	1434.72	1448.73	1462.75
IEGFDAYVEAEELN	1597.71	1598.72	799.865	533.579	1534.71	1548.72	1562.74	1576.75	1590.77	1536.72	1550.74	1564.75	1578.77	1592.78	767.857	774.864	781.872	788.88	795.888	768.864	775.872	782.88	789.888	796.896	512.24	516.912	521.584	526.256	530.928	512.912	517.584	522.256	526.928	531.6	1516.7	1530.71	1544.73	1558.74	1572.76	1518.71	1532.73	1546.74	1560.76	1574.77	1520.73	1534.74	1548.76	1562.77	1576.79
IEGFDAYVEAEELNE	1726.76	1727.76	864.386	576.593	1663.75	1677.76	1691.78	1705.8	1719.81	1665.76	1679.78	1693.8	1707.81	1721.83	832.378	839.386	846.394	853.401	860.409	833.386	840.394	847.401	854.409	861.417	555.254	559.926	564.598	569.27	573.942	555.926	560.598	565.27	569.942	574.614	1645.74	1659.75	1673.77	1687.78	1701.8	1647.75	1661.77	1675.78	1689.8	1703.82	1649.77	1663.78	1677.8	1691.82	1705.83
IEGFDAYVEAEELNED	1841.78	1842.79	921.899	614.935	1778.78	1792.79	1806.81	1820.82	1834.84	1780.79	1794.81	1808.82	1822.84	1836.85	889.891	896.899	903.907	910.915	917.923	890.899	897.907	904.915	911.923	918.931	593.597	598.269	602.94	607.612	612.284	594.269	598.94	603.612	608.284	612.956	1760.76	1774.78	1788.8	1802.81	1816.83	1762.78	1776.8	1790.81	1804.83	1818.84	1764.8	1778.81	1792.83	1806.84	1820.86
IEGFDAYVEAEELNEDA	1912.82	1913.83	957.418	638.614	1849.81	1863.83	1877.84	1891.86	1905.88	1851.83	1865.84	1879.86	1893.88	1907.89	925.41	932.418	939.426	946.433	953.441	926.418	933.426	940.433	947.441	954.449	617.276	621.948	626.62	631.291	635.963	617.948	622.62	627.291	631.963	636.635	1831.8	1845.82	1859.83	1873.85	1887.86	1833.82	1847.83	1861.85	1875.86	1889.88	1835.83	1849.85	1863.86	1877.88	1891.9
IEGFDAYVEAEELNEDAM	2043.86	2044.87	1022.94	682.295	1980.85	1994.87	2008.88	2022.9	2036.92	1982.87	1996.88	2010.9	2024.92	2038.93	990.93	997.938	1004.95	1011.95	1018.96	991.938	998.946	1005.95	1012.96	1019.97	660.956	665.628	670.3	674.972	679.643	661.628	666.3	670.972	675.643	680.315	1962.84	1976.86	1990.87	2004.89	2018.91	1964.86	1978.87	1992.89	2006.91	2020.92	1966.87	1980.89	1994.91	2008.92	2022.94
IEGFDAYVEAEELNEDAMV	2142.93	2143.94	1072.47	715.317	2079.92	2093.94	2107.95	2121.97	2135.98	2081.94	2095.95	2109.97	2123.98	2138	1040.46	1047.47	1054.48	1061.49	1068.5	1041.47	1048.48	1055.49	1062.5	1069.5	693.979	698.651	703.322	707.994	712.666	694.651	699.322	703.994	708.666	713.338	2061.91	2075.93	2089.94	2103.96	2117.97	2063.93	2077.94	2091.96	2105.97	2119.99	2065.94	2079.96	2093.97	2107.99	2122
IEGFDAYVEAEELNEDAMVD	2257.96	2258.96	1129.99	753.66	2194.95	2208.96	2222.98	2237	2251.01	2196.96	2210.98	2225	2239.01	2253.03	1097.98	1104.99	1111.99	1119	1126.01	1098.99	1105.99	1113	1120.01	1127.02	732.321	736.993	741.665	746.337	751.009	732.993	737.665	742.337	747.009	751.68	2176.94	2190.95	2204.97	2218.98	2233	2178.95	2192.97	2206.98	2221	2235.02	2180.97	2194.98	2209	2223.02	2237.03
IEGFDAYVEAEELNEDAMVDA	2328.99	2330	1165.5	777.339	2265.99	2280	2294.02	2308.03	2322.05	2268	2282.02	2296.03	2310.05	2324.06	1133.5	1140.5	1147.51	1154.52	1161.53	1134.5	1141.51	1148.52	1155.53	1162.54	756	760.672	765.344	770.016	774.688	756.672	761.344	766.016	770.688	775.359	2247.98	2261.99	2276.01	2290.02	2304.04	2249.99	2264.01	2278.02	2292.04	2306.05	2252.01	2266.02	2280.04	2294.05	2308.07
IEGFDAYVEAEELNEDAMVDAP	2426.05	2427.05	1214.03	809.69	2363.04	2377.05	2391.07	2405.09	2419.1	2365.05	2379.07	2393.09	2407.1	2421.12	1182.02	1189.03	1196.04	1203.05	1210.05	1183.03	1190.04	1197.05	1204.05	1211.06	788.351	793.023	797.695	802.367	807.039	789.023	793.695	798.367	803.039	807.71	2345.03	2359.04	2373.06	2387.07	2401.09	2347.04	2361.06	2375.07	2389.09	2403.11	2349.06	2363.07	2377.09	2391.11	2405.12
IEGFDAYVEAEELNEDAMVDAPA	2497.08	2498.09	1249.55	833.369	2434.08	2448.09	2462.11	2476.12	2490.14	2436.09	2450.11	2464.12	2478.14	2492.15	1217.54	1224.55	1231.56	1238.56	1245.57	1218.55	1225.56	1232.56	1239.57	1246.58	812.03	816.702	821.374	826.046	830.718	812.702	817.374	822.046	826.718	831.389	2416.06	2430.08	2444.1	2458.11	2472.13	2418.08	2432.1	2446.11	2460.13	2474.14	2420.1	2434.11	2448.13	2462.14	2476.16
IEGFDAYVEAEELNEDAMVDAPAT	2598.13	2599.14	1300.07	867.051	2535.12	2549.14	2563.15	2577.17	2591.19	2537.14	2551.15	2565.17	2579.19	2593.2	1268.07	1275.07	1282.08	1289.09	1296.1	1269.07	1276.08	1283.09	1290.1	1297.1	845.713	850.384	855.056	859.728	864.4	846.384	851.056	855.728	860.4	865.072	2517.11	2531.13	2545.14	2559.16	2573.18	2519.13	2533.14	2547.16	2561.18	2575.19	2521.14	2535.16	2549.18	2563.19	2577.21
IEGFDAYVEAEELNEDAMVDAPATT	2699.18	2700.19	1350.6	900.734	2636.17	2650.19	2664.2	2678.22	2692.23	2638.19	2652.2	2666.22	2680.23	2694.25	1318.59	1325.6	1332.6	1339.61	1346.62	1319.6	1326.6	1333.61	1340.62	1347.63	879.395	884.067	888.739	893.411	898.083	880.067	884.739	889.411	894.083	898.755	2618.16	2632.18	2646.19	2660.21	2674.22	2620.18	2634.19	2648.21	2662.22	2676.24	2622.19	2636.21	2650.22	2664.24	2678.25
IEGFDAYVEAEELNEDAMVDAPATTV	2798.25	2799.26	1400.13	933.757	2735.24	2749.25	2763.27	2777.29	2791.3	2737.25	2751.27	2765.29	2779.3	2793.32	1368.12	1375.13	1382.14	1389.15	1396.15	1369.13	1376.14	1383.15	1390.15	1397.16	912.418	917.09	921.762	926.434	931.105	913.09	917.762	922.434	927.105	931.777	2717.23	2731.24	2745.26	2759.28	2773.29	2719.24	2733.26	2747.28	2761.29	2775.31	2721.26	2735.28	2749.29	2763.31	2777.32
IEGFDAYVEAEELNEDAMVDAPATTVP	2895.3	2896.31	1448.66	966.108	2832.29	2846.31	2860.32	2874.34	2888.35	2834.31	2848.32	2862.34	2876.35	2890.37	1416.65	1423.66	1430.67	1437.67	1444.68	1417.66	1424.67	1431.67	1438.68	1445.69	944.769	949.441	954.113	958.785	963.456	945.441	950.113	954.785	959.456	964.128	2814.28	2828.3	2842.31	2856.33	2870.34	2816.3	2830.31	2844.33	2858.34	2872.36	2818.31	2832.33	2846.34	2860.36	2874.38
IEGFDAYVEAEELNEDAMVDAPATTVPC	2998.31	2999.32	1500.16	1000.44	2935.3	2949.32	2963.33	2977.35	2991.36	2937.32	2951.33	2965.35	2979.36	2993.38	1468.15	1475.16	1482.17	1489.18	1496.19	1469.16	1476.17	1483.18	1490.19	1497.19	979.105	983.777	988.449	993.121	997.793	979.777	984.449	989.121	993.793	998.465	2917.29	2931.31	2945.32	2959.34	2973.35	2919.31	2933.32	2947.34	2961.35	2975.37	2921.32	2935.34	2949.35	2963.37	2977.38
IEGFDAYVEAEELNEDAMVDAPATTVPCT	3099.36	3100.36	1550.69	1034.13	3036.35	3050.36	3064.38	3078.4	3092.41	3038.36	3052.38	3066.4	3080.41	3094.43	1518.68	1525.69	1532.69	1539.7	1546.71	1519.69	1526.69	1533.7	1540.71	1547.72	1012.79	1017.46	1022.13	1026.8	1031.48	1013.46	1018.13	1022.8	1027.48	1032.15	3018.34	3032.35	3046.37	3060.39	3074.4	3020.35	3034.37	3048.39	3062.4	3076.42	3022.37	3036.39	3050.4	3064.42	3078.43
IEGFDAYVEAEELNEDAMVDAPATTVPCTV	3198.43	3199.43	1600.22	1067.15	3135.42	3149.43	3163.45	3177.46	3191.48	3137.43	3151.45	3165.46	3179.48	3193.5	1568.21	1575.22	1582.23	1589.24	1596.24	1569.22	1576.23	1583.24	1590.24	1597.25	1045.81	1050.48	1055.15	1059.83	1064.5	1046.48	1051.15	1055.83	1060.5	1065.17	3117.41	3131.42	3145.44	3159.45	3173.47	3119.42	3133.44	3147.45	3161.47	3175.48	3121.44	3135.45	3149.47	3163.48	3177.5
IEGFDAYVEAEELNEDAMVDAPATTVPCTVA	3269.46	3270.47	1635.74	1090.83	3206.45	3220.47	3234.49	3248.5	3262.52	3208.47	3222.49	3236.5	3250.52	3264.53	1603.73	1610.74	1617.75	1624.75	1631.76	1604.74	1611.75	1618.75	1625.76	1632.77	1069.49	1074.16	1078.83	1083.51	1088.18	1070.16	1074.83	1079.51	1084.18	1088.85	3188.44	3202.46	3216.48	3230.49	3244.51	3190.46	3204.48	3218.49	3232.51	3246.52	3192.48	3206.49	3220.51	3234.52	3248.54
IEGFDAYVEAEELNEDAMVDAPATTVPCTVAS	3356.5	3357.5	1679.25	1119.84	3293.49	3307.5	3321.52	3335.53	3349.55	3295.5	3309.52	3323.53	3337.55	3351.56	1647.25	1654.25	1661.26	1668.27	1675.28	1648.25	1655.26	1662.27	1669.28	1676.29	1098.5	1103.17	1107.84	1112.52	1117.19	1099.17	1103.84	1108.52	1113.19	1117.86	3275.48	3289.49	3303.51	3317.52	3331.54	3277.49	3291.51	3305.52	3319.54	3333.55	3279.51	3293.52	3307.54	3321.55	3335.57
IEGFDAYVEAEELNEDAMVDAPATTVPCTVASF	3503.56	3504.57	1752.79	1168.86	3440.55	3454.57	3468.59	3482.6	3496.62	3442.57	3456.59	3470.6	3484.62	3498.63	1720.78	1727.79	1734.8	1741.8	1748.81	1721.79	1728.8	1735.8	1742.81	1749.82	1147.52	1152.2	1156.87	1161.54	1166.21	1148.2	1152.87	1157.54	1162.21	1166.88	3422.54	3436.56	3450.58	3464.59	3478.61	3424.56	3438.58	3452.59	3466.61	3480.62	3426.58	3440.59	3454.61	3468.62	3482.64
IEGFDAYVEAEELNEDAMVDAPATTVPCTVASFA	3574.6	3575.61	1788.31	1192.54	3511.59	3525.61	3539.62	3553.64	3567.65	3513.61	3527.62	3541.64	3555.65	3569.67	1756.3	1763.31	1770.32	1777.32	1784.33	1757.31	1764.32	1771.32	1778.33	1785.34	1171.2	1175.87	1180.55	1185.22	1189.89	1171.87	1176.55	1181.22	1185.89	1190.56	3493.58	3507.6	3521.61	3535.63	3549.64	3495.6	3509.61	3523.63	3537.64	3551.66	3497.61	3511.63	3525.64	3539.66	3553.68
IEGFDAYVEAEELNEDAMVDAPATTVPCTVASFAT	3675.65	3676.66	1838.83	1226.22	3612.64	3626.66	3640.67	3654.69	3668.7	3614.66	3628.67	3642.69	3656.7	3670.72	1806.82	1813.83	1820.84	1827.85	1834.85	1807.83	1814.84	1821.85	1828.85	1835.86	1204.88	1209.56	1214.23	1218.9	1223.57	1205.56	1210.23	1214.9	1219.57	1224.24	3594.63	3608.64	3622.66	3636.68	3650.69	3596.64	3610.66	3624.68	3638.69	3652.71	3598.66	3612.68	3626.69	3640.71	3654.72
IEGFDAYVEAEELNEDAMVDAPATTVPCTVASFATG	3732.67	3733.68	1867.34	1245.23	3669.66	3683.68	3697.69	3711.71	3725.72	3671.68	3685.69	3699.71	3713.72	3727.74	1835.33	1842.34	1849.35	1856.36	1863.37	1836.34	1843.35	1850.36	1857.37	1864.37	1223.89	1228.56	1233.24	1237.91	1242.58	1224.56	1229.24	1233.91	1238.58	1243.25	3651.65	3665.67	3679.68	3693.7	3707.71	3653.67	3667.68	3681.7	3695.71	3709.73	3655.68	3669.7	3683.71	3697.73	3711.74
IEGFDAYVEAEELNEDAMVDAPATTVPCTVASFATGY	3895.73	3896.74	1948.87	1299.59	3832.72	3846.74	3860.76	3874.77	3888.79	3834.74	3848.76	3862.77	3876.79	3890.8	1916.87	1923.87	1930.88	1937.89	1944.9	1917.87	1924.88	1931.89	1938.9	1945.9	1278.25	1282.92	1287.59	1292.26	1296.93	1278.92	1283.59	1288.26	1292.93	1297.61	3814.71	3828.73	3842.75	3856.76	3870.78	3816.73	3830.75	3844.76	3858.78	3872.79	3818.75	3832.76	3846.78	3860.79	3874.81
IEGFDAYVEAEELNEDAMVDAPATTVPCTVASFATGYF	4042.8	4043.81	2022.41	1348.61	3979.79	3993.81	4007.82	4021.84	4035.86	3981.81	3995.82	4009.84	4023.86	4037.87	1990.4	1997.41	2004.42	2011.42	2018.43	1991.41	1998.42	2005.42	2012.43	2019.44	1327.27	1331.94	1336.61	1341.28	1345.96	1327.94	1332.61	1337.28	1341.96	1346.63	3961.78	3975.8	3989.81	4003.83	4017.84	3963.8	3977.81	3991.83	4005.84	4019.86	3965.81	3979.83	3993.84	4007.86	4021.88
IEGFDAYVEAEELNEDAMVDAPATTVPCTVASFATGYFS	4129.83	4130.84	2065.92	1377.62	4066.82	4080.84	4094.86	4108.87	4122.89	4068.84	4082.86	4096.87	4110.89	4124.9	2033.92	2040.92	2047.93	2054.94	2061.95	2034.92	2041.93	2048.94	2055.95	2062.96	1356.28	1360.95	1365.62	1370.3	1374.97	1356.95	1361.62	1366.3	1370.97	1375.64	4048.81	4062.83	4076.85	4090.86	4104.88	4050.83	4064.85	4078.86	4092.88	4106.89	4052.85	4066.86	4080.88	4094.89	4108.91
IEGFDAYVEAEELNEDAMVDAPATTVPCTVASFATGYFSC	4232.84	4233.85	2117.43	1411.95	4169.83	4183.85	4197.87	4211.88	4225.9	4171.85	4185.87	4199.88	4213.9	4227.91	2085.42	2092.43	2099.44	2106.44	2113.45	2086.43	2093.44	2100.44	2107.45	2114.46	1390.62	1395.29	1399.96	1404.63	1409.3	1391.29	1395.96	1400.63	1405.3	1409.98	4151.82	4165.84	4179.85	4193.87	4207.89	4153.84	4167.85	4181.87	4195.89	4209.9	4155.85	4169.87	4183.89	4197.9	4211.92
E	147.053	148.06	74.5339	50.025	84.0444	98.06	112.076	126.091	140.107	86.06	100.076	114.091	128.107	142.123	42.5258	49.5337	56.5415	63.5493	70.5571	43.5337	50.5415	57.5493	64.5571	71.565	28.6863	33.3582	38.0301	42.702	47.3738	29.3582	34.0301	38.702	43.3738	48.0457	66.0338	80.0495	94.0651	108.081	122.096	68.0495	82.0651	96.0808	110.096	124.112	70.0651	84.0808	98.0964	112.112	126.128
EG	204.075	205.082	103.045	69.0322	141.066	155.082	169.097	183.113	197.128	143.082	157.097	171.113	185.128	199.144	71.0366	78.0444	85.0522	92.06	99.0679	72.0444	79.0522	86.06	93.0679	100.076	47.6935	52.3654	57.0372	61.7091	66.381	48.3654	53.0372	57.7091	62.381	67.0529	123.055	137.071	151.087	165.102	179.118	125.071	139.087	153.102	167.118	181.134	127.087	141.102	155.118	169.134	183.149
EGF	351.143	352.15	176.579	118.055	288.134	302.15	316.166	330.181	344.197	290.15	304.166	318.181	332.197	346.213	144.571	151.579	158.586	165.594	172.602	145.579	152.586	159.594	166.602	173.61	96.7163	101.388	106.06	110.732	115.404	97.3882	102.06	106.732	111.404	116.076	270.124	284.139	298.155	312.171	326.186	272.139	286.155	300.171	314.186	328.202	274.155	288.171	302.186	316.202	330.218
EGFD	466.17	467.177	234.092	156.397	403.161	417.177	431.193	445.208	459.224	405.177	419.193	433.208	447.224	461.239	202.084	209.092	216.1	223.108	230.116	203.092	210.1	217.108	224.116	231.123	135.059	139.73	144.402	149.074	153.746	135.73	140.402	145.074	149.746	154.418	385.151	399.166	413.182	427.198	441.213	387.166	401.182	415.198	429.213	443.229	389.182	403.198	417.213	431.229	445.245
EGFDA	537.207	538.214	269.611	180.076	474.198	488.214	502.23	516.245	530.261	476.214	490.23	504.245	518.261	532.277	237.603	244.611	251.618	258.626	265.634	238.611	245.618	252.626	259.634	266.642	158.738	163.41	168.081	172.753	177.425	159.41	164.081	168.753	173.425	178.097	456.188	470.203	484.219	498.235	512.25	458.203	472.219	486.235	500.25	514.266	460.219	474.235	488.25	502.266	516.282
EGFDAY	700.27	701.278	351.142	234.431	637.262	651.277	665.293	679.309	693.324	639.277	653.293	667.309	681.324	695.34	319.134	326.142	333.15	340.158	347.166	320.142	327.15	334.158	341.166	348.174	213.092	217.764	222.436	227.108	231.78	213.764	218.436	223.108	227.78	232.451	619.251	633.267	647.282	661.298	675.314	621.267	635.282	649.298	663.314	677.329	623.282	637.298	651.314	665.329	679.345
EGFDAYV	799.339	800.346	400.677	267.454	736.33	750.346	764.361	778.377	792.393	738.346	752.361	766.377	780.393	794.408	368.669	375.676	382.684	389.692	396.7	369.676	376.684	383.692	390.7	397.708	246.115	250.787	255.459	260.131	264.802	246.787	251.459	256.131	260.802	265.474	718.32	732.335	746.351	760.366	774.382	720.335	734.351	748.366	762.382	776.398	722.351	736.366	750.382	764.398	778.413
EGFDAYVE	928.381	929.389	465.198	310.468	865.373	879.388	893.404	907.42	921.435	867.388	881.404	895.42	909.435	923.451	433.19	440.198	447.206	454.213	461.221	434.198	441.206	448.213	455.221	462.229	289.129	293.801	298.473	303.145	307.817	289.801	294.473	299.145	303.817	308.488	847.362	861.378	875.393	889.409	903.425	849.378	863.393	877.409	891.425	905.44	851.393	865.409	879.425	893.44	907.456
EGFDAYVEA	999.419	1000.43	500.717	334.147	936.41	950.425	964.441	978.457	992.472	938.425	952.441	966.457	980.472	994.488	468.709	475.716	482.724	489.732	496.74	469.716	476.724	483.732	490.74	497.748	312.808	317.48	322.152	326.824	331.496	313.48	318.152	322.824	327.496	332.168	918.399	932.415	946.431	960.446	974.462	920.415	934.431	948.446	962.462	976.477	922.431	936.446	950.462	964.477	978.493
EGFDAYVEAE	1128.46	1129.47	565.238	377.161	1065.45	1079.47	1093.48	1107.5	1121.51	1067.47	1081.48	1095.5	1109.51	1123.53	533.23	540.238	547.245	554.253	561.261	534.238	541.245	548.253	555.261	562.269	355.822	360.494	365.166	369.838	374.51	356.494	361.166	365.838	370.51	375.182	1047.44	1061.46	1075.47	1089.49	1103.5	1049.46	1063.47	1077.49	1091.5	1105.52	1051.47	1065.49	1079.5	1093.52	1107.54
EGFDAYVEAEE	1257.5	1258.51	629.759	420.175	1194.49	1208.51	1222.53	1236.54	1250.56	1196.51	1210.53	1224.54	1238.56	1252.57	597.751	604.759	611.767	618.775	625.782	598.759	605.767	612.775	619.782	626.79	398.837	403.508	408.18	412.852	417.524	399.508	404.18	408.852	413.524	418.196	1176.48	1190.5	1204.52	1218.53	1232.55	1178.5	1192.52	1206.53	1220.55	1234.56	1180.52	1194.53	1208.55	1222.56	1236.58
EGFDAYVEAEEL	1370.59	1371.6	686.301	457.87	1307.58	1321.59	1335.61	1349.63	1363.64	1309.59	1323.61	1337.63	1351.64	1365.66	654.293	661.301	668.309	675.317	682.324	655.301	662.309	669.317	676.324	683.332	436.531	441.203	445.875	450.547	455.219	437.203	441.875	446.547	451.219	455.891	1289.57	1303.58	1317.6	1331.62	1345.63	1291.58	1305.6	1319.62	1333.63	1347.65	1293.6	1307.62	1321.63	1335.65	1349.66
EGFDAYVEAEELN	1484.63	1485.64	743.323	495.884	1421.62	1435.64	1449.65	1463.67	1477.68	1423.64	1437.65	1451.67	1465.68	1479.7	711.315	718.322	725.33	732.338	739.346	712.322	719.33	726.338	733.346	740.354	474.546	479.217	483.889	488.561	493.233	475.217	479.889	484.561	489.233	493.905	1403.61	1417.63	1431.64	1445.66	1459.67	1405.63	1419.64	1433.66	1447.67	1461.69	1407.64	1421.66	1435.67	1449.69	1463.71
EGFDAYVEAEELNE	1613.67	1614.68	807.844	538.898	1550.66	1564.68	1578.7	1592.71	1606.73	1552.68	1566.7	1580.71	1594.73	1608.74	775.836	782.844	789.852	796.859	803.867	776.844	783.852	790.859	797.867	804.875	517.56	522.232	526.903	531.575	536.247	518.232	522.903	527.575	532.247	536.919	1532.65	1546.67	1560.69	1574.7	1588.72	1534.67	1548.69	1562.7	1576.72	1590.73	1536.69	1550.7	1564.72	1578.73	1592.75
EGFDAYVEAEELNED	1728.7	1729.71	865.357	577.241	1665.69	1679.71	1693.72	1707.74	1721.75	1667.71	1681.72	1695.74	1709.75	1723.77	833.349	840.357	847.365	854.373	861.381	834.357	841.365	848.373	855.381	862.389	555.902	560.574	565.246	569.918	574.59	556.574	561.246	565.918	570.59	575.261	1647.68	1661.7	1675.71	1689.73	1703.74	1649.7	1663.71	1677.73	1691.74	1705.76	1651.71	1665.73	1679.74	1693.76	1707.77
EGFDAYVEAEELNEDA	1799.74	1800.74	900.876	600.92	1736.73	1750.74	1764.76	1778.78	1792.79	1738.74	1752.76	1766.78	1780.79	1794.81	868.868	875.876	882.884	889.891	896.899	869.876	876.884	883.891	890.899	897.907	579.581	584.253	588.925	593.597	598.269	580.253	584.925	589.597	594.269	598.94	1718.72	1732.73	1746.75	1760.76	1774.78	1720.73	1734.75	1748.76	1762.78	1776.8	1722.75	1736.76	1750.78	1764.8	1778.81
EGFDAYVEAEELNEDAM	1930.78	1931.79	966.396	644.6	1867.77	1881.78	1895.8	1909.82	1923.83	1869.78	1883.8	1897.82	1911.83	1925.85	934.388	941.396	948.404	955.412	962.419	935.396	942.404	949.412	956.419	963.427	623.261	627.933	632.605	637.277	641.949	623.933	628.605	633.277	637.949	642.621	1849.76	1863.77	1877.79	1891.81	1905.82	1851.77	1865.79	1879.81	1893.82	1907.84	1853.79	1867.81	1881.82	1895.84	1909.85
EGFDAYVEAEELNEDAMV	2029.85	2030.85	1015.93	677.623	1966.84	1980.85	1994.87	2008.88	2022.9	1968.85	1982.87	1996.88	2010.9	2024.92	983.922	990.93	997.938	1004.95	1011.95	984.93	991.938	998.946	1005.95	1012.96	656.284	660.956	665.628	670.3	674.972	656.956	661.628	666.3	670.972	675.643	1948.83	1962.84	1976.86	1990.87	2004.89	1950.84	1964.86	1978.87	1992.89	2006.91	1952.86	1966.87	1980.89	1994.91	2008.92
EGFDAYVEAEELNEDAMVD	2144.87	2145.88	1073.44	715.965	2081.86	2095.88	2109.9	2123.91	2137.93	2083.88	2097.9	2111.91	2125.93	2139.94	1041.44	1048.44	1055.45	1062.46	1069.47	1042.44	1049.45	1056.46	1063.47	1070.47	694.626	699.298	703.97	708.642	713.314	695.298	699.97	704.642	709.314	713.986	2063.85	2077.87	2091.89	2105.9	2119.92	2065.87	2079.89	2093.9	2107.92	2121.93	2067.89	2081.9	2095.92	2109.93	2123.95
EGFDAYVEAEELNEDAMVDA	2215.91	2216.92	1108.96	739.644	2152.9	2166.92	2180.93	2194.95	2208.96	2154.92	2168.93	2182.95	2196.96	2210.98	1076.95	1083.96	1090.97	1097.98	1104.99	1077.96	1084.97	1091.98	1098.99	1105.99	718.305	722.977	727.649	732.321	736.993	718.977	723.649	728.321	732.993	737.665	2134.89	2148.91	2162.92	2176.94	2190.95	2136.91	2150.92	2164.94	2178.95	2192.97	2138.92	2152.94	2166.95	2180.97	2194.98
EGFDAYVEAEELNEDAMVDAP	2312.96	2313.97	1157.49	771.995	2249.95	2263.97	2277.99	2292	2306.02	2251.97	2265.99	2280	2294.02	2308.03	1125.48	1132.49	1139.5	1146.5	1153.51	1126.49	1133.5	1140.5	1147.51	1154.52	750.656	755.328	760	764.672	769.344	751.328	756	760.672	765.344	770.016	2231.94	2245.96	2259.98	2273.99	2288.01	2233.96	2247.98	2261.99	2276.01	2290.02	2235.98	2249.99	2264.01	2278.02	2292.04
EGFDAYVEAEELNEDAMVDAPA	2384	2385.01	1193.01	795.674	2320.99	2335.01	2349.02	2363.04	2377.05	2323.01	2337.02	2351.04	2365.05	2379.07	1161	1168.01	1175.02	1182.02	1189.03	1162.01	1169.02	1176.02	1183.03	1190.04	774.335	779.007	783.679	788.351	793.023	775.007	779.679	784.351	789.023	793.695	2302.98	2317	2331.01	2345.03	2359.04	2305	2319.01	2333.03	2347.04	2361.06	2307.01	2321.03	2335.04	2349.06	2363.07
EGFDAYVEAEELNEDAMVDAPAT	2485.05	2486.06	1243.53	829.357	2422.04	2436.05	2450.07	2464.09	2478.1	2424.05	2438.07	2452.09	2466.1	2480.12	1211.52	1218.53	1225.54	1232.55	1239.55	1212.53	1219.54	1226.55	1233.55	1240.56	808.018	812.69	817.362	822.034	826.705	808.69	813.362	818.034	822.705	827.377	2404.03	2418.04	2432.06	2446.08	2460.09	2406.04	2420.06	2434.08	2448.09	2462.11	2408.06	2422.08	2436.09	2450.11	2464.12
EGFDAYVEAEELNEDAMVDAPATT	2586.1	2587.1	1294.06	863.039	2523.09	2537.1	2551.12	2565.13	2579.15	2525.1	2539.12	2553.13	2567.15	2581.17	1262.05	1269.05	1276.06	1283.07	1290.08	1263.05	1270.06	1277.07	1284.08	1291.09	841.7	846.372	851.044	855.716	860.388	842.372	847.044	851.716	856.388	861.06	2505.08	2519.09	2533.11	2547.12	2561.14	2507.09	2521.11	2535.12	2549.14	2563.15	2509.11	2523.12	2537.14	2551.15	2565.17
EGFDAYVEAEELNEDAMVDAPATTV	2685.16	2686.17	1343.59	896.062	2622.16	2636.17	2650.19	2664.2	2678.22	2624.17	2638.19	2652.2	2666.22	2680.23	1311.58	1318.59	1325.6	1332.6	1339.61	1312.59	1319.6	1326.6	1333.61	1340.62	874.723	879.395	884.067	888.739	893.411	875.395	880.067	884.739	889.411	894.083	2604.14	2618.16	2632.18	2646.19	2660.21	2606.16	2620.18	2634.19	2648.21	2662.22	2608.18	2622.19	2636.21	2650.22	2664.24
EGFDAYVEAEELNEDAMVDAPATTVP	2782.22	2783.22	1392.12	928.413	2719.21	2733.22	2747.24	2761.25	2775.27	2721.22	2735.24	2749.25	2763.27	2777.29	1360.11	1367.12	1374.12	1381.13	1388.14	1361.12	1368.12	1375.13	1382.14	1389.15	907.074	911.746	916.418	921.09	925.762	907.746	912.418	917.09	921.762	926.434	2701.2	2715.21	2729.23	2743.24	2757.26	2703.21	2717.23	2731.24	2745.26	2759.28	2705.23	2719.24	2733.26	2747.28	2761.29
EGFDAYVEAEELNEDAMVDAPATTVPC	2885.23	2886.23	1443.62	962.749	2822.22	2836.23	2850.25	2864.26	2878.28	2824.23	2838.25	2852.26	2866.28	2880.3	1411.61	1418.62	1425.63	1432.64	1439.64	1412.62	1419.63	1426.64	1433.64	1440.65	941.411	946.082	950.754	955.426	960.098	942.082	946.754	951.426	956.098	960.77	2804.21	2818.22	2832.24	2846.25	2860.27	2806.22	2820.24	2834.25	2848.27	2862.28	2808.24	2822.25	2836.27	2850.28	2864.3
EGFDAYVEAEELNEDAMVDAPATTVPCT	2986.27	2987.28	1494.14	996.432	2923.26	2937.28	2951.3	2965.31	2979.33	2925.28	2939.3	2953.31	2967.33	2981.34	1462.14	1469.14	1476.15	1483.16	1490.17	1463.14	1470.15	1477.16	1484.17	1491.18	975.093	979.765	984.437	989.109	993.781	975.765	980.437	985.109	989.781	994.453	2905.25	2919.27	2933.29	2947.3	2961.32	2907.27	2921.29	2935.3	2949.32	2963.33	2909.29	2923.3	2937.32	2951.33	2965.35
EGFDAYVEAEELNEDAMVDAPATTVPCTV	3085.34	3086.35	1543.68	1029.45	3022.33	3036.35	3050.36	3064.38	3078.4	3024.35	3038.36	3052.38	3066.4	3080.41	1511.67	1518.68	1525.69	1532.69	1539.7	1512.68	1519.69	1526.69	1533.7	1540.71	1008.12	1012.79	1017.46	1022.13	1026.8	1008.79	1013.46	1018.13	1022.8	1027.48	3004.32	3018.34	3032.35	3046.37	3060.39	3006.34	3020.35	3034.37	3048.39	3062.4	3008.35	3022.37	3036.39	3050.4	3064.42
EGFDAYVEAEELNEDAMVDAPATTVPCTVA	3156.38	3157.39	1579.2	1053.13	3093.37	3107.39	3121.4	3135.42	3149.43	3095.39	3109.4	3123.42	3137.43	3151.45	1547.19	1554.2	1561.2	1568.21	1575.22	1548.2	1555.2	1562.21	1569.22	1576.23	1031.79	1036.47	1041.14	1045.81	1050.48	1032.47	1037.14	1041.81	1046.48	1051.15	3075.36	3089.38	3103.39	3117.41	3131.42	3077.38	3091.39	3105.41	3119.42	3133.44	3079.39	3093.41	3107.42	3121.44	3135.45
EGFDAYVEAEELNEDAMVDAPATTVPCTVAS	3243.41	3244.42	1622.71	1082.14	3180.4	3194.42	3208.43	3222.45	3236.46	3182.42	3196.43	3210.45	3224.46	3238.48	1590.7	1597.71	1604.72	1611.73	1618.74	1591.71	1598.72	1605.73	1612.74	1619.74	1060.81	1065.48	1070.15	1074.82	1079.49	1061.48	1066.15	1070.82	1075.49	1080.17	3162.39	3176.41	3190.42	3204.44	3218.45	3164.41	3178.42	3192.44	3206.45	3220.47	3166.42	3180.44	3194.45	3208.47	3222.49
EGFDAYVEAEELNEDAMVDAPATTVPCTVASF	3390.48	3391.49	1696.25	1131.17	3327.47	3341.49	3355.5	3369.52	3383.53	3329.49	3343.5	3357.52	3371.53	3385.55	1664.24	1671.25	1678.25	1685.26	1692.27	1665.25	1672.25	1679.26	1686.27	1693.28	1109.83	1114.5	1119.17	1123.84	1128.52	1110.5	1115.17	1119.84	1124.52	1129.19	3309.46	3323.48	3337.49	3351.51	3365.52	3311.48	3325.49	3339.51	3353.52	3367.54	3313.49	3327.51	3341.52	3355.54	3369.55
EGFDAYVEAEELNEDAMVDAPATTVPCTVASFA	3461.52	3462.52	1731.77	1154.85	3398.51	3412.52	3426.54	3440.55	3454.57	3400.52	3414.54	3428.55	3442.57	3456.59	1699.76	1706.77	1713.77	1720.78	1727.79	1700.77	1707.77	1714.78	1721.79	1728.8	1133.51	1138.18	1142.85	1147.52	1152.2	1134.18	1138.85	1143.52	1148.2	1152.87	3380.5	3394.51	3408.53	3422.54	3436.56	3382.51	3396.53	3410.54	3424.56	3438.58	3384.53	3398.54	3412.56	3426.58	3440.59
EGFDAYVEAEELNEDAMVDAPATTVPCTVASFAT	3562.56	3563.57	1782.29	1188.53	3499.56	3513.57	3527.59	3541.6	3555.62	3501.57	3515.59	3529.6	3543.62	3557.63	1750.28	1757.29	1764.3	1771.3	1778.31	1751.29	1758.3	1765.3	1772.31	1779.32	1167.19	1171.86	1176.53	1181.21	1185.88	1167.86	1172.53	1177.21	1181.88	1186.55	3481.55	3495.56	3509.58	3523.59	3537.61	3483.56	3497.58	3511.59	3525.61	3539.62	3485.58	3499.59	3513.61	3527.62	3541.64
EGFDAYVEAEELNEDAMVDAPATTVPCTVASFATG	3619.59	3620.59	1810.8	1207.54	3556.58	3570.59	3584.61	3598.62	3612.64	3558.59	3572.61	3586.62	3600.64	3614.66	1778.79	1785.8	1792.81	1799.82	1806.82	1779.8	1786.81	1793.82	1800.82	1807.83	1186.2	1190.87	1195.54	1200.21	1204.88	1186.87	1191.54	1196.21	1200.88	1205.56	3538.57	3552.58	3566.6	3580.61	3594.63	3540.58	3554.6	3568.61	3582.63	3596.64	3542.6	3556.61	3570.63	3584.64	3598.66
EGFDAYVEAEELNEDAMVDAPATTVPCTVASFATGY	3782.65	3783.66	1892.33	1261.89	3719.64	3733.66	3747.67	3761.69	3775.7	3721.66	3735.67	3749.69	3763.7	3777.72	1860.32	1867.33	1874.34	1881.35	1888.36	1861.33	1868.34	1875.35	1882.36	1889.36	1240.55	1245.22	1249.9	1254.57	1259.24	1241.22	1245.9	1250.57	1255.24	1259.91	3701.63	3715.65	3729.66	3743.68	3757.69	3703.65	3717.66	3731.68	3745.69	3759.71	3705.66	3719.68	3733.69	3747.71	3761.72
EGFDAYVEAEELNEDAMVDAPATTVPCTVASFATGYF	3929.72	3930.72	1965.87	1310.91	3866.71	3880.72	3894.74	3908.76	3922.77	3868.72	3882.74	3896.76	3910.77	3924.79	1933.86	1940.87	1947.87	1954.88	1961.89	1934.87	1941.87	1948.88	1955.89	1962.9	1289.57	1294.25	1298.92	1303.59	1308.26	1290.25	1294.92	1299.59	1304.26	1308.93	3848.7	3862.71	3876.73	3890.75	3904.76	3850.71	3864.73	3878.75	3892.76	3906.78	3852.73	3866.75	3880.76	3894.78	3908.79
EGFDAYVEAEELNEDAMVDAPATTVPCTVASFATGYFS	4016.75	4017.76	2009.38	1339.92	3953.74	3967.76	3981.77	3995.79	4009.8	3955.76	3969.77	3983.79	3997.8	4011.82	1977.37	1984.38	1991.39	1998.4	2005.41	1978.38	1985.39	1992.4	1999.41	2006.41	1318.59	1323.26	1327.93	1332.6	1337.27	1319.26	1323.93	1328.6	1333.27	1337.94	3935.73	3949.75	3963.76	3977.78	3991.79	3937.75	3951.76	3965.78	3979.79	3993.81	3939.76	3953.78	3967.79	3981.81	3995.82
EGFDAYVEAEELNEDAMVDAPATTVPCTVASFATGYFSC	4119.76	4120.77	2060.89	1374.26	4056.75	4070.77	4084.78	4098.8	4112.81	4058.77	4072.78	4086.8	4100.81	4114.83	2028.88	2035.89	2042.89	2049.9	2056.91	2029.89	2036.89	2043.9	2050.91	2057.92	1352.92	1357.59	1362.27	1366.94	1371.61	1353.59	1358.27	1362.94	1367.61	1372.28	4038.74	4052.76	4066.77	4080.79	4094.8	4040.76	4054.77	4068.79	4082.8	4096.82	4042.77	4056.79	4070.8	4084.82	4098.83
G	75.032	76.0393	38.5233	26.018	12.0233	26.0389	40.0546	54.0702	68.0859	14.0389	28.0546	42.0702	56.0859	70.1015	6.51527	13.5231	20.5309	27.5387	34.5466	7.52309	14.5309	21.5387	28.5466	35.5544	4.67927	9.35115	14.023	18.6949	23.3668	5.35115	10.023	14.6949	19.3668	24.0387	-5.9873	8.02835	22.044	36.0596	50.0753	-3.97165	10.044	24.0596	38.0753	52.0909	-1.956	12.0596	26.0753	40.0909	54.1066
GF	222.1	223.108	112.057	75.0408	159.092	173.107	187.123	201.139	215.154	161.107	175.123	189.139	203.154	217.17	80.0495	87.0573	94.0651	101.073	108.081	81.0573	88.0651	95.073	102.081	109.089	53.7021	58.374	63.0458	67.7177	72.3896	54.374	59.0458	63.7177	68.3896	73.0615	141.081	155.097	169.112	183.128	197.144	143.097	157.112	171.128	185.144	199.159	145.112	159.128	173.144	187.159	201.175
GFD	337.127	338.135	169.571	113.383	274.119	288.134	302.15	316.166	330.181	276.134	290.15	304.166	318.181	332.197	137.563	144.571	151.579	158.586	165.594	138.571	145.579	152.586	159.594	166.602	92.0444	96.7163	101.388	106.06	110.732	92.7163	97.3882	102.06	106.732	111.404	256.108	270.124	284.139	298.155	312.171	258.124	272.139	286.155	300.171	314.186	260.139	274.155	288.171	302.186	316.202
GFDA	408.164	409.172	205.09	137.062	345.156	359.171	373.187	387.203	401.218	347.171	361.187	375.203	389.218	403.234	173.082	180.089	187.097	194.105	201.113	174.089	181.097	188.105	195.113	202.121	115.723	120.395	125.067	129.739	134.411	116.395	121.067	125.739	130.411	135.083	327.145	341.161	355.176	369.192	383.208	329.161	343.176	357.192	371.208	385.223	331.176	345.192	359.208	373.223	387.239
GFDAY	571.228	572.235	286.621	191.417	508.219	522.235	536.25	550.266	564.282	510.235	524.25	538.266	552.282	566.297	254.613	261.621	268.629	275.637	282.644	255.621	262.629	269.637	276.644	283.652	170.078	174.75	179.422	184.094	188.765	170.75	175.422	180.094	184.765	189.437	490.208	504.224	518.24	532.255	546.271	492.224	506.24	520.255	534.271	548.287	494.24	508.255	522.271	536.287	550.302
GFDAYV	670.296	671.304	336.155	224.439	607.287	621.303	635.319	649.334	663.35	609.303	623.319	637.334	651.35	665.366	304.147	311.155	318.163	325.171	332.179	305.155	312.163	319.171	326.179	333.187	203.101	207.773	212.444	217.116	221.788	203.773	208.444	213.116	217.788	222.46	589.277	603.293	617.308	631.324	645.34	591.293	605.308	619.324	633.34	647.355	593.308	607.324	621.34	635.355	649.371
GFDAYVE	799.339	800.346	400.677	267.454	736.33	750.346	764.361	778.377	792.393	738.346	752.361	766.377	780.393	794.408	368.669	375.676	382.684	389.692	396.7	369.676	376.684	383.692	390.7	397.708	246.115	250.787	255.459	260.131	264.802	246.787	251.459	256.131	260.802	265.474	718.32	732.335	746.351	760.366	774.382	720.335	734.351	748.366	762.382	776.398	722.351	736.366	750.382	764.398	778.413
GFDAYVEA	870.376	871.383	436.195	291.133	807.367	821.383	835.398	849.414	863.43	809.383	823.398	837.414	851.43	865.445	404.187	411.195	418.203	425.211	432.219	405.195	412.203	419.211	426.219	433.226	269.794	274.466	279.138	283.81	288.481	270.466	275.138	279.81	284.481	289.153	789.357	803.372	817.388	831.404	845.419	791.372	805.388	819.404	833.419	847.435	793.388	807.404	821.419	835.435	849.451
GFDAYVEAE	999.419	1000.43	500.717	334.147	936.41	950.425	964.441	978.457	992.472	938.425	952.441	966.457	980.472	994.488	468.709	475.716	482.724	489.732	496.74	469.716	476.724	483.732	490.74	497.748	312.808	317.48	322.152	326.824	331.496	313.48	318.152	322.824	327.496	332.168	918.399	932.415	946.431	960.446	974.462	920.415	934.431	948.446	962.462	976.477	922.431	936.446	950.462	964.477	978.493
GFDAYVEAEE	1128.46	1129.47	565.238	377.161	1065.45	1079.47	1093.48	1107.5	1121.51	1067.47	1081.48	1095.5	1109.51	1123.53	533.23	540.238	547.245	554.253	561.261	534.238	541.245	548.253	555.261	562.269	355.822	360.494	365.166	369.838	374.51	356.494	361.166	365.838	370.51	375.182	1047.44	1061.46	1075.47	1089.49	1103.5	1049.46	1063.47	1077.49	1091.5	1105.52	1051.47	1065.49	1079.5	1093.52	1107.54
GFDAYVEAEEL	1241.55	1242.55	621.78	414.856	1178.54	1192.55	1206.57	1220.58	1234.6	1180.55	1194.57	1208.58	1222.6	1236.61	589.772	596.78	603.788	610.795	617.803	590.78	597.788	604.795	611.803	618.811	393.517	398.189	402.861	407.533	412.205	394.189	398.861	403.533	408.205	412.876	1160.53	1174.54	1188.56	1202.57	1216.59	1162.54	1176.56	1190.57	1204.59	1218.6	1164.56	1178.57	1192.59	1206.6	1220.62
GFDAYVEAEELN	1355.59	1356.6	678.801	452.87	1292.58	1306.6	1320.61	1334.63	1348.64	1294.6	1308.61	1322.63	1336.64	1350.66	646.793	653.801	660.809	667.817	674.825	647.801	654.809	661.817	668.825	675.832	431.531	436.203	440.875	445.547	450.219	432.203	436.875	441.547	446.219	450.891	1274.57	1288.58	1302.6	1316.62	1330.63	1276.58	1290.6	1304.62	1318.63	1332.65	1278.6	1292.62	1306.63	1320.65	1334.66
GFDAYVEAEELNE	1484.63	1485.64	743.323	495.884	1421.62	1435.64	1449.65	1463.67	1477.68	1423.64	1437.65	1451.67	1465.68	1479.7	711.315	718.322	725.33	732.338	739.346	712.322	719.33	726.338	733.346	740.354	474.546	479.217	483.889	488.561	493.233	475.217	479.889	484.561	489.233	493.905	1403.61	1417.63	1431.64	1445.66	1459.67	1405.63	1419.64	1433.66	1447.67	1461.69	1407.64	1421.66	1435.67	1449.69	1463.71
GFDAYVEAEELNED	1599.66	1600.66	800.836	534.226	1536.65	1550.66	1564.68	1578.7	1592.71	1538.66	1552.68	1566.7	1580.71	1594.73	768.828	775.836	782.844	789.852	796.859	769.836	776.844	783.852	790.859	797.867	512.888	517.56	522.232	526.903	531.575	513.56	518.232	522.903	527.575	532.247	1518.64	1532.65	1546.67	1560.69	1574.7	1520.65	1534.67	1548.69	1562.7	1576.72	1522.67	1536.69	1550.7	1564.72	1578.73
GFDAYVEAEELNEDA	1670.69	1671.7	836.355	557.906	1607.69	1621.7	1635.72	1649.73	1663.75	1609.7	1623.72	1637.73	1651.75	1665.76	804.347	811.354	818.362	825.37	832.378	805.354	812.362	819.37	826.378	833.386	536.567	541.239	545.911	550.583	555.254	537.239	541.911	546.583	551.254	555.926	1589.68	1603.69	1617.71	1631.72	1645.74	1591.69	1605.71	1619.72	1633.74	1647.75	1593.71	1607.72	1621.74	1635.75	1649.77
GFDAYVEAEELNEDAM	1801.74	1802.74	901.875	601.586	1738.73	1752.74	1766.76	1780.77	1794.79	1740.74	1754.76	1768.77	1782.79	1796.8	869.867	876.875	883.883	890.89	897.898	870.875	877.883	884.89	891.898	898.906	580.247	584.919	589.591	594.263	598.935	580.919	585.591	590.263	594.935	599.606	1720.72	1734.73	1748.75	1762.76	1776.78	1722.73	1736.75	1750.76	1764.78	1778.79	1724.75	1738.76	1752.78	1766.79	1780.81
GFDAYVEAEELNEDAMV	1900.8	1901.81	951.409	634.609	1837.79	1851.81	1865.83	1879.84	1893.86	1839.81	1853.83	1867.84	1881.86	1895.87	919.401	926.409	933.417	940.425	947.432	920.409	927.417	934.425	941.432	948.44	613.27	617.942	622.614	627.285	631.957	613.942	618.614	623.285	627.957	632.629	1819.78	1833.8	1847.82	1861.83	1875.85	1821.8	1835.82	1849.83	1863.85	1877.86	1823.82	1837.83	1851.85	1865.86	1879.88
GFDAYVEAEELNEDAMVD	2015.83	2016.84	1008.92	672.951	1952.82	1966.84	1980.85	1994.87	2008.88	1954.84	1968.85	1982.87	1996.88	2010.9	976.915	983.922	990.93	997.938	1004.95	977.922	984.93	991.938	998.946	1005.95	651.612	656.284	660.956	665.628	670.3	652.284	656.956	661.628	666.3	670.972	1934.81	1948.83	1962.84	1976.86	1990.87	1936.83	1950.84	1964.86	1978.87	1992.89	1938.84	1952.86	1966.87	1980.89	1994.91
GFDAYVEAEELNEDAMVDA	2086.87	2087.88	1044.44	696.63	2023.86	2037.87	2051.89	2065.91	2079.92	2025.87	2039.89	2053.91	2067.92	2081.94	1012.43	1019.44	1026.45	1033.46	1040.46	1013.44	1020.45	1027.46	1034.46	1041.47	675.291	679.963	684.635	689.307	693.979	675.963	680.635	685.307	689.979	694.651	2005.85	2019.86	2033.88	2047.9	2061.91	2007.86	2021.88	2035.9	2049.91	2063.93	2009.88	2023.9	2037.91	2051.93	2065.94
GFDAYVEAEELNEDAMVDAP	2183.92	2184.93	1092.97	728.981	2120.91	2134.93	2148.94	2162.96	2176.97	2122.93	2136.94	2150.96	2164.97	2178.99	1060.96	1067.97	1074.98	1081.98	1088.99	1061.97	1068.98	1075.98	1082.99	1090	707.642	712.314	716.986	721.658	726.33	708.314	712.986	717.658	722.33	727.002	2102.9	2116.92	2130.93	2144.95	2158.96	2104.92	2118.93	2132.95	2146.96	2160.98	2106.93	2120.95	2134.96	2148.98	2163
GFDAYVEAEELNEDAMVDAPA	2254.96	2255.96	1128.49	752.66	2191.95	2205.96	2219.98	2234	2248.01	2193.96	2207.98	2222	2236.01	2250.03	1096.48	1103.49	1110.49	1117.5	1124.51	1097.49	1104.49	1111.5	1118.51	1125.52	731.321	735.993	740.665	745.337	750.009	731.993	736.665	741.337	746.009	750.681	2173.94	2187.95	2201.97	2215.99	2230	2175.95	2189.97	2203.99	2218	2232.02	2177.97	2191.99	2206	2220.02	2234.03
GFDAYVEAEELNEDAMVDAPAT	2356.01	2357.01	1179.01	786.342	2293	2307.01	2321.03	2335.04	2349.06	2295.01	2309.03	2323.04	2337.06	2351.07	1147	1154.01	1161.02	1168.03	1175.03	1148.01	1155.02	1162.03	1169.03	1176.04	765.004	769.676	774.347	779.019	783.691	765.676	770.347	775.019	779.691	784.363	2274.99	2289	2303.02	2317.03	2331.05	2277	2291.02	2305.03	2319.05	2333.06	2279.02	2293.03	2307.05	2321.06	2335.08
GFDAYVEAEELNEDAMVDAPATT	2457.05	2458.06	1229.53	820.025	2394.04	2408.06	2422.08	2436.09	2450.11	2396.06	2410.08	2424.09	2438.11	2452.12	1197.53	1204.53	1211.54	1218.55	1225.56	1198.53	1205.54	1212.55	1219.56	1226.56	798.686	803.358	808.03	812.702	817.374	799.358	804.03	808.702	813.374	818.046	2376.03	2390.05	2404.06	2418.08	2432.1	2378.05	2392.06	2406.08	2420.1	2434.11	2380.06	2394.08	2408.1	2422.11	2436.13
GFDAYVEAEELNEDAMVDAPATTV	2556.12	2557.13	1279.07	853.048	2493.11	2507.13	2521.14	2535.16	2549.18	2495.13	2509.14	2523.16	2537.18	2551.19	1247.06	1254.07	1261.08	1268.08	1275.09	1248.07	1255.08	1262.08	1269.09	1276.1	831.709	836.381	841.053	845.725	850.397	832.381	837.053	841.725	846.397	851.068	2475.1	2489.12	2503.13	2517.15	2531.16	2477.12	2491.13	2505.15	2519.16	2533.18	2479.13	2493.15	2507.16	2521.18	2535.2
GFDAYVEAEELNEDAMVDAPATTVP	2653.17	2654.18	1327.59	885.399	2590.17	2604.18	2618.2	2632.21	2646.23	2592.18	2606.2	2620.21	2634.23	2648.24	1295.59	1302.59	1309.6	1316.61	1323.62	1296.59	1303.6	1310.61	1317.62	1324.63	864.06	868.732	873.404	878.076	882.748	864.732	869.404	874.076	878.748	883.419	2572.15	2586.17	2600.19	2614.2	2628.22	2574.17	2588.19	2602.2	2616.22	2630.23	2576.19	2590.2	2604.22	2618.23	2632.25
GFDAYVEAEELNEDAMVDAPATTVPC	2756.18	2757.19	1379.1	919.735	2693.17	2707.19	2721.21	2735.22	2749.24	2695.19	2709.21	2723.22	2737.24	2751.25	1347.09	1354.1	1361.11	1368.11	1375.12	1348.1	1355.11	1362.11	1369.12	1376.13	898.396	903.068	907.74	912.412	917.084	899.068	903.74	908.412	913.084	917.756	2675.16	2689.18	2703.2	2717.21	2731.23	2677.18	2691.2	2705.21	2719.23	2733.24	2679.2	2693.21	2707.23	2721.24	2735.26
GFDAYVEAEELNEDAMVDAPATTVPCT	2857.23	2858.24	1429.62	953.418	2794.22	2808.24	2822.25	2836.27	2850.28	2796.24	2810.25	2824.27	2838.28	2852.3	1397.61	1404.62	1411.63	1418.64	1425.65	1398.62	1405.63	1412.64	1419.65	1426.65	932.079	936.751	941.423	946.095	950.766	932.751	937.423	942.095	946.766	951.438	2776.21	2790.23	2804.24	2818.26	2832.27	2778.23	2792.24	2806.26	2820.27	2834.29	2780.24	2794.26	2808.27	2822.29	2836.31
GFDAYVEAEELNEDAMVDAPATTVPCTV	2956.3	2957.31	1479.16	986.44	2893.29	2907.31	2921.32	2935.34	2949.35	2895.31	2909.32	2923.34	2937.35	2951.37	1447.15	1454.16	1461.16	1468.17	1475.18	1448.16	1455.16	1462.17	1469.18	1476.19	965.102	969.774	974.446	979.117	983.789	965.774	970.446	975.117	979.789	984.461	2875.28	2889.3	2903.31	2917.33	2931.34	2877.3	2891.31	2905.33	2919.34	2933.36	2879.31	2893.33	2907.34	2921.36	2935.37
GFDAYVEAEELNEDAMVDAPATTVPCTVA	3027.34	3028.34	1514.68	1010.12	2964.33	2978.34	2992.36	3006.37	3020.39	2966.34	2980.36	2994.37	3008.39	3022.41	1482.67	1489.68	1496.68	1503.69	1510.7	1483.68	1490.68	1497.69	1504.7	1511.71	988.781	993.453	998.125	1002.8	1007.47	989.453	994.125	998.796	1003.47	1008.14	2946.32	2960.33	2974.35	2988.36	3002.38	2948.33	2962.35	2976.36	2990.38	3004.4	2950.35	2964.36	2978.38	2992.4	3006.41
GFDAYVEAEELNEDAMVDAPATTVPCTVAS	3114.37	3115.38	1558.19	1039.13	3051.36	3065.38	3079.39	3093.41	3107.42	3053.38	3067.39	3081.41	3095.42	3109.44	1526.18	1533.19	1540.2	1547.21	1554.21	1527.19	1534.2	1541.21	1548.21	1555.22	1017.79	1022.46	1027.14	1031.81	1036.48	1018.46	1023.14	1027.81	1032.48	1037.15	3033.35	3047.36	3061.38	3075.4	3089.41	3035.36	3049.38	3063.4	3077.41	3091.43	3037.38	3051.4	3065.41	3079.43	3093.44
GFDAYVEAEELNEDAMVDAPATTVPCTVASF	3261.44	3262.44	1631.73	1088.15	3198.43	3212.44	3226.46	3240.48	3254.49	3200.44	3214.46	3228.48	3242.49	3256.51	1599.72	1606.73	1613.73	1620.74	1627.75	1600.73	1607.73	1614.74	1621.75	1628.76	1066.81	1071.49	1076.16	1080.83	1085.5	1067.49	1072.16	1076.83	1081.5	1086.17	3180.42	3194.43	3208.45	3222.46	3236.48	3182.43	3196.45	3210.46	3224.48	3238.5	3184.45	3198.46	3212.48	3226.5	3240.51
GFDAYVEAEELNEDAMVDAPATTVPCTVASFA	3332.47	3333.48	1667.24	1111.83	3269.47	3283.48	3297.5	3311.51	3325.53	3271.48	3285.5	3299.51	3313.53	3327.54	1635.24	1642.24	1649.25	1656.26	1663.27	1636.24	1643.25	1650.26	1657.27	1664.28	1090.49	1095.17	1099.84	1104.51	1109.18	1091.17	1095.84	1100.51	1105.18	1109.85	3251.45	3265.47	3279.49	3293.5	3307.52	3253.47	3267.49	3281.5	3295.52	3309.53	3255.49	3269.5	3283.52	3297.53	3311.55
GFDAYVEAEELNEDAMVDAPATTVPCTVASFAT	3433.52	3434.53	1717.77	1145.51	3370.51	3384.53	3398.54	3412.56	3426.58	3372.53	3386.54	3400.56	3414.58	3428.59	1685.76	1692.77	1699.78	1706.78	1713.79	1686.77	1693.78	1700.78	1707.79	1714.8	1124.18	1128.85	1133.52	1138.19	1142.86	1124.85	1129.52	1134.19	1138.86	1143.54	3352.5	3366.52	3380.53	3394.55	3408.57	3354.52	3368.53	3382.55	3396.57	3410.58	3356.53	3370.55	3384.57	3398.58	3412.6
GFDAYVEAEELNEDAMVDAPATTVPCTVASFATG	3490.54	3491.55	1746.28	1164.52	3427.53	3441.55	3455.57	3469.58	3483.6	3429.55	3443.57	3457.58	3471.6	3485.61	1714.27	1721.28	1728.29	1735.29	1742.3	1715.28	1722.29	1729.29	1736.3	1743.31	1143.18	1147.85	1152.53	1157.2	1161.87	1143.85	1148.53	1153.2	1157.87	1162.54	3409.52	3423.54	3437.56	3451.57	3465.59	3411.54	3425.56	3439.57	3453.59	3467.6	3413.56	3427.57	3441.59	3455.6	3469.62
GFDAYVEAEELNEDAMVDAPATTVPCTVASFATGY	3653.61	3654.61	1827.81	1218.88	3590.6	3604.61	3618.63	3632.64	3646.66	3592.61	3606.63	3620.64	3634.66	3648.68	1795.8	1802.81	1809.82	1816.83	1823.83	1796.81	1803.82	1810.83	1817.83	1824.84	1197.54	1202.21	1206.88	1211.55	1216.22	1198.21	1202.88	1207.55	1212.22	1216.9	3572.59	3586.6	3600.62	3614.63	3628.65	3574.6	3588.62	3602.63	3616.65	3630.67	3576.62	3590.63	3604.65	3618.67	3632.68
GFDAYVEAEELNEDAMVDAPATTVPCTVASFATGYF	3800.67	3801.68	1901.34	1267.9	3737.67	3751.68	3765.7	3779.71	3793.73	3739.68	3753.7	3767.71	3781.73	3795.74	1869.34	1876.34	1883.35	1890.36	1897.37	1870.34	1877.35	1884.36	1891.37	1898.38	1246.56	1251.23	1255.9	1260.58	1265.25	1247.23	1251.9	1256.58	1261.25	1265.92	3719.66	3733.67	3747.69	3761.7	3775.72	3721.67	3735.69	3749.7	3763.72	3777.73	3723.69	3737.7	3751.72	3765.73	3779.75
GFDAYVEAEELNEDAMVDAPATTVPCTVASFATGYFS	3887.71	3888.71	1944.86	1296.91	3824.7	3838.71	3852.73	3866.75	3880.76	3826.71	3840.73	3854.75	3868.76	3882.78	1912.85	1919.86	1926.87	1933.88	1940.88	1913.86	1920.87	1927.88	1934.88	1941.89	1275.57	1280.24	1284.91	1289.59	1294.26	1276.24	1280.91	1285.59	1290.26	1294.93	3806.69	3820.7	3834.72	3848.73	3862.75	3808.7	3822.72	3836.73	3850.75	3864.77	3810.72	3824.73	3838.75	3852.77	3866.78
GFDAYVEAEELNEDAMVDAPATTVPCTVASFATGYFSC	3990.72	3991.72	1996.37	1331.25	3927.71	3941.72	3955.74	3969.75	3983.77	3929.72	3943.74	3957.75	3971.77	3985.79	1964.36	1971.37	1978.37	1985.38	1992.39	1965.37	1972.37	1979.38	1986.39	1993.4	1309.91	1314.58	1319.25	1323.92	1328.59	1310.58	1315.25	1319.92	1324.59	1329.27	3909.7	3923.71	3937.73	3951.74	3965.76	3911.71	3925.73	3939.74	3953.76	3967.78	3913.73	3927.74	3941.76	3955.78	3969.79
F	165.079	166.086	83.5468	56.0336	102.07	116.086	130.102	144.117	158.133	104.086	118.102	132.117	146.133	160.148	51.5387	58.5466	65.5544	72.5622	79.57	52.5466	59.5544	66.5622	73.57	80.5779	34.6949	39.3668	44.0387	48.7106	53.3825	35.3668	40.0387	44.7106	49.3825	54.0543	84.0596	98.0753	112.091	126.107	140.122	86.0753	100.091	114.107	128.122	142.138	88.0909	102.107	116.122	130.138	144.154
FD	280.106	281.113	141.06	94.3759	217.097	231.113	245.128	259.144	273.16	219.113	233.128	247.144	261.16	275.175	109.052	116.06	123.068	130.076	137.084	110.06	117.068	124.076	131.084	138.091	73.0372	77.7091	82.381	87.0529	91.7248	73.7091	78.381	83.0529	87.7248	92.3967	199.087	213.102	227.118	241.134	255.149	201.102	215.118	229.134	243.149	257.165	203.118	217.134	231.149	245.165	259.18
FDA	351.143	352.15	176.579	118.055	288.134	302.15	316.166	330.181	344.197	290.15	304.166	318.181	332.197	346.213	144.571	151.579	158.586	165.594	172.602	145.579	152.586	159.594	166.602	173.61	96.7163	101.388	106.06	110.732	115.404	97.3882	102.06	106.732	111.404	116.076	270.124	284.139	298.155	312.171	326.186	272.139	286.155	300.171	314.186	328.202	274.155	288.171	302.186	316.202	330.218
FDAY	514.206	515.214	258.11	172.409	451.198	465.213	479.229	493.245	507.26	453.213	467.229	481.245	495.26	509.276	226.102	233.11	240.118	247.126	254.134	227.11	234.118	241.126	248.134	255.142	151.071	155.743	160.414	165.086	169.758	151.743	156.414	161.086	165.758	170.43	433.187	447.203	461.218	475.234	489.25	435.203	449.218	463.234	477.25	491.265	437.218	451.234	465.25	479.265	493.281
FDAYV	613.275	614.282	307.645	205.432	550.266	564.282	578.297	592.313	606.329	552.282	566.297	580.313	594.329	608.344	275.637	282.644	289.652	296.66	303.668	276.644	283.652	290.66	297.668	304.676	184.094	188.765	193.437	198.109	202.781	184.765	189.437	194.109	198.781	203.453	532.255	546.271	560.287	574.302	588.318	534.271	548.287	562.302	576.318	590.334	536.287	550.302	564.318	578.334	592.349
FDAYVE	742.317	743.325	372.166	248.446	679.309	693.324	707.34	721.356	735.371	681.324	695.34	709.356	723.371	737.387	340.158	347.166	354.174	361.181	368.189	341.166	348.174	355.181	362.189	369.197	227.108	231.78	236.451	241.123	245.795	227.78	232.451	237.123	241.795	246.467	661.298	675.314	689.329	703.345	717.361	663.314	677.329	691.345	705.361	719.376	665.329	679.345	693.361	707.376	721.392
FDAYVEA	813.354	814.362	407.685	272.125	750.346	764.361	778.377	792.393	806.408	752.361	766.377	780.393	794.408	808.424	375.676	382.684	389.692	396.7	403.708	376.684	383.692	390.7	397.708	404.716	250.787	255.459	260.131	264.802	269.474	251.459	256.131	260.802	265.474	270.146	732.335	746.351	760.366	774.382	788.398	734.351	748.366	762.382	776.398	790.413	736.366	750.382	764.398	778.413	792.429
FDAYVEAE	942.397	943.404	472.206	315.14	879.388	893.404	907.42	921.435	935.451	881.404	895.42	909.435	923.451	937.467	440.198	447.206	454.213	461.221	468.229	441.206	448.213	455.221	462.229	469.237	293.801	298.473	303.145	307.817	312.488	294.473	299.145	303.817	308.488	313.16	861.378	875.393	889.409	903.425	917.44	863.393	877.409	891.425	905.44	919.456	865.409	879.425	893.44	907.456	921.472
FDAYVEAEE	1071.44	1072.45	536.727	358.154	1008.43	1022.45	1036.46	1050.48	1064.49	1010.45	1024.46	1038.48	1052.49	1066.51	504.719	511.727	518.735	525.743	532.75	505.727	512.735	519.743	526.75	533.758	336.815	341.487	346.159	350.831	355.503	337.487	342.159	346.831	351.503	356.175	990.42	1004.44	1018.45	1032.47	1046.48	992.436	1006.45	1020.47	1034.48	1048.5	994.452	1008.47	1022.48	1036.5	1050.51
FDAYVEAEEL	1184.52	1185.53	593.269	395.849	1121.51	1135.53	1149.55	1163.56	1177.58	1123.53	1137.55	1151.56	1165.58	1179.59	561.261	568.269	575.277	582.285	589.292	562.269	569.277	576.285	583.292	590.3	374.51	379.182	383.854	388.525	393.197	375.182	379.854	384.525	389.197	393.869	1103.5	1117.52	1131.54	1145.55	1159.57	1105.52	1119.54	1133.55	1147.57	1161.58	1107.54	1121.55	1135.57	1149.58	1163.6
FDAYVEAEELN	1298.57	1299.57	650.291	433.863	1235.56	1249.57	1263.59	1277.6	1291.62	1237.57	1251.59	1265.6	1279.62	1293.64	618.283	625.29	632.298	639.306	646.314	619.29	626.298	633.306	640.314	647.322	412.524	417.196	421.868	426.54	431.212	413.196	417.868	422.54	427.212	431.884	1217.55	1231.56	1245.58	1259.59	1273.61	1219.56	1233.58	1247.59	1261.61	1275.63	1221.58	1235.59	1249.61	1263.63	1277.64
FDAYVEAEELNE	1427.61	1428.62	714.812	476.877	1364.6	1378.62	1392.63	1406.65	1420.66	1366.62	1380.63	1394.65	1408.66	1422.68	682.804	689.812	696.82	703.827	710.835	683.812	690.82	697.827	704.835	711.843	455.538	460.21	464.882	469.554	474.226	456.21	460.882	465.554	470.226	474.898	1346.59	1360.61	1374.62	1388.64	1402.65	1348.61	1362.62	1376.64	1390.65	1404.67	1350.62	1364.64	1378.65	1392.67	1406.68
FDAYVEAEELNED	1542.64	1543.64	772.325	515.219	1479.63	1493.64	1507.66	1521.67	1535.69	1481.64	1495.66	1509.67	1523.69	1537.71	740.317	747.325	754.333	761.341	768.349	741.325	748.333	755.341	762.349	769.356	493.881	498.553	503.224	507.896	512.568	494.553	499.224	503.896	508.568	513.24	1461.62	1475.63	1489.65	1503.66	1517.68	1463.63	1477.65	1491.66	1505.68	1519.7	1465.65	1479.66	1493.68	1507.7	1521.71
FDAYVEAEELNEDA	1613.67	1614.68	807.844	538.898	1550.66	1564.68	1578.7	1592.71	1606.73	1552.68	1566.7	1580.71	1594.73	1608.74	775.836	782.844	789.852	796.859	803.867	776.844	783.852	790.859	797.867	804.875	517.56	522.232	526.903	531.575	536.247	518.232	522.903	527.575	532.247	536.919	1532.65	1546.67	1560.69	1574.7	1588.72	1534.67	1548.69	1562.7	1576.72	1590.73	1536.69	1550.7	1564.72	1578.73	1592.75
FDAYVEAEELNEDAM	1744.71	1745.72	873.364	582.579	1681.71	1695.72	1709.74	1723.75	1737.77	1683.72	1697.74	1711.75	1725.77	1739.78	841.356	848.364	855.372	862.38	869.387	842.364	849.372	856.38	863.387	870.395	561.24	565.912	570.584	575.256	579.927	561.912	566.584	571.256	575.927	580.599	1663.69	1677.71	1691.73	1705.74	1719.76	1665.71	1679.73	1693.74	1707.76	1721.77	1667.73	1681.74	1695.76	1709.77	1723.79
FDAYVEAEELNEDAMV	1843.78	1844.79	922.898	615.601	1780.77	1794.79	1808.8	1822.82	1836.84	1782.79	1796.8	1810.82	1824.84	1838.85	890.89	897.898	904.906	911.914	918.922	891.898	898.906	905.914	912.922	919.929	594.263	598.935	603.606	608.278	612.95	594.935	599.606	604.278	608.95	613.622	1762.76	1776.78	1790.79	1804.81	1818.83	1764.78	1778.79	1792.81	1806.83	1820.84	1766.79	1780.81	1794.83	1808.84	1822.86
FDAYVEAEELNEDAMVD	1958.81	1959.82	980.412	653.944	1895.8	1909.82	1923.83	1937.85	1951.86	1897.82	1911.83	1925.85	1939.86	1953.88	948.404	955.412	962.419	969.427	976.435	949.412	956.419	963.427	970.435	977.443	632.605	637.277	641.949	646.621	651.293	633.277	637.949	642.621	647.293	651.964	1877.79	1891.81	1905.82	1919.84	1933.85	1879.81	1893.82	1907.84	1921.85	1935.87	1881.82	1895.84	1909.85	1923.87	1937.88
FDAYVEAEELNEDAMVDA	2029.85	2030.85	1015.93	677.623	1966.84	1980.85	1994.87	2008.88	2022.9	1968.85	1982.87	1996.88	2010.9	2024.92	983.922	990.93	997.938	1004.95	1011.95	984.93	991.938	998.946	1005.95	1012.96	656.284	660.956	665.628	670.3	674.972	656.956	661.628	666.3	670.972	675.643	1948.83	1962.84	1976.86	1990.87	2004.89	1950.84	1964.86	1978.87	1992.89	2006.91	1952.86	1966.87	1980.89	1994.91	2008.92
FDAYVEAEELNEDAMVDAP	2126.9	2127.91	1064.46	709.974	2063.89	2077.91	2091.92	2105.94	2119.95	2065.91	2079.92	2093.94	2107.95	2121.97	1032.45	1039.46	1046.46	1053.47	1060.48	1033.46	1040.46	1047.47	1054.48	1061.49	688.635	693.307	697.979	702.651	707.322	689.307	693.979	698.651	703.322	707.994	2045.88	2059.9	2073.91	2087.93	2101.94	2047.9	2061.91	2075.93	2089.94	2103.96	2049.91	2063.93	2077.94	2091.96	2105.97
FDAYVEAEELNEDAMVDAPA	2197.94	2198.94	1099.98	733.653	2134.93	2148.94	2162.96	2176.97	2190.99	2136.94	2150.96	2164.97	2178.99	2193.01	1067.97	1074.98	1081.98	1088.99	1096	1068.98	1075.98	1082.99	1090	1097.01	712.314	716.986	721.658	726.33	731.002	712.986	717.658	722.33	727.002	731.673	2116.92	2130.93	2144.95	2158.96	2172.98	2118.93	2132.95	2146.96	2160.98	2175	2120.95	2134.96	2148.98	2163	2177.01
FDAYVEAEELNEDAMVDAPAT	2298.98	2299.99	1150.5	767.335	2235.98	2249.99	2264.01	2278.02	2292.04	2237.99	2252.01	2266.02	2280.04	2294.05	1118.49	1125.5	1132.51	1139.51	1146.52	1119.5	1126.51	1133.51	1140.52	1147.53	745.997	750.668	755.34	760.012	764.684	746.668	751.34	756.012	760.684	765.356	2217.96	2231.98	2246	2260.01	2274.03	2219.98	2234	2248.01	2262.03	2276.04	2222	2236.01	2250.03	2264.04	2278.06
FDAYVEAEELNEDAMVDAPATT	2400.03	2401.04	1201.02	801.018	2337.02	2351.04	2365.05	2379.07	2393.09	2339.04	2353.05	2367.07	2381.09	2395.1	1169.02	1176.02	1183.03	1190.04	1197.05	1170.02	1177.03	1184.04	1191.05	1198.05	779.679	784.351	789.023	793.695	798.367	780.351	785.023	789.695	794.367	799.039	2319.01	2333.03	2347.04	2361.06	2375.07	2321.03	2335.04	2349.06	2363.07	2377.09	2323.04	2337.06	2351.07	2365.09	2379.11
FDAYVEAEELNEDAMVDAPATTV	2499.1	2500.11	1250.56	834.041	2436.09	2450.11	2464.12	2478.14	2492.15	2438.11	2452.12	2466.14	2480.15	2494.17	1218.55	1225.56	1232.56	1239.57	1246.58	1219.56	1226.56	1233.57	1240.58	1247.59	812.702	817.374	822.046	826.718	831.389	813.374	818.046	822.718	827.389	832.061	2418.08	2432.1	2446.11	2460.13	2474.14	2420.1	2434.11	2448.13	2462.14	2476.16	2422.11	2436.13	2450.14	2464.16	2478.17
FDAYVEAEELNEDAMVDAPATTVP	2596.15	2597.16	1299.08	866.392	2533.14	2547.16	2561.18	2575.19	2589.21	2535.16	2549.18	2563.19	2577.21	2591.22	1267.08	1274.08	1281.09	1288.1	1295.11	1268.08	1275.09	1282.1	1289.11	1296.11	845.053	849.725	854.397	859.068	863.74	845.725	850.397	855.068	859.74	864.412	2515.13	2529.15	2543.16	2557.18	2571.2	2517.15	2531.16	2545.18	2559.2	2573.21	2519.16	2533.18	2547.2	2561.21	2575.23
FDAYVEAEELNEDAMVDAPATTVPC	2699.16	2700.17	1350.59	900.728	2636.15	2650.17	2664.18	2678.2	2692.22	2638.17	2652.18	2666.2	2680.22	2694.23	1318.58	1325.59	1332.6	1339.6	1346.61	1319.59	1326.6	1333.6	1340.61	1347.62	879.389	884.061	888.733	893.405	898.077	880.061	884.733	889.405	894.077	898.749	2618.14	2632.16	2646.17	2660.19	2674.21	2620.16	2634.17	2648.19	2662.21	2676.22	2622.17	2636.19	2650.21	2664.22	2678.24
FDAYVEAEELNEDAMVDAPATTVPCT	2800.21	2801.22	1401.11	934.41	2737.2	2751.22	2765.23	2779.25	2793.26	2739.22	2753.23	2767.25	2781.26	2795.28	1369.1	1376.11	1383.12	1390.13	1397.14	1370.11	1377.12	1384.13	1391.14	1398.14	913.072	917.744	922.416	927.087	931.759	913.744	918.416	923.087	927.759	932.431	2719.19	2733.21	2747.22	2761.24	2775.25	2721.21	2735.22	2749.24	2763.25	2777.27	2723.22	2737.24	2751.25	2765.27	2779.28
FDAYVEAEELNEDAMVDAPATTVPCTV	2899.28	2900.29	1450.65	967.433	2836.27	2850.28	2864.3	2878.32	2892.33	2838.28	2852.3	2866.32	2880.33	2894.35	1418.64	1425.65	1432.65	1439.66	1446.67	1419.65	1426.65	1433.66	1440.67	1447.68	946.095	950.766	955.438	960.11	964.782	946.766	951.438	956.11	960.782	965.454	2818.26	2832.27	2846.29	2860.31	2874.32	2820.27	2834.29	2848.31	2862.32	2876.34	2822.29	2836.31	2850.32	2864.34	2878.35
FDAYVEAEELNEDAMVDAPATTVPCTVA	2970.32	2971.32	1486.16	991.112	2907.31	2921.32	2935.34	2949.35	2963.37	2909.32	2923.34	2937.35	2951.37	2965.38	1454.16	1461.16	1468.17	1475.18	1482.19	1455.16	1462.17	1469.18	1476.19	1483.2	969.774	974.446	979.117	983.789	988.461	970.446	975.117	979.789	984.461	989.133	2889.3	2903.31	2917.33	2931.34	2945.36	2891.31	2905.33	2919.34	2933.36	2947.37	2893.33	2907.34	2921.36	2935.37	2949.39
FDAYVEAEELNEDAMVDAPATTVPCTVAS	3057.35	3058.35	1529.68	1020.12	2994.34	3008.35	3022.37	3036.39	3050.4	2996.35	3010.37	3024.39	3038.4	3052.42	1497.67	1504.68	1511.69	1518.7	1525.7	1498.68	1505.69	1512.7	1519.7	1526.71	998.784	1003.46	1008.13	1012.8	1017.47	999.456	1004.13	1008.8	1013.47	1018.14	2976.33	2990.34	3004.36	3018.37	3032.39	2978.34	2992.36	3006.37	3020.39	3034.41	2980.36	2994.37	3008.39	3022.41	3036.42
FDAYVEAEELNEDAMVDAPATTVPCTVASF	3204.42	3205.42	1603.22	1069.15	3141.41	3155.42	3169.44	3183.45	3197.47	3143.42	3157.44	3171.45	3185.47	3199.48	1571.21	1578.21	1585.22	1592.23	1599.24	1572.21	1579.22	1586.23	1593.24	1600.25	1047.81	1052.48	1057.15	1061.82	1066.49	1048.48	1053.15	1057.82	1062.49	1067.17	3123.4	3137.41	3151.43	3165.44	3179.46	3125.41	3139.43	3153.44	3167.46	3181.47	3127.43	3141.44	3155.46	3169.47	3183.49
FDAYVEAEELNEDAMVDAPATTVPCTVASFA	3275.45	3276.46	1638.73	1092.82	3212.44	3226.46	3240.48	3254.49	3268.51	3214.46	3228.48	3242.49	3256.51	3270.52	1606.73	1613.73	1620.74	1627.75	1634.76	1607.73	1614.74	1621.75	1628.76	1635.76	1071.49	1076.16	1080.83	1085.5	1090.17	1072.16	1076.83	1081.5	1086.17	1090.85	3194.43	3208.45	3222.46	3236.48	3250.5	3196.45	3210.46	3224.48	3238.5	3252.51	3198.46	3212.48	3226.5	3240.51	3254.53
FDAYVEAEELNEDAMVDAPATTVPCTVASFAT	3376.5	3377.51	1689.26	1126.51	3313.49	3327.51	3341.52	3355.54	3369.55	3315.51	3329.52	3343.54	3357.55	3371.57	1657.25	1664.26	1671.27	1678.27	1685.28	1658.26	1665.27	1672.27	1679.28	1686.29	1105.17	1109.84	1114.51	1119.18	1123.86	1105.84	1110.51	1115.18	1119.86	1124.53	3295.48	3309.5	3323.51	3337.53	3351.54	3297.5	3311.51	3325.53	3339.54	3353.56	3299.51	3313.53	3327.54	3341.56	3355.57
FDAYVEAEELNEDAMVDAPATTVPCTVASFATG	3433.52	3434.53	1717.77	1145.51	3370.51	3384.53	3398.54	3412.56	3426.58	3372.53	3386.54	3400.56	3414.58	3428.59	1685.76	1692.77	1699.78	1706.78	1713.79	1686.77	1693.78	1700.78	1707.79	1714.8	1124.18	1128.85	1133.52	1138.19	1142.86	1124.85	1129.52	1134.19	1138.86	1143.54	3352.5	3366.52	3380.53	3394.55	3408.57	3354.52	3368.53	3382.55	3396.57	3410.58	3356.53	3370.55	3384.57	3398.58	3412.6
FDAYVEAEELNEDAMVDAPATTVPCTVASFATGY	3596.59	3597.59	1799.3	1199.87	3533.58	3547.59	3561.61	3575.62	3589.64	3535.59	3549.61	3563.62	3577.64	3591.65	1767.29	1774.3	1781.31	1788.32	1795.32	1768.3	1775.31	1782.32	1789.32	1796.33	1178.53	1183.2	1187.87	1192.55	1197.22	1179.2	1183.87	1188.55	1193.22	1197.89	3515.57	3529.58	3543.6	3557.61	3571.63	3517.58	3531.6	3545.61	3559.63	3573.64	3519.6	3533.61	3547.63	3561.64	3575.66
FDAYVEAEELNEDAMVDAPATTVPCTVASFATGYF	3743.65	3744.66	1872.83	1248.89	3680.64	3694.66	3708.68	3722.69	3736.71	3682.66	3696.68	3710.69	3724.71	3738.72	1840.83	1847.83	1854.84	1861.85	1868.86	1841.83	1848.84	1855.85	1862.86	1869.87	1227.55	1232.22	1236.9	1241.57	1246.24	1228.22	1232.9	1237.57	1242.24	1246.91	3662.63	3676.65	3690.67	3704.68	3718.7	3664.65	3678.67	3692.68	3706.7	3720.71	3666.67	3680.68	3694.7	3708.71	3722.73
FDAYVEAEELNEDAMVDAPATTVPCTVASFATGYFS	3830.69	3831.69	1916.35	1277.9	3767.68	3781.69	3795.71	3809.72	3823.74	3769.69	3783.71	3797.72	3811.74	3825.76	1884.34	1891.35	1898.36	1905.37	1912.37	1885.35	1892.36	1899.37	1906.37	1913.38	1256.56	1261.24	1265.91	1270.58	1275.25	1257.24	1261.91	1266.58	1271.25	1275.92	3749.67	3763.68	3777.7	3791.71	3805.73	3751.68	3765.7	3779.71	3793.73	3807.74	3753.7	3767.71	3781.73	3795.74	3809.76
FDAYVEAEELNEDAMVDAPATTVPCTVASFATGYFSC	3933.69	3934.7	1967.85	1312.24	3870.69	3884.7	3898.72	3912.73	3926.75	3872.7	3886.72	3900.73	3914.75	3928.76	1935.85	1942.85	1949.86	1956.87	1963.88	1936.85	1943.86	1950.87	1957.88	1964.89	1290.9	1295.57	1300.24	1304.92	1309.59	1291.57	1296.24	1300.92	1305.59	1310.26	3852.68	3866.69	3880.71	3894.72	3908.74	3854.69	3868.71	3882.72	3896.74	3910.75	3856.71	3870.72	3884.74	3898.75	3912.77
D	133.038	134.045	67.526	45.3531	70.0287	84.0444	98.06	112.076	126.091	72.0444	86.06	100.076	114.091	128.107	35.518	42.5258	49.5337	56.5415	63.5493	36.5258	43.5337	50.5415	57.5493	64.5571	24.0144	28.6863	33.3582	38.0301	42.702	24.6863	29.3582	34.0301	38.702	43.3738	52.0182	66.0338	80.0495	94.0651	108.081	54.0338	68.0495	82.0651	96.0808	110.096	56.0495	70.0651	84.0808	98.0964	112.112
DA	204.075	205.082	103.045	69.0322	141.066	155.082	169.097	183.113	197.128	143.082	157.097	171.113	185.128	199.144	71.0366	78.0444	85.0522	92.06	99.0679	72.0444	79.0522	86.06	93.0679	100.076	47.6935	52.3654	57.0372	61.7091	66.381	48.3654	53.0372	57.7091	62.381	67.0529	123.055	137.071	151.087	165.102	179.118	125.071	139.087	153.102	167.118	181.134	127.087	141.102	155.118	169.134	183.149
DAY	367.138	368.145	184.576	123.387	304.129	318.145	332.16	346.176	360.192	306.145	320.16	334.176	348.192	362.207	152.568	159.576	166.584	173.592	180.6	153.576	160.584	167.592	174.6	181.607	102.048	106.72	111.392	116.064	120.735	102.72	107.392	112.064	116.735	121.407	286.119	300.134	314.15	328.166	342.181	288.134	302.15	316.166	330.181	344.197	290.15	304.166	318.181	332.197	346.213
DAYV	466.206	467.214	234.11	156.409	403.198	417.213	431.229	445.245	459.26	405.213	419.229	433.245	447.26	461.276	202.102	209.11	216.118	223.126	230.134	203.11	210.118	217.126	224.134	231.142	135.071	139.743	144.414	149.086	153.758	135.743	140.414	145.086	149.758	154.43	385.187	399.203	413.218	427.234	441.25	387.203	401.218	415.234	429.25	443.265	389.218	403.234	417.25	431.265	445.281
DAYVE	595.249	596.256	298.632	199.424	532.24	546.256	560.271	574.287	588.303	534.256	548.271	562.287	576.303	590.318	266.624	273.632	280.639	287.647	294.655	267.632	274.639	281.647	288.655	295.663	178.085	182.757	187.429	192.101	196.772	178.757	183.429	188.101	192.772	197.444	514.23	528.245	542.261	556.277	570.292	516.245	530.261	544.277	558.292	572.308	518.261	532.277	546.292	560.308	574.324
DAYVEA	666.286	667.293	334.15	223.103	603.277	617.293	631.309	645.324	659.34	605.293	619.309	633.324	647.34	661.356	302.142	309.15	316.158	323.166	330.174	303.15	310.158	317.166	324.174	331.181	201.764	206.436	211.108	215.78	220.451	202.436	207.108	211.78	216.451	221.123	585.267	599.282	613.298	627.314	641.329	587.282	601.298	615.314	629.329	643.345	589.298	603.314	617.329	631.345	645.361
DAYVEAE	795.329	796.336	398.672	266.117	732.32	746.336	760.351	774.367	788.382	734.336	748.351	762.367	776.382	790.398	366.664	373.671	380.679	387.687	394.695	367.671	374.679	381.687	388.695	395.703	244.778	249.45	254.122	258.794	263.466	245.45	250.122	254.794	259.466	264.138	714.309	728.325	742.341	756.356	770.372	716.325	730.341	744.356	758.372	772.388	718.341	732.356	746.372	760.388	774.403
DAYVEAEE	924.371	925.379	463.193	309.131	861.362	875.378	889.394	903.409	917.425	863.378	877.394	891.409	905.425	919.441	431.185	438.193	445.201	452.208	459.216	432.193	439.201	446.208	453.216	460.224	287.792	292.464	297.136	301.808	306.48	288.464	293.136	297.808	302.48	307.152	843.352	857.368	871.383	885.399	899.415	845.368	859.383	873.399	887.415	901.43	847.383	861.399	875.415	889.43	903.446
DAYVEAEEL	1037.46	1038.46	519.735	346.826	974.447	988.462	1002.48	1016.49	1030.51	976.462	990.478	1004.49	1018.51	1032.52	487.727	494.735	501.743	508.75	515.758	488.735	495.743	502.75	509.758	516.766	325.487	330.159	334.831	339.503	344.175	326.159	330.831	335.503	340.175	344.846	956.436	970.452	984.467	998.483	1012.5	958.452	972.467	986.483	1000.5	1014.51	960.467	974.483	988.499	1002.51	1016.53
DAYVEAEELN	1151.5	1152.51	576.756	384.84	1088.49	1102.51	1116.52	1130.54	1144.55	1090.51	1104.52	1118.54	1132.55	1146.57	544.748	551.756	558.764	565.772	572.78	545.756	552.764	559.772	566.78	573.788	363.501	368.173	372.845	377.517	382.189	364.173	368.845	373.517	378.189	382.861	1070.48	1084.49	1098.51	1112.53	1126.54	1072.49	1086.51	1100.53	1114.54	1128.56	1074.51	1088.53	1102.54	1116.56	1130.57
DAYVEAEELNE	1280.54	1281.55	641.278	427.854	1217.53	1231.55	1245.56	1259.58	1273.59	1219.55	1233.56	1247.58	1261.59	1275.61	609.27	616.278	623.285	630.293	637.301	610.278	617.285	624.293	631.301	638.309	406.516	411.187	415.859	420.531	425.203	407.187	411.859	416.531	421.203	425.875	1199.52	1213.54	1227.55	1241.57	1255.58	1201.54	1215.55	1229.57	1243.58	1257.6	1203.55	1217.57	1231.58	1245.6	1259.62
DAYVEAEELNED	1395.57	1396.58	698.791	466.197	1332.56	1346.57	1360.59	1374.61	1388.62	1334.57	1348.59	1362.61	1376.62	1390.64	666.783	673.791	680.799	687.807	694.814	667.791	674.799	681.807	688.814	695.822	444.858	449.53	454.202	458.874	463.545	445.53	450.202	454.874	459.545	464.217	1314.55	1328.56	1342.58	1356.6	1370.61	1316.56	1330.58	1344.6	1358.61	1372.63	1318.58	1332.6	1346.61	1360.63	1374.64
DAYVEAEELNEDA	1466.6	1467.61	734.31	489.876	1403.6	1417.61	1431.63	1445.64	1459.66	1405.61	1419.63	1433.64	1447.66	1461.67	702.302	709.31	716.317	723.325	730.333	703.31	710.317	717.325	724.333	731.341	468.537	473.209	477.881	482.553	487.224	469.209	473.881	478.553	483.224	487.896	1385.59	1399.6	1413.62	1427.63	1441.65	1387.6	1401.62	1415.63	1429.65	1443.66	1389.62	1403.63	1417.65	1431.66	1445.68
DAYVEAEELNEDAM	1597.65	1598.65	799.83	533.556	1534.64	1548.65	1562.67	1576.68	1590.7	1536.65	1550.67	1564.68	1578.7	1592.71	767.822	774.83	781.838	788.845	795.853	768.83	775.838	782.845	789.853	796.861	512.217	516.889	521.561	526.233	530.905	512.889	517.561	522.233	526.905	531.576	1516.63	1530.64	1544.66	1558.67	1572.69	1518.64	1532.66	1546.67	1560.69	1574.7	1520.66	1534.67	1548.69	1562.7	1576.72
DAYVEAEELNEDAMV	1696.71	1697.72	849.364	566.579	1633.71	1647.72	1661.74	1675.75	1689.77	1635.72	1649.74	1663.75	1677.77	1691.78	817.356	824.364	831.372	838.38	845.387	818.364	825.372	832.38	839.387	846.395	545.24	549.912	554.584	559.256	563.927	545.912	550.584	555.256	559.927	564.599	1615.69	1629.71	1643.73	1657.74	1671.76	1617.71	1631.73	1645.74	1659.76	1673.77	1619.73	1633.74	1647.76	1661.77	1675.79
DAYVEAEELNEDAMVD	1811.74	1812.75	906.878	604.921	1748.73	1762.75	1776.76	1790.78	1804.79	1750.75	1764.76	1778.78	1792.79	1806.81	874.87	881.877	888.885	895.893	902.901	875.877	882.885	889.893	896.901	903.909	583.582	588.254	592.926	597.598	602.27	584.254	588.926	593.598	598.27	602.942	1730.72	1744.74	1758.75	1772.77	1786.78	1732.74	1746.75	1760.77	1774.78	1788.8	1734.75	1748.77	1762.78	1776.8	1790.82
DAYVEAEELNEDAMVDA	1882.78	1883.79	942.396	628.6	1819.77	1833.78	1847.8	1861.82	1875.83	1821.78	1835.8	1849.82	1863.83	1877.85	910.388	917.396	924.404	931.412	938.419	911.396	918.404	925.412	932.419	939.427	607.261	611.933	616.605	621.277	625.949	607.933	612.605	617.277	621.949	626.621	1801.76	1815.77	1829.79	1843.81	1857.82	1803.77	1817.79	1831.81	1845.82	1859.84	1805.79	1819.81	1833.82	1847.84	1861.85
DAYVEAEELNEDAMVDAP	1979.83	1980.84	990.923	660.951	1916.82	1930.84	1944.85	1958.87	1972.88	1918.84	1932.85	1946.87	1960.88	1974.9	958.915	965.922	972.93	979.938	986.946	959.922	966.93	973.938	980.946	987.954	639.612	644.284	648.956	653.628	658.3	640.284	644.956	649.628	654.3	658.972	1898.81	1912.83	1926.84	1940.86	1954.87	1900.83	1914.84	1928.86	1942.87	1956.89	1902.84	1916.86	1930.87	1944.89	1958.91
DAYVEAEELNEDAMVDAPA	2050.87	2051.88	1026.44	684.63	1987.86	2001.87	2015.89	2029.91	2043.92	1989.87	2003.89	2017.91	2031.92	2045.94	994.433	1001.44	1008.45	1015.46	1022.46	995.441	1002.45	1009.46	1016.46	1023.47	663.291	667.963	672.635	677.307	681.979	663.963	668.635	673.307	677.979	682.651	1969.85	1983.86	1997.88	2011.9	2025.91	1971.86	1985.88	1999.9	2013.91	2027.93	1973.88	1987.9	2001.91	2015.93	2029.94
DAYVEAEELNEDAMVDAPAT	2151.92	2152.92	1076.96	718.312	2088.91	2102.92	2116.94	2130.95	2144.97	2090.92	2104.94	2118.95	2132.97	2146.98	1044.96	1051.96	1058.97	1065.98	1072.99	1045.96	1052.97	1059.98	1066.99	1074	696.974	701.646	706.317	710.989	715.661	697.646	702.317	706.989	711.661	716.333	2070.9	2084.91	2098.93	2112.94	2126.96	2072.91	2086.93	2100.94	2114.96	2128.97	2074.93	2088.94	2102.96	2116.97	2130.99
DAYVEAEELNEDAMVDAPATT	2252.96	2253.97	1127.49	751.995	2189.95	2203.97	2217.99	2232	2246.02	2191.97	2205.99	2220	2234.02	2248.03	1095.48	1102.49	1109.5	1116.5	1123.51	1096.49	1103.5	1110.5	1117.51	1124.52	730.656	735.328	740	744.672	749.344	731.328	736	740.672	745.344	750.016	2171.94	2185.96	2199.98	2213.99	2228.01	2173.96	2187.98	2201.99	2216.01	2230.02	2175.98	2189.99	2204.01	2218.02	2232.04
DAYVEAEELNEDAMVDAPATTV	2352.03	2353.04	1177.02	785.018	2289.02	2303.04	2317.05	2331.07	2345.09	2291.04	2305.05	2319.07	2333.09	2347.1	1145.02	1152.02	1159.03	1166.04	1173.05	1146.02	1153.03	1160.04	1167.05	1174.05	763.679	768.351	773.023	777.695	782.367	764.351	769.023	773.695	778.367	783.039	2271.01	2285.03	2299.04	2313.06	2327.07	2273.03	2287.04	2301.06	2315.07	2329.09	2275.04	2289.06	2303.07	2317.09	2331.11
DAYVEAEELNEDAMVDAPATTVP	2449.08	2450.09	1225.55	817.369	2386.08	2400.09	2414.11	2428.12	2442.14	2388.09	2402.11	2416.12	2430.14	2444.15	1193.54	1200.55	1207.56	1214.56	1221.57	1194.55	1201.56	1208.56	1215.57	1222.58	796.03	800.702	805.374	810.046	814.718	796.702	801.374	806.046	810.718	815.389	2368.06	2382.08	2396.1	2410.11	2424.13	2370.08	2384.1	2398.11	2412.13	2426.14	2372.1	2386.11	2400.13	2414.14	2428.16
DAYVEAEELNEDAMVDAPATTVPC	2552.09	2553.1	1277.05	851.705	2489.08	2503.1	2517.12	2531.13	2545.15	2491.1	2505.12	2519.13	2533.15	2547.16	1245.05	1252.05	1259.06	1266.07	1273.08	1246.05	1253.06	1260.07	1267.08	1274.09	830.366	835.038	839.71	844.382	849.054	831.038	835.71	840.382	845.054	849.726	2471.07	2485.09	2499.11	2513.12	2527.14	2473.09	2487.11	2501.12	2515.14	2529.15	2475.11	2489.12	2503.14	2517.15	2531.17
DAYVEAEELNEDAMVDAPATTVPCT	2653.14	2654.15	1327.58	885.388	2590.13	2604.15	2618.16	2632.18	2646.19	2592.15	2606.16	2620.18	2634.19	2648.21	1295.57	1302.58	1309.59	1316.59	1323.6	1296.58	1303.59	1310.59	1317.6	1324.61	864.049	868.721	873.393	878.065	882.737	864.721	869.393	874.065	878.737	883.408	2572.12	2586.14	2600.15	2614.17	2628.18	2574.14	2588.15	2602.17	2616.18	2630.2	2576.15	2590.17	2604.18	2618.2	2632.22
DAYVEAEELNEDAMVDAPATTVPCTV	2752.21	2753.22	1377.11	918.41	2689.2	2703.22	2717.23	2731.25	2745.26	2691.22	2705.23	2719.25	2733.26	2747.28	1345.1	1352.11	1359.12	1366.13	1373.14	1346.11	1353.12	1360.13	1367.14	1374.14	897.072	901.744	906.416	911.087	915.759	897.744	902.416	907.087	911.759	916.431	2671.19	2685.21	2699.22	2713.24	2727.25	2673.21	2687.22	2701.24	2715.25	2729.27	2675.22	2689.24	2703.25	2717.27	2731.28
DAYVEAEELNEDAMVDAPATTVPCTVA	2823.25	2824.25	1412.63	942.089	2760.24	2774.25	2788.27	2802.28	2816.3	2762.25	2776.27	2790.28	2804.3	2818.32	1380.62	1387.63	1394.64	1401.65	1408.65	1381.63	1388.64	1395.65	1402.65	1409.66	920.751	925.423	930.095	934.766	939.438	921.423	926.095	930.766	935.438	940.11	2742.23	2756.24	2770.26	2784.27	2798.29	2744.24	2758.26	2772.27	2786.29	2800.31	2746.26	2760.27	2774.29	2788.31	2802.32
DAYVEAEELNEDAMVDAPATTVPCTVAS	2910.28	2911.29	1456.15	971.1	2847.27	2861.29	2875.3	2889.32	2903.33	2849.29	2863.3	2877.32	2891.33	2905.35	1424.14	1431.15	1438.15	1445.16	1452.17	1425.15	1432.15	1439.16	1446.17	1453.18	949.761	954.433	959.105	963.777	968.449	950.433	955.105	959.777	964.449	969.121	2829.26	2843.28	2857.29	2871.31	2885.32	2831.28	2845.29	2859.31	2873.32	2887.34	2833.29	2847.31	2861.32	2875.34	2889.35
DAYVEAEELNEDAMVDAPATTVPCTVASF	3057.35	3058.35	1529.68	1020.12	2994.34	3008.35	3022.37	3036.39	3050.4	2996.35	3010.37	3024.39	3038.4	3052.42	1497.67	1504.68	1511.69	1518.7	1525.7	1498.68	1505.69	1512.7	1519.7	1526.71	998.784	1003.46	1008.13	1012.8	1017.47	999.456	1004.13	1008.8	1013.47	1018.14	2976.33	2990.34	3004.36	3018.37	3032.39	2978.34	2992.36	3006.37	3020.39	3034.41	2980.36	2994.37	3008.39	3022.41	3036.42
DAYVEAEELNEDAMVDAPATTVPCTVASFA	3128.38	3129.39	1565.2	1043.8	3065.38	3079.39	3093.41	3107.42	3121.44	3067.39	3081.41	3095.42	3109.44	3123.45	1533.19	1540.2	1547.21	1554.21	1561.22	1534.2	1541.21	1548.21	1555.22	1562.23	1022.46	1027.14	1031.81	1036.48	1041.15	1023.14	1027.81	1032.48	1037.15	1041.82	3047.36	3061.38	3075.4	3089.41	3103.43	3049.38	3063.4	3077.41	3091.43	3105.44	3051.4	3065.41	3079.43	3093.44	3107.46
DAYVEAEELNEDAMVDAPATTVPCTVASFAT	3229.43	3230.44	1615.72	1077.48	3166.42	3180.44	3194.45	3208.47	3222.49	3168.44	3182.45	3196.47	3210.49	3224.5	1583.72	1590.72	1597.73	1604.74	1611.75	1584.72	1591.73	1598.74	1605.75	1612.75	1056.15	1060.82	1065.49	1070.16	1074.83	1056.82	1061.49	1066.16	1070.83	1075.51	3148.41	3162.43	3176.44	3190.46	3204.48	3150.43	3164.44	3178.46	3192.48	3206.49	3152.44	3166.46	3180.48	3194.49	3208.51
DAYVEAEELNEDAMVDAPATTVPCTVASFATG	3286.45	3287.46	1644.23	1096.49	3223.44	3237.46	3251.48	3265.49	3279.51	3225.46	3239.48	3253.49	3267.51	3281.52	1612.23	1619.23	1626.24	1633.25	1640.26	1613.23	1620.24	1627.25	1634.26	1641.27	1075.15	1079.82	1084.5	1089.17	1093.84	1075.82	1080.5	1085.17	1089.84	1094.51	3205.43	3219.45	3233.47	3247.48	3261.5	3207.45	3221.47	3235.48	3249.5	3263.51	3209.47	3223.48	3237.5	3251.51	3265.53
DAYVEAEELNEDAMVDAPATTVPCTVASFATGY	3449.52	3450.52	1725.77	1150.85	3386.51	3400.52	3414.54	3428.55	3442.57	3388.52	3402.54	3416.55	3430.57	3444.59	1693.76	1700.77	1707.77	1714.78	1721.79	1694.77	1701.77	1708.78	1715.79	1722.8	1129.51	1134.18	1138.85	1143.52	1148.2	1130.18	1134.85	1139.52	1144.2	1148.87	3368.5	3382.51	3396.53	3410.54	3424.56	3370.51	3384.53	3398.54	3412.56	3426.58	3372.53	3386.54	3400.56	3414.58	3428.59
DAYVEAEELNEDAMVDAPATTVPCTVASFATGYF	3596.59	3597.59	1799.3	1199.87	3533.58	3547.59	3561.61	3575.62	3589.64	3535.59	3549.61	3563.62	3577.64	3591.65	1767.29	1774.3	1781.31	1788.32	1795.32	1768.3	1775.31	1782.32	1789.32	1796.33	1178.53	1183.2	1187.87	1192.55	1197.22	1179.2	1183.87	1188.55	1193.22	1197.89	3515.57	3529.58	3543.6	3557.61	3571.63	3517.58	3531.6	3545.61	3559.63	3573.64	3519.6	3533.61	3547.63	3561.64	3575.66
DAYVEAEELNEDAMVDAPATTVPCTVASFATGYFS	3683.62	3684.62	1842.82	1228.88	3620.61	3634.62	3648.64	3662.66	3676.67	3622.62	3636.64	3650.66	3664.67	3678.69	1810.81	1817.82	1824.82	1831.83	1838.84	1811.82	1818.82	1825.83	1832.84	1839.85	1207.54	1212.21	1216.88	1221.56	1226.23	1208.21	1212.88	1217.56	1222.23	1226.9	3602.6	3616.61	3630.63	3644.64	3658.66	3604.61	3618.63	3632.64	3646.66	3660.68	3606.63	3620.64	3634.66	3648.68	3662.69
DAYVEAEELNEDAMVDAPATTVPCTVASFATGYFSC	3786.63	3787.63	1894.32	1263.22	3723.62	3737.63	3751.65	3765.66	3779.68	3725.63	3739.65	3753.66	3767.68	3781.7	1862.31	1869.32	1876.33	1883.34	1890.34	1863.32	1870.33	1877.34	1884.34	1891.35	1241.88	1246.55	1251.22	1255.89	1260.56	1242.55	1247.22	1251.89	1256.56	1261.24	3705.61	3719.62	3733.64	3747.65	3761.67	3707.62	3721.64	3735.65	3749.67	3763.69	3709.64	3723.65	3737.67	3751.69	3765.7
A	89.0477	90.055	45.5311	30.6898	26.0389	40.0546	54.0702	68.0859	82.1015	28.0546	42.0702	56.0859	70.1015	84.1172	13.5231	20.5309	27.5387	34.5466	41.5544	14.5309	21.5387	28.5466	35.5544	42.5622	9.35115	14.023	18.6949	23.3668	28.0387	10.023	14.6949	19.3668	24.0387	28.7106	8.02835	22.044	36.0596	50.0753	64.0909	10.044	24.0596	38.0753	52.0909	66.1066	12.0596	26.0753	40.0909	54.1066	68.1222
AY	252.111	253.118	127.063	85.0443	189.102	203.118	217.134	231.149	245.165	191.118	205.134	219.149	233.165	247.18	95.0548	102.063	109.07	116.078	123.086	96.0626	103.07	110.078	117.086	124.094	63.7056	68.3775	73.0494	77.7212	82.3931	64.3775	69.0494	73.7212	78.3931	83.065	171.092	185.107	199.123	213.139	227.154	173.107	187.123	201.139	215.154	229.17	175.123	189.139	203.154	217.17	231.186
AYV	351.179	352.187	176.597	118.067	288.171	302.186	316.202	330.218	344.233	290.186	304.202	318.218	332.233	346.249	144.589	151.597	158.605	165.612	172.62	145.597	152.605	159.612	166.62	173.628	96.7284	101.4	106.072	110.744	115.416	97.4003	102.072	106.744	111.416	116.088	270.16	284.176	298.191	312.207	326.223	272.176	286.191	300.207	314.223	328.238	274.191	288.207	302.223	316.238	330.254
AYVE	480.222	481.229	241.118	161.081	417.213	431.229	445.245	459.26	473.276	419.229	433.245	447.26	461.276	475.291	209.11	216.118	223.126	230.134	237.142	210.118	217.126	224.134	231.142	238.149	139.743	144.414	149.086	153.758	158.43	140.414	145.086	149.758	154.43	159.102	399.203	413.218	427.234	441.25	455.265	401.218	415.234	429.25	443.265	457.281	403.234	417.25	431.265	445.281	459.297
AYVEA	551.259	552.266	276.637	184.76	488.25	502.266	516.282	530.297	544.313	490.266	504.282	518.297	532.313	546.329	244.629	251.637	258.644	265.652	272.66	245.637	252.644	259.652	266.66	273.668	163.422	168.094	172.765	177.437	182.109	164.094	168.765	173.437	178.109	182.781	470.24	484.255	498.271	512.287	526.302	472.255	486.271	500.287	514.302	528.318	474.271	488.287	502.302	516.318	530.334
AYVEAE	680.302	681.309	341.158	227.775	617.293	631.309	645.324	659.34	673.356	619.309	633.324	647.34	661.356	675.371	309.15	316.158	323.166	330.174	337.181	310.158	317.166	324.174	331.181	338.189	206.436	211.108	215.78	220.451	225.123	207.108	211.78	216.451	221.123	225.795	599.282	613.298	627.314	641.329	655.345	601.298	615.314	629.329	643.345	657.361	603.314	617.329	631.345	645.361	659.376
AYVEAEE	809.344	810.352	405.679	270.789	746.336	760.351	774.367	788.382	802.398	748.351	762.367	776.382	790.398	804.414	373.671	380.679	387.687	394.695	401.703	374.679	381.687	388.695	395.703	402.711	249.45	254.122	258.794	263.466	268.138	250.122	254.794	259.466	264.138	268.809	728.325	742.341	756.356	770.372	784.388	730.341	744.356	758.372	772.388	786.403	732.356	746.372	760.388	774.403	788.419
AYVEAEEL	922.428	923.436	462.221	308.483	859.42	873.435	887.451	901.467	915.482	861.435	875.451	889.467	903.482	917.498	430.213	437.221	444.229	451.237	458.245	431.221	438.229	445.237	452.245	459.253	287.145	291.817	296.488	301.16	305.832	287.817	292.488	297.16	301.832	306.504	841.409	855.425	869.44	883.456	897.472	843.425	857.44	871.456	885.472	899.487	845.44	859.456	873.472	887.487	901.503
AYVEAEELN	1036.47	1037.48	519.243	346.498	973.463	987.478	1001.49	1015.51	1029.53	975.478	989.494	1003.51	1017.53	1031.54	487.235	494.243	501.251	508.258	515.266	488.243	495.251	502.258	509.266	516.274	325.159	329.831	334.503	339.175	343.847	325.831	330.503	335.175	339.847	344.518	955.452	969.468	983.483	997.499	1011.51	957.468	971.483	985.499	999.515	1013.53	959.483	973.499	987.515	1001.53	1015.55
AYVEAEELNE	1165.51	1166.52	583.764	389.512	1102.51	1116.52	1130.54	1144.55	1158.57	1104.52	1118.54	1132.55	1146.57	1160.58	551.756	558.764	565.772	572.78	579.788	552.764	559.772	566.78	573.788	580.795	368.173	372.845	377.517	382.189	386.861	368.845	373.517	378.189	382.861	387.533	1084.49	1098.51	1112.53	1126.54	1140.56	1086.51	1100.53	1114.54	1128.56	1142.57	1088.53	1102.54	1116.56	1130.57	1144.59
AYVEAEELNED	1280.54	1281.55	641.278	427.854	1217.53	1231.55	1245.56	1259.58	1273.59	1219.55	1233.56	1247.58	1261.59	1275.61	609.27	616.278	623.285	630.293	637.301	610.278	617.285	624.293	631.301	638.309	406.516	411.187	415.859	420.531	425.203	407.187	411.859	416.531	421.203	425.875	1199.52	1213.54	1227.55	1241.57	1255.58	1201.54	1215.55	1229.57	1243.58	1257.6	1203.55	1217.57	1231.58	1245.6	1259.62
AYVEAEELNEDA	1351.58	1352.59	676.796	451.533	1288.57	1302.58	1316.6	1330.62	1344.63	1290.58	1304.6	1318.62	1332.63	1346.65	644.788	651.796	658.804	665.812	672.82	645.796	652.804	659.812	666.82	673.827	430.195	434.866	439.538	444.21	448.882	430.866	435.538	440.21	444.882	449.554	1270.56	1284.57	1298.59	1312.61	1326.62	1272.57	1286.59	1300.61	1314.62	1328.64	1274.59	1288.61	1302.62	1316.64	1330.65
AYVEAEELNEDAM	1482.62	1483.63	742.316	495.213	1419.61	1433.63	1447.64	1461.66	1475.67	1421.63	1435.64	1449.66	1463.67	1477.69	710.308	717.316	724.324	731.332	738.34	711.316	718.324	725.332	732.34	739.348	473.875	478.547	483.219	487.89	492.562	474.547	479.219	483.89	488.562	493.234	1401.6	1415.61	1429.63	1443.65	1457.66	1403.61	1417.63	1431.65	1445.66	1459.68	1405.63	1419.65	1433.66	1447.68	1461.69
AYVEAEELNEDAMV	1581.69	1582.69	791.851	528.236	1518.68	1532.69	1546.71	1560.73	1574.74	1520.69	1534.71	1548.73	1562.74	1576.76	759.843	766.851	773.858	780.866	787.874	760.851	767.858	774.866	781.874	788.882	506.898	511.569	516.241	520.913	525.585	507.569	512.241	516.913	521.585	526.257	1500.67	1514.68	1528.7	1542.71	1556.73	1502.68	1516.7	1530.71	1544.73	1558.75	1504.7	1518.71	1532.73	1546.75	1560.76
AYVEAEELNEDAMVD	1696.71	1697.72	849.364	566.579	1633.71	1647.72	1661.74	1675.75	1689.77	1635.72	1649.74	1663.75	1677.77	1691.78	817.356	824.364	831.372	838.38	845.387	818.364	825.372	832.38	839.387	846.395	545.24	549.912	554.584	559.256	563.927	545.912	550.584	555.256	559.927	564.599	1615.69	1629.71	1643.73	1657.74	1671.76	1617.71	1631.73	1645.74	1659.76	1673.77	1619.73	1633.74	1647.76	1661.77	1675.79
AYVEAEELNEDAMVDA	1767.75	1768.76	884.883	590.258	1704.74	1718.76	1732.77	1746.79	1760.8	1706.76	1720.77	1734.79	1748.8	1762.82	852.875	859.883	866.89	873.898	880.906	853.883	860.89	867.898	874.906	881.914	568.919	573.591	578.263	582.935	587.606	569.591	574.263	578.935	583.606	588.278	1686.73	1700.75	1714.76	1728.78	1742.79	1688.75	1702.76	1716.78	1730.79	1744.81	1690.76	1704.78	1718.79	1732.81	1746.83
AYVEAEELNEDAMVDAP	1864.8	1865.81	933.409	622.609	1801.79	1815.81	1829.83	1843.84	1857.86	1803.81	1817.83	1831.84	1845.86	1859.87	901.401	908.409	915.417	922.425	929.432	902.409	909.417	916.425	923.432	930.44	601.27	605.942	610.614	615.285	619.957	601.942	606.614	611.285	615.957	620.629	1783.78	1797.8	1811.82	1825.83	1839.85	1785.8	1799.82	1813.83	1827.85	1841.86	1787.82	1801.83	1815.85	1829.86	1843.88
AYVEAEELNEDAMVDAPA	1935.84	1936.85	968.928	646.288	1872.83	1886.85	1900.86	1914.88	1928.89	1874.85	1888.86	1902.88	1916.89	1930.91	936.92	943.927	950.935	957.943	964.951	937.927	944.935	951.943	958.951	965.959	624.949	629.621	634.293	638.965	643.636	625.621	630.293	634.965	639.636	644.308	1854.82	1868.84	1882.85	1896.87	1910.88	1856.84	1870.85	1884.87	1898.88	1912.9	1858.85	1872.87	1886.88	1900.9	1914.92
AYVEAEELNEDAMVDAPAT	2036.89	2037.9	1019.45	679.97	1973.88	1987.9	2001.91	2015.93	2029.94	1975.9	1989.91	2003.93	2017.94	2031.96	987.443	994.451	1001.46	1008.47	1015.47	988.451	995.459	1002.47	1009.47	1016.48	658.631	663.303	667.975	672.647	677.319	659.303	663.975	668.647	673.319	677.991	1955.87	1969.88	1983.9	1997.92	2011.93	1957.88	1971.9	1985.92	1999.93	2013.95	1959.9	1973.92	1987.93	2001.95	2015.96
AYVEAEELNEDAMVDAPATT	2137.94	2138.94	1069.98	713.653	2074.93	2088.94	2102.96	2116.97	2130.99	2076.94	2090.96	2104.97	2118.99	2133.01	1037.97	1044.98	1051.98	1058.99	1066	1038.98	1045.98	1052.99	1060	1067.01	692.314	696.986	701.658	706.33	711.002	692.986	697.658	702.33	707.002	711.673	2056.92	2070.93	2084.95	2098.96	2112.98	2058.93	2072.95	2086.96	2100.98	2115	2060.95	2074.96	2088.98	2103	2117.01
AYVEAEELNEDAMVDAPATTV	2237	2238.01	1119.51	746.675	2174	2188.01	2202.03	2216.04	2230.06	2176.01	2190.03	2204.04	2218.06	2232.07	1087.5	1094.51	1101.52	1108.53	1115.53	1088.51	1095.52	1102.53	1109.53	1116.54	725.337	730.009	734.681	739.352	744.024	726.009	730.681	735.352	740.024	744.696	2155.99	2170	2184.02	2198.03	2212.05	2158	2172.02	2186.03	2200.05	2214.06	2160.02	2174.03	2188.05	2202.06	2216.08
AYVEAEELNEDAMVDAPATTVP	2334.06	2335.06	1168.04	779.026	2271.05	2285.06	2299.08	2313.1	2327.11	2273.06	2287.08	2301.1	2315.11	2329.13	1136.03	1143.04	1150.04	1157.05	1164.06	1137.04	1144.04	1151.05	1158.06	1165.07	757.688	762.36	767.031	771.703	776.375	758.36	763.031	767.703	772.375	777.047	2253.04	2267.05	2281.07	2295.08	2309.1	2255.05	2269.07	2283.08	2297.1	2311.12	2257.07	2271.08	2285.1	2299.12	2313.13
AYVEAEELNEDAMVDAPATTVPC	2437.07	2438.07	1219.54	813.363	2374.06	2388.07	2402.09	2416.1	2430.12	2376.07	2390.09	2404.1	2418.12	2432.14	1187.53	1194.54	1201.55	1208.56	1215.56	1188.54	1195.55	1202.56	1209.56	1216.57	792.024	796.696	801.368	806.04	810.712	792.696	797.368	802.04	806.712	811.384	2356.05	2370.06	2384.08	2398.09	2412.11	2358.06	2372.08	2386.09	2400.11	2414.13	2360.08	2374.09	2388.11	2402.13	2416.14
AYVEAEELNEDAMVDAPATTVPCT	2538.11	2539.12	1270.06	847.045	2475.11	2489.12	2503.14	2517.15	2531.17	2477.12	2491.14	2505.15	2519.17	2533.18	1238.06	1245.06	1252.07	1259.08	1266.09	1239.06	1246.07	1253.08	1260.09	1267.1	825.707	830.379	835.05	839.722	844.394	826.379	831.05	835.722	840.394	845.066	2457.09	2471.11	2485.13	2499.14	2513.16	2459.11	2473.13	2487.14	2501.16	2515.17	2461.13	2475.14	2489.16	2503.17	2517.19
AYVEAEELNEDAMVDAPATTVPCTV	2637.18	2638.19	1319.6	880.068	2574.17	2588.19	2602.21	2616.22	2630.24	2576.19	2590.21	2604.22	2618.24	2632.25	1287.59	1294.6	1301.61	1308.61	1315.62	1288.6	1295.61	1302.61	1309.62	1316.63	858.729	863.401	868.073	872.745	877.417	859.401	864.073	868.745	873.417	878.089	2556.16	2570.18	2584.19	2598.21	2612.23	2558.18	2572.19	2586.21	2600.23	2614.24	2560.19	2574.21	2588.23	2602.24	2616.26
AYVEAEELNEDAMVDAPATTVPCTVA	2708.22	2709.23	1355.12	903.747	2645.21	2659.23	2673.24	2687.26	2701.27	2647.23	2661.24	2675.26	2689.27	2703.29	1323.11	1330.12	1337.12	1344.13	1351.14	1324.12	1331.12	1338.13	1345.14	1352.15	882.408	887.08	891.752	896.424	901.096	883.08	887.752	892.424	897.096	901.768	2627.2	2641.22	2655.23	2669.25	2683.26	2629.22	2643.23	2657.25	2671.26	2685.28	2631.23	2645.25	2659.26	2673.28	2687.29
AYVEAEELNEDAMVDAPATTVPCTVAS	2795.25	2796.26	1398.63	932.758	2732.24	2746.26	2760.27	2774.29	2788.31	2734.26	2748.27	2762.29	2776.31	2790.32	1366.63	1373.63	1380.64	1387.65	1394.66	1367.63	1374.64	1381.65	1388.66	1395.66	911.419	916.091	920.763	925.435	930.107	912.091	916.763	921.435	926.107	930.779	2714.23	2728.25	2742.26	2756.28	2770.3	2716.25	2730.26	2744.28	2758.3	2772.31	2718.26	2732.28	2746.3	2760.31	2774.33
AYVEAEELNEDAMVDAPATTVPCTVASF	2942.32	2943.33	1472.17	981.781	2879.31	2893.33	2907.34	2921.36	2935.37	2881.33	2895.34	2909.36	2923.37	2937.39	1440.16	1447.17	1454.17	1461.18	1468.19	1441.17	1448.17	1455.18	1462.19	1469.2	960.442	965.114	969.786	974.458	979.13	961.114	965.786	970.458	975.13	979.801	2861.3	2875.32	2889.33	2903.35	2917.36	2863.32	2877.33	2891.35	2905.36	2919.38	2865.33	2879.35	2893.36	2907.38	2921.39
AYVEAEELNEDAMVDAPATTVPCTVASFA	3013.36	3014.36	1507.69	1005.46	2950.35	2964.36	2978.38	2992.4	3006.41	2952.36	2966.38	2980.4	2994.41	3008.43	1475.68	1482.69	1489.69	1496.7	1503.71	1476.69	1483.69	1490.7	1497.71	1504.72	984.121	988.793	993.465	998.137	1002.81	984.793	989.465	994.137	998.809	1003.48	2932.34	2946.35	2960.37	2974.38	2988.4	2934.35	2948.37	2962.38	2976.4	2990.42	2936.37	2950.38	2964.4	2978.42	2992.43
AYVEAEELNEDAMVDAPATTVPCTVASFAT	3114.4	3115.41	1558.21	1039.14	3051.4	3065.41	3079.43	3093.44	3107.46	3053.41	3067.43	3081.44	3095.46	3109.47	1526.2	1533.21	1540.22	1547.23	1554.23	1527.21	1534.22	1541.23	1548.23	1555.24	1017.8	1022.48	1027.15	1031.82	1036.49	1018.48	1023.15	1027.82	1032.49	1037.16	3033.39	3047.4	3061.42	3075.43	3089.45	3035.4	3049.42	3063.43	3077.45	3091.46	3037.42	3051.43	3065.45	3079.46	3093.48
AYVEAEELNEDAMVDAPATTVPCTVASFATG	3171.43	3172.43	1586.72	1058.15	3108.42	3122.43	3136.45	3150.46	3164.48	3110.43	3124.45	3138.46	3152.48	3166.5	1554.71	1561.72	1568.73	1575.74	1582.74	1555.72	1562.73	1569.74	1576.74	1583.75	1036.81	1041.48	1046.15	1050.83	1055.5	1037.48	1042.15	1046.83	1051.5	1056.17	3090.41	3104.42	3118.44	3132.45	3146.47	3092.42	3106.44	3120.45	3134.47	3148.49	3094.44	3108.45	3122.47	3136.49	3150.5
AYVEAEELNEDAMVDAPATTVPCTVASFATGY	3334.49	3335.5	1668.25	1112.5	3271.48	3285.5	3299.51	3313.53	3327.54	3273.5	3287.51	3301.53	3315.54	3329.56	1636.24	1643.25	1650.26	1657.27	1664.28	1637.25	1644.26	1651.27	1658.28	1665.28	1091.17	1095.84	1100.51	1105.18	1109.85	1091.84	1096.51	1101.18	1105.85	1110.52	3253.47	3267.49	3281.5	3295.52	3309.53	3255.49	3269.5	3283.52	3297.53	3311.55	3257.5	3271.52	3285.53	3299.55	3313.56
AYVEAEELNEDAMVDAPATTVPCTVASFATGYF	3481.56	3482.57	1741.79	1161.53	3418.55	3432.57	3446.58	3460.6	3474.61	3420.57	3434.58	3448.6	3462.61	3476.63	1709.78	1716.79	1723.79	1730.8	1737.81	1710.79	1717.79	1724.8	1731.81	1738.82	1140.19	1144.86	1149.53	1154.2	1158.88	1140.86	1145.53	1150.2	1154.88	1159.55	3400.54	3414.55	3428.57	3442.59	3456.6	3402.55	3416.57	3430.59	3444.6	3458.62	3404.57	3418.59	3432.6	3446.62	3460.63
AYVEAEELNEDAMVDAPATTVPCTVASFATGYFS	3568.59	3569.6	1785.3	1190.54	3505.58	3519.6	3533.61	3547.63	3561.64	3507.6	3521.61	3535.63	3549.64	3563.66	1753.29	1760.3	1767.31	1774.32	1781.33	1754.3	1761.31	1768.32	1775.33	1782.33	1169.2	1173.87	1178.54	1183.21	1187.89	1169.87	1174.54	1179.21	1183.89	1188.56	3487.57	3501.59	3515.6	3529.62	3543.63	3489.59	3503.6	3517.62	3531.63	3545.65	3491.6	3505.62	3519.63	3533.65	3547.66
AYVEAEELNEDAMVDAPATTVPCTVASFATGYFSC	3671.6	3672.61	1836.81	1224.87	3608.59	3622.61	3636.62	3650.64	3664.65	3610.61	3624.62	3638.64	3652.65	3666.67	1804.8	1811.81	1818.81	1825.82	1832.83	1805.81	1812.81	1819.82	1826.83	1833.84	1203.54	1208.21	1212.88	1217.55	1222.22	1204.21	1208.88	1213.55	1218.22	1222.89	3590.58	3604.6	3618.61	3632.63	3646.64	3592.6	3606.61	3620.63	3634.64	3648.66	3594.61	3608.63	3622.64	3636.66	3650.67
Y	181.074	182.081	91.5442	61.3652	118.065	132.081	146.096	160.112	174.128	120.081	134.096	148.112	162.128	176.143	59.5362	66.544	73.5519	80.5597	87.5675	60.544	67.5519	74.5597	81.5675	88.5753	40.0266	44.6984	49.3703	54.0422	58.7141	40.6984	45.3703	50.0422	54.7141	59.386	100.055	114.07	128.086	142.102	156.117	102.07	116.086	130.102	144.117	158.133	104.086	118.102	132.117	146.133	160.148
YV	280.142	281.15	141.078	94.388	217.134	231.149	245.165	259.18	273.196	219.149	233.165	247.18	261.196	275.212	109.07	116.078	123.086	130.094	137.102	110.078	117.086	124.094	131.102	138.11	73.0494	77.7212	82.3931	87.065	91.7369	73.7212	78.3931	83.065	87.7369	92.4088	199.123	213.139	227.154	241.17	255.186	201.139	215.154	229.17	243.186	257.201	203.154	217.17	231.186	245.201	259.217
YVE	409.185	410.192	205.6	137.402	346.176	360.192	374.207	388.223	402.239	348.192	362.207	376.223	390.239	404.254	173.592	180.6	187.607	194.615	201.623	174.6	181.607	188.615	195.623	202.631	116.064	120.735	125.407	130.079	134.751	116.735	121.407	126.079	130.751	135.423	328.166	342.181	356.197	370.213	384.228	330.181	344.197	358.213	372.228	386.244	332.197	346.213	360.228	374.244	388.259
YVEA	480.222	481.229	241.118	161.081	417.213	431.229	445.245	459.26	473.276	419.229	433.245	447.26	461.276	475.291	209.11	216.118	223.126	230.134	237.142	210.118	217.126	224.134	231.142	238.149	139.743	144.414	149.086	153.758	158.43	140.414	145.086	149.758	154.43	159.102	399.203	413.218	427.234	441.25	455.265	401.218	415.234	429.25	443.265	457.281	403.234	417.25	431.265	445.281	459.297
YVEAE	609.265	610.272	305.64	204.095	546.256	560.271	574.287	588.303	602.318	548.271	562.287	576.303	590.318	604.334	273.632	280.639	287.647	294.655	301.663	274.639	281.647	288.655	295.663	302.671	182.757	187.429	192.101	196.772	201.444	183.429	188.101	192.772	197.444	202.116	528.245	542.261	556.277	570.292	584.308	530.261	544.277	558.292	572.308	586.324	532.277	546.292	560.308	574.324	588.339
YVEAEE	738.307	739.314	370.161	247.11	675.298	689.314	703.33	717.345	731.361	677.314	691.33	705.345	719.361	733.377	338.153	345.161	352.169	359.176	366.184	339.161	346.169	353.176	360.184	367.192	225.771	230.443	235.115	239.787	244.459	226.443	231.115	235.787	240.459	245.13	657.288	671.304	685.319	699.335	713.35	659.304	673.319	687.335	701.35	715.366	661.319	675.335	689.35	703.366	717.382
YVEAEEL	851.391	852.399	426.703	284.804	788.382	802.398	816.414	830.429	844.445	790.398	804.414	818.429	832.445	846.461	394.695	401.703	408.711	415.718	422.726	395.703	402.711	409.718	416.726	423.734	263.466	268.138	272.809	277.481	282.153	264.138	268.809	273.481	278.153	282.825	770.372	784.388	798.403	812.419	826.435	772.388	786.403	800.419	814.435	828.45	774.403	788.419	802.435	816.45	830.466
YVEAEELN	965.434	966.441	483.724	322.819	902.425	916.441	930.457	944.472	958.488	904.441	918.457	932.472	946.488	960.504	451.716	458.724	465.732	472.74	479.748	452.724	459.732	466.74	473.748	480.755	301.48	306.152	310.824	315.496	320.168	302.152	306.824	311.496	316.168	320.839	884.415	898.431	912.446	926.462	940.477	886.431	900.446	914.462	928.477	942.493	888.446	902.462	916.477	930.493	944.509
YVEAEELNE	1094.48	1095.48	548.246	365.833	1031.47	1045.48	1059.5	1073.51	1087.53	1033.48	1047.5	1061.51	1075.53	1089.55	516.238	523.245	530.253	537.261	544.269	517.245	524.253	531.261	538.269	545.277	344.494	349.166	353.838	358.51	363.182	345.166	349.838	354.51	359.182	363.854	1013.46	1027.47	1041.49	1055.5	1069.52	1015.47	1029.49	1043.5	1057.52	1071.54	1017.49	1031.5	1045.52	1059.54	1073.55
YVEAEELNED	1209.5	1210.51	605.759	404.175	1146.49	1160.51	1174.53	1188.54	1202.56	1148.51	1162.53	1176.54	1190.56	1204.57	573.751	580.759	587.767	594.775	601.782	574.759	581.767	588.775	595.782	602.79	382.837	387.508	392.18	396.852	401.524	383.508	388.18	392.852	397.524	402.196	1128.48	1142.5	1156.52	1170.53	1184.55	1130.5	1144.52	1158.53	1172.55	1186.56	1132.52	1146.53	1160.55	1174.56	1188.58
YVEAEELNEDA	1280.54	1281.55	641.278	427.854	1217.53	1231.55	1245.56	1259.58	1273.59	1219.55	1233.56	1247.58	1261.59	1275.61	609.27	616.278	623.285	630.293	637.301	610.278	617.285	624.293	631.301	638.309	406.516	411.187	415.859	420.531	425.203	407.187	411.859	416.531	421.203	425.875	1199.52	1213.54	1227.55	1241.57	1255.58	1201.54	1215.55	1229.57	1243.58	1257.6	1203.55	1217.57	1231.58	1245.6	1259.62
YVEAEELNEDAM	1411.58	1412.59	706.798	471.534	1348.57	1362.59	1376.6	1390.62	1404.64	1350.59	1364.6	1378.62	1392.64	1406.65	674.79	681.798	688.806	695.813	702.821	675.798	682.806	689.813	696.821	703.829	450.196	454.868	459.539	464.211	468.883	450.868	455.539	460.211	464.883	469.555	1330.56	1344.58	1358.59	1372.61	1386.62	1332.58	1346.59	1360.61	1374.62	1388.64	1334.59	1348.61	1362.62	1376.64	1390.66
YVEAEELNEDAMV	1510.65	1511.66	756.332	504.557	1447.64	1461.66	1475.67	1489.69	1503.7	1449.66	1463.67	1477.69	1491.7	1505.72	724.324	731.332	738.34	745.348	752.355	725.332	732.34	739.348	746.355	753.363	483.219	487.89	492.562	497.234	501.906	483.89	488.562	493.234	497.906	502.578	1429.63	1443.65	1457.66	1471.68	1485.69	1431.65	1445.66	1459.68	1473.69	1487.71	1433.66	1447.68	1461.69	1475.71	1489.72
YVEAEELNEDAMVD	1625.68	1626.68	813.846	542.9	1562.67	1576.68	1590.7	1604.71	1618.73	1564.68	1578.7	1592.71	1606.73	1620.75	781.838	788.845	795.853	802.861	809.869	782.845	789.853	796.861	803.869	810.877	521.561	526.233	530.905	535.576	540.248	522.233	526.905	531.576	536.248	540.92	1544.66	1558.67	1572.69	1586.7	1600.72	1546.67	1560.69	1574.7	1588.72	1602.74	1548.69	1562.7	1576.72	1590.74	1604.75
YVEAEELNEDAMVDA	1696.71	1697.72	849.364	566.579	1633.71	1647.72	1661.74	1675.75	1689.77	1635.72	1649.74	1663.75	1677.77	1691.78	817.356	824.364	831.372	838.38	845.387	818.364	825.372	832.38	839.387	846.395	545.24	549.912	554.584	559.256	563.927	545.912	550.584	555.256	559.927	564.599	1615.69	1629.71	1643.73	1657.74	1671.76	1617.71	1631.73	1645.74	1659.76	1673.77	1619.73	1633.74	1647.76	1661.77	1675.79
YVEAEELNEDAMVDAP	1793.77	1794.77	897.891	598.929	1730.76	1744.77	1758.79	1772.8	1786.82	1732.77	1746.79	1760.8	1774.82	1788.84	865.883	872.89	879.898	886.906	893.914	866.89	873.898	880.906	887.914	894.922	577.591	582.263	586.935	591.606	596.278	578.263	582.935	587.606	592.278	596.95	1712.75	1726.76	1740.78	1754.79	1768.81	1714.76	1728.78	1742.79	1756.81	1770.83	1716.78	1730.79	1744.81	1758.83	1772.84
YVEAEELNEDAMVDAPA	1864.8	1865.81	933.409	622.609	1801.79	1815.81	1829.83	1843.84	1857.86	1803.81	1817.83	1831.84	1845.86	1859.87	901.401	908.409	915.417	922.425	929.432	902.409	909.417	916.425	923.432	930.44	601.27	605.942	610.614	615.285	619.957	601.942	606.614	611.285	615.957	620.629	1783.78	1797.8	1811.82	1825.83	1839.85	1785.8	1799.82	1813.83	1827.85	1841.86	1787.82	1801.83	1815.85	1829.86	1843.88
YVEAEELNEDAMVDAPAT	1965.85	1966.86	983.933	656.291	1902.84	1916.86	1930.87	1944.89	1958.91	1904.86	1918.87	1932.89	1946.91	1960.92	951.925	958.933	965.941	972.948	979.956	952.933	959.941	966.948	973.956	980.964	634.952	639.624	644.296	648.968	653.64	635.624	640.296	644.968	649.64	654.312	1884.83	1898.85	1912.86	1926.88	1940.89	1886.85	1900.86	1914.88	1928.89	1942.91	1888.86	1902.88	1916.89	1930.91	1944.93
YVEAEELNEDAMVDAPATT	2066.9	2067.91	1034.46	689.974	2003.89	2017.91	2031.92	2045.94	2059.95	2005.91	2019.92	2033.94	2047.95	2061.97	1002.45	1009.46	1016.46	1023.47	1030.48	1003.46	1010.46	1017.47	1024.48	1031.49	668.635	673.307	677.979	682.651	687.322	669.307	673.979	678.651	683.322	687.994	1985.88	1999.9	2013.91	2027.93	2041.94	1987.9	2001.91	2015.93	2029.94	2043.96	1989.91	2003.93	2017.94	2031.96	2045.97
YVEAEELNEDAMVDAPATTV	2165.97	2166.97	1083.99	722.996	2102.96	2116.97	2130.99	2145.01	2159.02	2104.97	2118.99	2133.01	2147.02	2161.04	1051.98	1058.99	1066	1073.01	1080.01	1052.99	1060	1067.01	1074.01	1081.02	701.658	706.33	711.002	715.673	720.345	702.33	707.002	711.673	716.345	721.017	2084.95	2098.96	2112.98	2127	2141.01	2086.96	2100.98	2115	2129.01	2143.03	2088.98	2103	2117.01	2131.03	2145.04
YVEAEELNEDAMVDAPATTVP	2263.02	2264.03	1132.52	755.347	2200.01	2214.03	2228.04	2242.06	2256.07	2202.03	2216.04	2230.06	2244.07	2258.09	1100.51	1107.52	1114.53	1121.53	1128.54	1101.52	1108.53	1115.53	1122.54	1129.55	734.009	738.681	743.352	748.024	752.696	734.681	739.352	744.024	748.696	753.368	2182	2196.02	2210.03	2224.05	2238.06	2184.02	2198.03	2212.05	2226.06	2240.08	2186.03	2200.05	2214.06	2228.08	2242.09
YVEAEELNEDAMVDAPATTVPC	2366.03	2367.04	1184.02	789.684	2303.02	2317.04	2331.05	2345.07	2359.08	2305.04	2319.05	2333.07	2347.08	2361.1	1152.01	1159.02	1166.03	1173.04	1180.05	1153.02	1160.03	1167.04	1174.05	1181.05	768.345	773.017	777.689	782.361	787.033	769.017	773.689	778.361	783.033	787.704	2285.01	2299.03	2313.04	2327.06	2341.07	2287.03	2301.04	2315.06	2329.07	2343.09	2289.04	2303.06	2317.07	2331.09	2345.1
YVEAEELNEDAMVDAPATTVPCT	2467.08	2468.08	1234.55	823.366	2404.07	2418.08	2432.1	2446.12	2460.13	2406.08	2420.1	2434.12	2448.13	2462.15	1202.54	1209.55	1216.55	1223.56	1230.57	1203.55	1210.55	1217.56	1224.57	1231.58	802.028	806.7	811.371	816.043	820.715	802.7	807.371	812.043	816.715	821.387	2386.06	2400.07	2414.09	2428.1	2442.12	2388.07	2402.09	2416.1	2430.12	2444.14	2390.09	2404.1	2418.12	2432.14	2446.15
YVEAEELNEDAMVDAPATTVPCTV	2566.15	2567.15	1284.08	856.389	2503.14	2517.15	2531.17	2545.18	2559.2	2505.15	2519.17	2533.18	2547.2	2561.21	1252.07	1259.08	1266.09	1273.1	1280.1	1253.08	1260.09	1267.1	1274.1	1281.11	835.05	839.722	844.394	849.066	853.738	835.722	840.394	845.066	849.738	854.41	2485.13	2499.14	2513.16	2527.17	2541.19	2487.14	2501.16	2515.17	2529.19	2543.2	2489.16	2503.17	2517.19	2531.2	2545.22
YVEAEELNEDAMVDAPATTVPCTVA	2637.18	2638.19	1319.6	880.068	2574.17	2588.19	2602.21	2616.22	2630.24	2576.19	2590.21	2604.22	2618.24	2632.25	1287.59	1294.6	1301.61	1308.61	1315.62	1288.6	1295.61	1302.61	1309.62	1316.63	858.729	863.401	868.073	872.745	877.417	859.401	864.073	868.745	873.417	878.089	2556.16	2570.18	2584.19	2598.21	2612.23	2558.18	2572.19	2586.21	2600.23	2614.24	2560.19	2574.21	2588.23	2602.24	2616.26
YVEAEELNEDAMVDAPATTVPCTVAS	2724.21	2725.22	1363.11	909.079	2661.21	2675.22	2689.24	2703.25	2717.27	2663.22	2677.24	2691.25	2705.27	2719.28	1331.11	1338.11	1345.12	1352.13	1359.14	1332.11	1339.12	1346.13	1353.14	1360.15	887.74	892.412	897.084	901.756	906.428	888.412	893.084	897.756	902.428	907.1	2643.2	2657.21	2671.23	2685.24	2699.26	2645.21	2659.23	2673.24	2687.26	2701.27	2647.23	2661.24	2675.26	2689.27	2703.29
YVEAEELNEDAMVDAPATTVPCTVASF	2871.28	2872.29	1436.65	958.102	2808.27	2822.29	2836.31	2850.32	2864.34	2810.29	2824.31	2838.32	2852.34	2866.35	1404.64	1411.65	1418.66	1425.66	1432.67	1405.65	1412.66	1419.66	1426.67	1433.68	936.763	941.435	946.107	950.779	955.45	937.435	942.107	946.779	951.45	956.122	2790.26	2804.28	2818.3	2832.31	2846.33	2792.28	2806.3	2820.31	2834.33	2848.34	2794.3	2808.31	2822.33	2836.34	2850.36
YVEAEELNEDAMVDAPATTVPCTVASFA	2942.32	2943.33	1472.17	981.781	2879.31	2893.33	2907.34	2921.36	2935.37	2881.33	2895.34	2909.36	2923.37	2937.39	1440.16	1447.17	1454.17	1461.18	1468.19	1441.17	1448.17	1455.18	1462.19	1469.2	960.442	965.114	969.786	974.458	979.13	961.114	965.786	970.458	975.13	979.801	2861.3	2875.32	2889.33	2903.35	2917.36	2863.32	2877.33	2891.35	2905.36	2919.38	2865.33	2879.35	2893.36	2907.38	2921.39
YVEAEELNEDAMVDAPATTVPCTVASFAT	3043.37	3044.38	1522.69	1015.46	2980.36	2994.37	3008.39	3022.41	3036.42	2982.37	2996.39	3010.41	3024.42	3038.44	1490.68	1497.69	1504.7	1511.71	1518.71	1491.69	1498.7	1505.71	1512.71	1519.72	994.125	998.796	1003.47	1008.14	1012.81	994.796	999.468	1004.14	1008.81	1013.48	2962.35	2976.36	2990.38	3004.4	3018.41	2964.36	2978.38	2992.4	3006.41	3020.43	2966.38	2980.4	2994.41	3008.43	3022.44
YVEAEELNEDAMVDAPATTVPCTVASFATG	3100.39	3101.4	1551.2	1034.47	3037.38	3051.4	3065.41	3079.43	3093.44	3039.4	3053.41	3067.43	3081.44	3095.46	1519.19	1526.2	1533.21	1540.22	1547.23	1520.2	1527.21	1534.22	1541.23	1548.23	1013.13	1017.8	1022.48	1027.15	1031.82	1013.8	1018.48	1023.15	1027.82	1032.49	3019.37	3033.39	3047.4	3061.42	3075.43	3021.39	3035.4	3049.42	3063.43	3077.45	3023.4	3037.42	3051.43	3065.45	3079.46
YVEAEELNEDAMVDAPATTVPCTVASFATGY	3263.45	3264.46	1632.73	1088.82	3200.44	3214.46	3228.48	3242.49	3256.51	3202.46	3216.48	3230.49	3244.51	3258.52	1600.73	1607.73	1614.74	1621.75	1628.76	1601.73	1608.74	1615.75	1622.76	1629.76	1067.49	1072.16	1076.83	1081.5	1086.17	1068.16	1072.83	1077.5	1082.17	1086.85	3182.43	3196.45	3210.46	3224.48	3238.5	3184.45	3198.46	3212.48	3226.5	3240.51	3186.46	3200.48	3214.5	3228.51	3242.53
YVEAEELNEDAMVDAPATTVPCTVASFATGYF	3410.52	3411.53	1706.27	1137.85	3347.51	3361.53	3375.54	3389.56	3403.57	3349.53	3363.54	3377.56	3391.57	3405.59	1674.26	1681.27	1688.28	1695.28	1702.29	1675.27	1682.28	1689.28	1696.29	1703.3	1116.51	1121.18	1125.85	1130.52	1135.2	1117.18	1121.85	1126.52	1131.2	1135.87	3329.5	3343.52	3357.53	3371.55	3385.56	3331.52	3345.53	3359.55	3373.56	3387.58	3333.53	3347.55	3361.56	3375.58	3389.6
YVEAEELNEDAMVDAPATTVPCTVASFATGYFS	3497.55	3498.56	1749.78	1166.86	3434.54	3448.56	3462.58	3476.59	3490.61	3436.56	3450.58	3464.59	3478.61	3492.62	1717.78	1724.78	1731.79	1738.8	1745.81	1718.78	1725.79	1732.8	1739.81	1746.81	1145.52	1150.19	1154.86	1159.54	1164.21	1146.19	1150.86	1155.54	1160.21	1164.88	3416.53	3430.55	3444.57	3458.58	3472.6	3418.55	3432.57	3446.58	3460.6	3474.61	3420.57	3434.58	3448.6	3462.61	3476.63
YVEAEELNEDAMVDAPATTVPCTVASFATGYFSC	3600.56	3601.57	1801.29	1201.19	3537.55	3551.57	3565.58	3579.6	3593.62	3539.57	3553.58	3567.6	3581.62	3595.63	1769.28	1776.29	1783.3	1790.3	1797.31	1770.29	1777.3	1784.3	1791.31	1798.32	1179.86	1184.53	1189.2	1193.87	1198.54	1180.53	1185.2	1189.87	1194.54	1199.22	3519.54	3533.56	3547.57	3561.59	3575.61	3521.56	3535.57	3549.59	3563.61	3577.62	3523.57	3537.59	3551.61	3565.62	3579.64
V	117.079	118.086	59.5468	40.0336	54.0702	68.0859	82.1015	96.1172	110.133	56.0859	70.1015	84.1172	98.1328	112.148	27.5387	34.5466	41.5544	48.5622	55.57	28.5466	35.5544	42.5622	49.57	56.5779	18.6949	23.3668	28.0387	32.7106	37.3825	19.3668	24.0387	28.7106	33.3825	38.0543	36.0596	50.0753	64.0909	78.1066	92.1222	38.0753	52.0909	66.1066	80.1222	94.1379	40.0909	54.1066	68.1222	82.1379	96.1535
VE	246.122	247.129	124.068	83.0478	183.113	197.128	211.144	225.16	239.175	185.128	199.144	213.16	227.175	241.191	92.06	99.0679	106.076	113.084	120.091	93.0679	100.076	107.084	114.091	121.099	61.7091	66.381	71.0529	75.7248	80.3967	62.381	67.0529	71.7248	76.3967	81.0685	165.102	179.118	193.134	207.149	221.165	167.118	181.134	195.149	209.165	223.18	169.134	183.149	197.165	211.18	225.196
VEA	317.159	318.166	159.587	106.727	254.15	268.166	282.181	296.197	310.213	256.166	270.181	284.197	298.213	312.228	127.579	134.586	141.594	148.602	155.61	128.586	135.594	142.602	149.61	156.618	85.3882	90.06	94.7319	99.4038	104.076	86.06	90.7319	95.4038	100.076	104.748	236.139	250.155	264.171	278.186	292.202	238.155	252.171	266.186	280.202	294.218	240.171	254.186	268.202	282.218	296.233
VEAE	446.201	447.209	224.108	149.741	383.193	397.208	411.224	425.239	439.255	385.208	399.224	413.239	427.255	441.271	192.1	199.108	206.116	213.123	220.131	193.108	200.116	207.123	214.131	221.139	128.402	133.074	137.746	142.418	147.09	129.074	133.746	138.418	143.09	147.762	365.182	379.198	393.213	407.229	421.245	367.198	381.213	395.229	409.245	423.26	369.213	383.229	397.245	411.26	425.276
VEAEE	575.244	576.251	288.629	192.755	512.235	526.251	540.266	554.282	568.298	514.251	528.266	542.282	556.298	570.313	256.621	263.629	270.637	277.645	284.652	257.629	264.637	271.645	278.652	285.66	171.417	176.088	180.76	185.432	190.104	172.088	176.76	181.432	186.104	190.776	494.225	508.24	522.256	536.271	550.287	496.24	510.256	524.271	538.287	552.303	498.256	512.271	526.287	540.303	554.318
VEAEEL	688.328	689.335	345.171	230.45	625.319	639.335	653.35	667.366	681.382	627.335	641.35	655.366	669.382	683.397	313.163	320.171	327.179	334.187	341.195	314.171	321.179	328.187	335.195	342.202	209.111	213.783	218.455	223.127	227.799	209.783	214.455	219.127	223.799	228.471	607.309	621.324	635.34	649.356	663.371	609.324	623.34	637.356	651.371	665.387	611.34	625.356	639.371	653.387	667.403
VEAEELN	802.371	803.378	402.193	268.464	739.362	753.378	767.393	781.409	795.425	741.378	755.393	769.409	783.425	797.44	370.185	377.193	384.2	391.208	398.216	371.193	378.2	385.208	392.216	399.224	247.126	251.797	256.469	261.141	265.813	247.797	252.469	257.141	261.813	266.485	721.352	735.367	749.383	763.398	777.414	723.367	737.383	751.398	765.414	779.43	725.383	739.398	753.414	767.43	781.445
VEAEELNE	931.413	932.421	466.714	311.478	868.405	882.42	896.436	910.452	924.467	870.42	884.436	898.452	912.467	926.483	434.706	441.714	448.722	455.729	462.737	435.714	442.722	449.729	456.737	463.745	290.14	294.812	299.484	304.155	308.827	290.812	295.484	300.155	304.827	309.499	850.394	864.41	878.425	892.441	906.457	852.41	866.425	880.441	894.457	908.472	854.425	868.441	882.457	896.472	910.488
VEAEELNED	1046.44	1047.45	524.227	349.821	983.432	997.447	1011.46	1025.48	1039.49	985.447	999.463	1013.48	1027.49	1041.51	492.219	499.227	506.235	513.243	520.251	493.227	500.235	507.243	514.251	521.259	328.482	333.154	337.826	342.498	347.17	329.154	333.826	338.498	343.17	347.841	965.421	979.437	993.452	1007.47	1021.48	967.437	981.452	995.468	1009.48	1023.5	969.452	983.468	997.484	1011.5	1025.51
VEAEELNEDA	1117.48	1118.48	559.746	373.5	1054.47	1068.48	1082.5	1096.52	1110.53	1056.48	1070.5	1084.52	1098.53	1112.55	527.738	534.746	541.754	548.761	555.769	528.746	535.754	542.761	549.769	556.777	352.161	356.833	361.505	366.177	370.849	352.833	357.505	362.177	366.849	371.521	1036.46	1050.47	1064.49	1078.51	1092.52	1038.47	1052.49	1066.51	1080.52	1094.54	1040.49	1054.51	1068.52	1082.54	1096.55
VEAEELNEDAM	1248.52	1249.53	625.266	417.18	1185.51	1199.52	1213.54	1227.56	1241.57	1187.52	1201.54	1215.56	1229.57	1243.59	593.258	600.266	607.274	614.282	621.29	594.266	601.274	608.282	615.29	622.297	395.841	400.513	405.185	409.857	414.529	396.513	401.185	405.857	410.529	415.201	1167.5	1181.51	1195.53	1209.55	1223.56	1169.51	1183.53	1197.55	1211.56	1225.58	1171.53	1185.55	1199.56	1213.58	1227.59
VEAEELNEDAMV	1347.59	1348.59	674.8	450.203	1284.58	1298.59	1312.61	1326.62	1340.64	1286.59	1300.61	1314.62	1328.64	1342.66	642.792	649.8	656.808	663.816	670.824	643.8	650.808	657.816	664.824	671.832	428.864	433.536	438.208	442.88	447.552	429.536	434.208	438.88	443.552	448.223	1266.57	1280.58	1294.6	1308.61	1322.63	1268.58	1282.6	1296.61	1310.63	1324.65	1270.6	1284.61	1298.63	1312.65	1326.66
VEAEELNEDAMVD	1462.61	1463.62	732.314	488.545	1399.6	1413.62	1427.64	1441.65	1455.67	1401.62	1415.64	1429.65	1443.67	1457.68	700.306	707.314	714.322	721.329	728.337	701.314	708.322	715.329	722.337	729.345	467.206	471.878	476.55	481.222	485.894	467.878	472.55	477.222	481.894	486.566	1381.59	1395.61	1409.63	1423.64	1437.66	1383.61	1397.63	1411.64	1425.66	1439.67	1385.63	1399.64	1413.66	1427.67	1441.69
VEAEELNEDAMVDA	1533.65	1534.66	767.833	512.224	1470.64	1484.66	1498.67	1512.69	1526.7	1472.66	1486.67	1500.69	1514.7	1528.72	735.824	742.832	749.84	756.848	763.856	736.832	743.84	750.848	757.856	764.864	490.885	495.557	500.229	504.901	509.573	491.557	496.229	500.901	505.573	510.245	1452.63	1466.65	1480.66	1494.68	1508.69	1454.65	1468.66	1482.68	1496.69	1510.71	1456.66	1470.68	1484.69	1498.71	1512.73
VEAEELNEDAMVDAP	1630.7	1631.71	816.359	544.575	1567.69	1581.71	1595.73	1609.74	1623.76	1569.71	1583.73	1597.74	1611.76	1625.77	784.351	791.359	798.367	805.374	812.382	785.359	792.367	799.374	806.382	813.39	523.236	527.908	532.58	537.252	541.924	523.908	528.58	533.252	537.924	542.596	1549.68	1563.7	1577.72	1591.73	1605.75	1551.7	1565.72	1579.73	1593.75	1607.76	1553.72	1567.73	1581.75	1595.76	1609.78
VEAEELNEDAMVDAPA	1701.74	1702.75	851.877	568.254	1638.73	1652.75	1666.76	1680.78	1694.79	1640.75	1654.76	1668.78	1682.79	1696.81	819.869	826.877	833.885	840.893	847.901	820.877	827.885	834.893	841.901	848.909	546.915	551.587	556.259	560.931	565.603	547.587	552.259	556.931	561.603	566.275	1620.72	1634.74	1648.75	1662.77	1676.78	1622.74	1636.75	1650.77	1664.78	1678.8	1624.75	1638.77	1652.78	1666.8	1680.81
VEAEELNEDAMVDAPAT	1802.79	1803.8	902.401	601.937	1739.78	1753.79	1767.81	1781.83	1795.84	1741.79	1755.81	1769.83	1783.84	1797.86	870.393	877.401	884.409	891.417	898.425	871.401	878.409	885.417	892.425	899.432	580.598	585.27	589.942	594.614	599.285	581.27	585.942	590.614	595.285	599.957	1721.77	1735.78	1749.8	1763.82	1777.83	1723.78	1737.8	1751.82	1765.83	1779.85	1725.8	1739.82	1753.83	1767.85	1781.86
VEAEELNEDAMVDAPATT	1903.84	1904.84	952.925	635.619	1840.83	1854.84	1868.86	1882.87	1896.89	1842.84	1856.86	1870.87	1884.89	1898.91	920.917	927.925	934.933	941.941	948.948	921.925	928.933	935.941	942.948	949.956	614.28	618.952	623.624	628.296	632.968	614.952	619.624	624.296	628.968	633.64	1822.82	1836.83	1850.85	1864.86	1878.88	1824.83	1838.85	1852.86	1866.88	1880.89	1826.85	1840.86	1854.88	1868.89	1882.91
VEAEELNEDAMVDAPATTV	2002.9	2003.91	1002.46	668.642	1939.9	1953.91	1967.93	1981.94	1995.96	1941.91	1955.93	1969.94	1983.96	1997.97	970.451	977.459	984.467	991.475	998.483	971.459	978.467	985.475	992.483	999.49	647.303	651.975	656.647	661.319	665.991	647.975	652.647	657.319	661.991	666.663	1921.88	1935.9	1949.92	1963.93	1977.95	1923.9	1937.92	1951.93	1965.95	1979.96	1925.92	1939.93	1953.95	1967.96	1981.98
VEAEELNEDAMVDAPATTVP	2099.96	2100.96	1050.99	700.993	2036.95	2050.96	2064.98	2079	2093.01	2038.96	2052.98	2067	2081.01	2095.03	1018.98	1025.99	1032.99	1040	1047.01	1019.99	1026.99	1034	1041.01	1048.02	679.654	684.326	688.998	693.67	698.342	680.326	684.998	689.67	694.342	699.014	2018.94	2032.95	2046.97	2060.98	2075	2020.95	2034.97	2048.98	2063	2077.02	2022.97	2036.98	2051	2065.02	2079.03
VEAEELNEDAMVDAPATTVPC	2202.97	2203.97	1102.49	735.329	2139.96	2153.97	2167.99	2182	2196.02	2141.97	2155.99	2170	2184.02	2198.04	1070.48	1077.49	1084.5	1091.51	1098.51	1071.49	1078.5	1085.51	1092.51	1099.52	713.991	718.663	723.334	728.006	732.678	714.663	719.334	724.006	728.678	733.35	2121.95	2135.96	2149.98	2163.99	2178.01	2123.96	2137.98	2151.99	2166.01	2180.02	2125.98	2139.99	2154.01	2168.02	2182.04
VEAEELNEDAMVDAPATTVPCT	2304.01	2305.02	1153.01	769.012	2241	2255.02	2269.04	2283.05	2297.07	2243.02	2257.04	2271.05	2285.07	2299.08	1121.01	1128.01	1135.02	1142.03	1149.04	1122.01	1129.02	1136.03	1143.04	1150.05	747.673	752.345	757.017	761.689	766.361	748.345	753.017	757.689	762.361	767.033	2222.99	2237.01	2251.03	2265.04	2279.06	2225.01	2239.03	2253.04	2267.06	2281.07	2227.03	2241.04	2255.06	2269.07	2283.09
VEAEELNEDAMVDAPATTVPCTV	2403.08	2404.09	1202.55	802.035	2340.07	2354.09	2368.1	2382.12	2396.14	2342.09	2356.1	2370.12	2384.14	2398.15	1170.54	1177.55	1184.56	1191.56	1198.57	1171.55	1178.56	1185.56	1192.57	1199.58	780.696	785.368	790.04	794.712	799.384	781.368	786.04	790.712	795.384	800.055	2322.06	2336.08	2350.09	2364.11	2378.13	2324.08	2338.09	2352.11	2366.13	2380.14	2326.09	2340.11	2354.13	2368.14	2382.16
VEAEELNEDAMVDAPATTVPCTVA	2474.12	2475.13	1238.07	825.714	2411.11	2425.13	2439.14	2453.16	2467.17	2413.13	2427.14	2441.16	2455.17	2469.19	1206.06	1213.07	1220.07	1227.08	1234.09	1207.07	1214.07	1221.08	1228.09	1235.1	804.375	809.047	813.719	818.391	823.063	805.047	809.719	814.391	819.063	823.734	2393.1	2407.12	2421.13	2435.15	2449.16	2395.12	2409.13	2423.15	2437.16	2451.18	2397.13	2411.15	2425.16	2439.18	2453.19
VEAEELNEDAMVDAPATTVPCTVAS	2561.15	2562.16	1281.58	854.724	2498.14	2512.16	2526.17	2540.19	2554.21	2500.16	2514.17	2528.19	2542.21	2556.22	1249.57	1256.58	1263.59	1270.6	1277.61	1250.58	1257.59	1264.6	1271.61	1278.61	833.386	838.058	842.729	847.401	852.073	834.058	838.729	843.401	848.073	852.745	2480.13	2494.15	2508.16	2522.18	2536.19	2482.15	2496.16	2510.18	2524.19	2538.21	2484.16	2498.18	2512.19	2526.21	2540.23
VEAEELNEDAMVDAPATTVPCTVASF	2708.22	2709.23	1355.12	903.747	2645.21	2659.23	2673.24	2687.26	2701.27	2647.23	2661.24	2675.26	2689.27	2703.29	1323.11	1330.12	1337.12	1344.13	1351.14	1324.12	1331.12	1338.13	1345.14	1352.15	882.408	887.08	891.752	896.424	901.096	883.08	887.752	892.424	897.096	901.768	2627.2	2641.22	2655.23	2669.25	2683.26	2629.22	2643.23	2657.25	2671.26	2685.28	2631.23	2645.25	2659.26	2673.28	2687.29
VEAEELNEDAMVDAPATTVPCTVASFA	2779.26	2780.26	1390.64	927.426	2716.25	2730.26	2744.28	2758.3	2772.31	2718.26	2732.28	2746.3	2760.31	2774.33	1358.63	1365.64	1372.64	1379.65	1386.66	1359.64	1366.64	1373.65	1380.66	1387.67	906.088	910.759	915.431	920.103	924.775	906.759	911.431	916.103	920.775	925.447	2698.24	2712.25	2726.27	2740.28	2754.3	2700.25	2714.27	2728.28	2742.3	2756.32	2702.27	2716.28	2730.3	2744.32	2758.33
VEAEELNEDAMVDAPATTVPCTVASFAT	2880.3	2881.31	1441.16	961.109	2817.3	2831.31	2845.33	2859.34	2873.36	2819.31	2833.33	2847.34	2861.36	2875.37	1409.15	1416.16	1423.17	1430.17	1437.18	1410.16	1417.17	1424.17	1431.18	1438.19	939.77	944.442	949.114	953.786	958.458	940.442	945.114	949.786	954.458	959.13	2799.29	2813.3	2827.32	2841.33	2855.35	2801.3	2815.32	2829.33	2843.35	2857.36	2803.32	2817.33	2831.35	2845.36	2859.38
VEAEELNEDAMVDAPATTVPCTVASFATG	2937.33	2938.33	1469.67	980.116	2874.32	2888.33	2902.35	2916.36	2930.38	2876.33	2890.35	2904.36	2918.38	2932.4	1437.66	1444.67	1451.68	1458.69	1465.69	1438.67	1445.68	1452.69	1459.69	1466.7	958.777	963.449	968.121	972.793	977.465	959.449	964.121	968.793	973.465	978.137	2856.31	2870.32	2884.34	2898.35	2912.37	2858.32	2872.34	2886.35	2900.37	2914.38	2860.34	2874.35	2888.37	2902.38	2916.4
VEAEELNEDAMVDAPATTVPCTVASFATGY	3100.39	3101.4	1551.2	1034.47	3037.38	3051.4	3065.41	3079.43	3093.44	3039.4	3053.41	3067.43	3081.44	3095.46	1519.19	1526.2	1533.21	1540.22	1547.23	1520.2	1527.21	1534.22	1541.23	1548.23	1013.13	1017.8	1022.48	1027.15	1031.82	1013.8	1018.48	1023.15	1027.82	1032.49	3019.37	3033.39	3047.4	3061.42	3075.43	3021.39	3035.4	3049.42	3063.43	3077.45	3023.4	3037.42	3051.43	3065.45	3079.46
VEAEELNEDAMVDAPATTVPCTVASFATGYF	3247.46	3248.46	1624.74	1083.49	3184.45	3198.46	3212.48	3226.5	3240.51	3186.46	3200.48	3214.5	3228.51	3242.53	1592.73	1599.74	1606.74	1613.75	1620.76	1593.74	1600.74	1607.75	1614.76	1621.77	1062.15	1066.83	1071.5	1076.17	1080.84	1062.83	1067.5	1072.17	1076.84	1081.51	3166.44	3180.45	3194.47	3208.49	3222.5	3168.45	3182.47	3196.49	3210.5	3224.52	3170.47	3184.49	3198.5	3212.52	3226.53
VEAEELNEDAMVDAPATTVPCTVASFATGYFS	3334.49	3335.5	1668.25	1112.5	3271.48	3285.5	3299.51	3313.53	3327.54	3273.5	3287.51	3301.53	3315.54	3329.56	1636.24	1643.25	1650.26	1657.27	1664.28	1637.25	1644.26	1651.27	1658.28	1665.28	1091.17	1095.84	1100.51	1105.18	1109.85	1091.84	1096.51	1101.18	1105.85	1110.52	3253.47	3267.49	3281.5	3295.52	3309.53	3255.49	3269.5	3283.52	3297.53	3311.55	3257.5	3271.52	3285.53	3299.55	3313.56
VEAEELNEDAMVDAPATTVPCTVASFATGYFSC	3437.5	3438.51	1719.76	1146.84	3374.49	3388.51	3402.52	3416.54	3430.55	3376.51	3390.52	3404.54	3418.55	3432.57	1687.75	1694.76	1701.76	1708.77	1715.78	1688.76	1695.76	1702.77	1709.78	1716.79	1125.5	1130.17	1134.85	1139.52	1144.19	1126.17	1130.85	1135.52	1140.19	1144.86	3356.48	3370.5	3384.51	3398.53	3412.54	3358.5	3372.51	3386.53	3400.54	3414.56	3360.51	3374.53	3388.54	3402.56	3416.57
E	147.053	148.06	74.5339	50.025	84.0444	98.06	112.076	126.091	140.107	86.06	100.076	114.091	128.107	142.123	42.5258	49.5337	56.5415	63.5493	70.5571	43.5337	50.5415	57.5493	64.5571	71.565	28.6863	33.3582	38.0301	42.702	47.3738	29.3582	34.0301	38.702	43.3738	48.0457	66.0338	80.0495	94.0651	108.081	122.096	68.0495	82.0651	96.0808	110.096	124.112	70.0651	84.0808	98.0964	112.112	126.128
EA	218.09	219.098	110.052	73.704	155.082	169.097	183.113	197.128	211.144	157.097	171.113	185.128	199.144	213.16	78.0444	85.0522	92.06	99.0679	106.076	79.0522	86.06	93.0679	100.076	107.084	52.3654	57.0372	61.7091	66.381	71.0529	53.0372	57.7091	62.381	67.0529	71.7248	137.071	151.087	165.102	179.118	193.134	139.087	153.102	167.118	181.134	195.149	141.102	155.118	169.134	183.149	197.165
EAE	347.133	348.14	174.574	116.718	284.124	298.14	312.155	326.171	340.187	286.14	300.155	314.171	328.187	342.202	142.566	149.574	156.581	163.589	170.597	143.574	150.581	157.589	164.597	171.605	95.3796	100.051	104.723	109.395	114.067	96.0514	100.723	105.395	110.067	114.739	266.114	280.129	294.145	308.16	322.176	268.129	282.145	296.16	310.176	324.192	270.145	284.16	298.176	312.192	326.207
EAEE	476.175	477.183	239.095	159.732	413.167	427.182	441.198	455.214	469.229	415.182	429.198	443.214	457.229	471.245	207.087	214.095	221.103	228.11	235.118	208.095	215.103	222.11	229.118	236.126	138.394	143.066	147.738	152.409	157.081	139.066	143.738	148.409	153.081	157.753	395.156	409.172	423.187	437.203	451.219	397.172	411.187	425.203	439.219	453.234	399.187	413.203	427.219	441.234	455.25
EAEEL	589.26	590.267	295.637	197.427	526.251	540.266	554.282	568.298	582.313	528.266	542.282	556.298	570.313	584.329	263.629	270.637	277.645	284.652	291.66	264.637	271.645	278.652	285.66	292.668	176.088	180.76	185.432	190.104	194.776	176.76	181.432	186.104	190.776	195.448	508.24	522.256	536.271	550.287	564.303	510.256	524.271	538.287	552.303	566.318	512.271	526.287	540.303	554.318	568.334
EAEELN	703.302	704.31	352.659	235.441	640.294	654.309	668.325	682.341	696.356	642.309	656.325	670.341	684.356	698.372	320.65	327.658	334.666	341.674	348.682	321.658	328.666	335.674	342.682	349.69	214.103	218.775	223.447	228.118	232.79	214.775	219.447	224.118	228.79	233.462	622.283	636.299	650.314	664.33	678.346	624.299	638.314	652.33	666.346	680.361	626.314	640.33	654.346	668.361	682.377
EAEELNE	832.345	833.352	417.18	278.456	769.336	783.352	797.368	811.383	825.399	771.352	785.368	799.383	813.399	827.415	385.172	392.18	399.187	406.195	413.203	386.18	393.187	400.195	407.203	414.211	257.117	261.789	266.461	271.133	275.804	257.789	262.461	267.133	271.804	276.476	751.326	765.341	779.357	793.373	807.388	753.341	767.357	781.373	795.388	809.404	755.357	769.373	783.388	797.404	811.42
EAEELNED	947.372	948.379	474.693	316.798	884.363	898.379	912.395	926.41	940.426	886.379	900.395	914.41	928.426	942.441	442.685	449.693	456.701	463.709	470.717	443.693	450.701	457.709	464.717	471.724	295.459	300.131	304.803	309.475	314.147	296.131	300.803	305.475	310.147	314.819	866.353	880.368	894.384	908.4	922.415	868.368	882.384	896.4	910.415	924.431	870.384	884.4	898.415	912.431	926.447
EAEELNEDA	1018.41	1019.42	510.212	340.477	955.4	969.416	983.432	997.447	1011.46	957.416	971.432	985.447	999.463	1013.48	478.204	485.212	492.219	499.227	506.235	479.212	486.219	493.227	500.235	507.243	319.138	323.81	328.482	333.154	337.826	319.81	324.482	329.154	333.826	338.498	937.39	951.405	965.421	979.437	993.452	939.405	953.421	967.437	981.452	995.468	941.421	955.437	969.452	983.468	997.484
EAEELNEDAM	1149.45	1150.46	575.732	384.157	1086.44	1100.46	1114.47	1128.49	1142.5	1088.46	1102.47	1116.49	1130.5	1144.52	543.724	550.732	557.74	564.748	571.755	544.732	551.74	558.748	565.755	572.763	362.818	367.49	372.162	376.834	381.506	363.49	368.162	372.834	377.506	382.178	1068.43	1082.45	1096.46	1110.48	1124.49	1070.45	1084.46	1098.48	1112.49	1126.51	1072.46	1086.48	1100.49	1114.51	1128.52
EAEELNEDAMV	1248.52	1249.53	625.266	417.18	1185.51	1199.52	1213.54	1227.56	1241.57	1187.52	1201.54	1215.56	1229.57	1243.59	593.258	600.266	607.274	614.282	621.29	594.266	601.274	608.282	615.29	622.297	395.841	400.513	405.185	409.857	414.529	396.513	401.185	405.857	410.529	415.201	1167.5	1181.51	1195.53	1209.55	1223.56	1169.51	1183.53	1197.55	1211.56	1225.58	1171.53	1185.55	1199.56	1213.58	1227.59
EAEELNEDAMVD	1363.54	1364.55	682.78	455.522	1300.54	1314.55	1328.57	1342.58	1356.6	1302.55	1316.57	1330.58	1344.6	1358.61	650.772	657.78	664.787	671.795	678.803	651.78	658.787	665.795	672.803	679.811	434.184	438.855	443.527	448.199	452.871	434.855	439.527	444.199	448.871	453.543	1282.53	1296.54	1310.56	1324.57	1338.59	1284.54	1298.56	1312.57	1326.59	1340.6	1286.56	1300.57	1314.59	1328.6	1342.62
EAEELNEDAMVDA	1434.58	1435.59	718.298	479.201	1371.57	1385.59	1399.6	1413.62	1427.64	1373.59	1387.6	1401.62	1415.64	1429.65	686.29	693.298	700.306	707.314	714.322	687.298	694.306	701.314	708.322	715.329	457.863	462.534	467.206	471.878	476.55	458.534	463.206	467.878	472.55	477.222	1353.56	1367.58	1381.59	1395.61	1409.63	1355.58	1369.59	1383.61	1397.63	1411.64	1357.59	1371.61	1385.63	1399.64	1413.66
EAEELNEDAMVDAP	1531.63	1532.64	766.825	511.552	1468.63	1482.64	1496.66	1510.67	1524.69	1470.64	1484.66	1498.67	1512.69	1526.7	734.817	741.824	748.832	755.84	762.848	735.824	742.832	749.84	756.848	763.856	490.214	494.885	499.557	504.229	508.901	490.885	495.557	500.229	504.901	509.573	1450.62	1464.63	1478.65	1492.66	1506.68	1452.63	1466.65	1480.66	1494.68	1508.69	1454.65	1468.66	1482.68	1496.69	1510.71
EAEELNEDAMVDAPA	1602.67	1603.68	802.343	535.231	1539.66	1553.68	1567.69	1581.71	1595.73	1541.68	1555.69	1569.71	1583.73	1597.74	770.335	777.343	784.351	791.359	798.367	771.343	778.351	785.359	792.367	799.374	513.893	518.564	523.236	527.908	532.58	514.564	519.236	523.908	528.58	533.252	1521.65	1535.67	1549.68	1563.7	1577.72	1523.67	1537.68	1551.7	1565.72	1579.73	1525.68	1539.7	1553.72	1567.73	1581.75
EAEELNEDAMVDAPAT	1703.72	1704.73	852.867	568.914	1640.71	1654.73	1668.74	1682.76	1696.77	1642.73	1656.74	1670.76	1684.77	1698.79	820.859	827.867	834.875	841.883	848.89	821.867	828.875	835.883	842.89	849.898	547.575	552.247	556.919	561.591	566.263	548.247	552.919	557.591	562.263	566.935	1622.7	1636.72	1650.73	1664.75	1678.76	1624.72	1638.73	1652.75	1666.76	1680.78	1626.73	1640.75	1654.76	1668.78	1682.79
EAEELNEDAMVDAPATT	1804.77	1805.77	903.391	602.596	1741.76	1755.77	1769.79	1783.81	1797.82	1743.77	1757.79	1771.81	1785.82	1799.84	871.383	878.391	885.399	892.406	899.414	872.391	879.399	886.406	893.414	900.422	581.258	585.93	590.601	595.273	599.945	581.93	586.601	591.273	595.945	600.617	1723.75	1737.76	1751.78	1765.79	1779.81	1725.76	1739.78	1753.79	1767.81	1781.83	1727.78	1741.79	1755.81	1769.83	1783.84
EAEELNEDAMVDAPATTV	1903.84	1904.84	952.925	635.619	1840.83	1854.84	1868.86	1882.87	1896.89	1842.84	1856.86	1870.87	1884.89	1898.91	920.917	927.925	934.933	941.941	948.948	921.925	928.933	935.941	942.948	949.956	614.28	618.952	623.624	628.296	632.968	614.952	619.624	624.296	628.968	633.64	1822.82	1836.83	1850.85	1864.86	1878.88	1824.83	1838.85	1852.86	1866.88	1880.89	1826.85	1840.86	1854.88	1868.89	1882.91
EAEELNEDAMVDAPATTVP	2000.89	2001.9	1001.45	667.97	1937.88	1951.9	1965.91	1979.93	1993.94	1939.9	1953.91	1967.93	1981.94	1995.96	969.443	976.451	983.459	990.467	997.475	970.451	977.459	984.467	991.475	998.483	646.631	651.303	655.975	660.647	665.319	647.303	651.975	656.647	661.319	665.991	1919.87	1933.88	1947.9	1961.92	1975.93	1921.88	1935.9	1949.92	1963.93	1977.95	1923.9	1937.92	1951.93	1965.95	1979.96
EAEELNEDAMVDAPATTVPC	2103.9	2104.9	1052.96	702.306	2040.89	2054.9	2068.92	2082.94	2096.95	2042.9	2056.92	2070.94	2084.95	2098.97	1020.95	1027.96	1034.96	1041.97	1048.98	1021.96	1028.96	1035.97	1042.98	1049.99	680.968	685.64	690.312	694.983	699.655	681.64	686.312	690.983	695.655	700.327	2022.88	2036.89	2050.91	2064.93	2078.94	2024.89	2038.91	2052.93	2066.94	2080.96	2026.91	2040.93	2054.94	2068.96	2082.97
EAEELNEDAMVDAPATTVPCT	2204.95	2205.95	1103.48	735.989	2141.94	2155.95	2169.97	2183.98	2198	2143.95	2157.97	2171.98	2186	2200.01	1071.47	1078.48	1085.49	1092.5	1099.5	1072.48	1079.49	1086.5	1093.5	1100.51	714.65	719.322	723.994	728.666	733.338	715.322	719.994	724.666	729.338	734.01	2123.93	2137.94	2151.96	2165.97	2179.99	2125.94	2139.96	2153.97	2167.99	2182	2127.96	2141.97	2155.99	2170	2184.02
EAEELNEDAMVDAPATTVPCTV	2304.01	2305.02	1153.01	769.012	2241	2255.02	2269.04	2283.05	2297.07	2243.02	2257.04	2271.05	2285.07	2299.08	1121.01	1128.01	1135.02	1142.03	1149.04	1122.01	1129.02	1136.03	1143.04	1150.05	747.673	752.345	757.017	761.689	766.361	748.345	753.017	757.689	762.361	767.033	2222.99	2237.01	2251.03	2265.04	2279.06	2225.01	2239.03	2253.04	2267.06	2281.07	2227.03	2241.04	2255.06	2269.07	2283.09
EAEELNEDAMVDAPATTVPCTVA	2375.05	2376.06	1188.53	792.691	2312.04	2326.06	2340.07	2354.09	2368.1	2314.06	2328.07	2342.09	2356.1	2370.12	1156.52	1163.53	1170.54	1177.55	1184.56	1157.53	1164.54	1171.55	1178.56	1185.56	771.352	776.024	780.696	785.368	790.04	772.024	776.696	781.368	786.04	790.712	2294.03	2308.05	2322.06	2336.08	2350.09	2296.05	2310.06	2324.08	2338.09	2352.11	2298.06	2312.08	2326.09	2340.11	2354.13
EAEELNEDAMVDAPATTVPCTVAS	2462.08	2463.09	1232.05	821.702	2399.07	2413.09	2427.11	2441.12	2455.14	2401.09	2415.11	2429.12	2443.14	2457.15	1200.04	1207.05	1214.06	1221.06	1228.07	1201.05	1208.06	1215.06	1222.07	1229.08	800.363	805.035	809.707	814.379	819.05	801.035	805.707	810.379	815.05	819.722	2381.06	2395.08	2409.09	2423.11	2437.13	2383.08	2397.09	2411.11	2425.13	2439.14	2385.09	2399.11	2413.13	2427.14	2441.16
EAEELNEDAMVDAPATTVPCTVASF	2609.15	2610.16	1305.58	870.724	2546.14	2560.16	2574.17	2588.19	2602.21	2548.16	2562.17	2576.19	2590.21	2604.22	1273.57	1280.58	1287.59	1294.6	1301.61	1274.58	1281.59	1288.6	1295.61	1302.61	849.386	854.058	858.729	863.401	868.073	850.058	854.729	859.401	864.073	868.745	2528.13	2542.15	2556.16	2570.18	2584.19	2530.15	2544.16	2558.18	2572.19	2586.21	2532.16	2546.18	2560.19	2574.21	2588.23
EAEELNEDAMVDAPATTVPCTVASFA	2680.19	2681.2	1341.1	894.403	2617.18	2631.2	2645.21	2659.23	2673.24	2619.2	2633.21	2647.23	2661.24	2675.26	1309.09	1316.1	1323.11	1330.12	1337.12	1310.1	1317.11	1324.12	1331.12	1338.13	873.065	877.737	882.408	887.08	891.752	873.737	878.408	883.08	887.752	892.424	2599.17	2613.18	2627.2	2641.22	2655.23	2601.18	2615.2	2629.22	2643.23	2657.25	2603.2	2617.22	2631.23	2645.25	2659.26
EAEELNEDAMVDAPATTVPCTVASFAT	2781.24	2782.24	1391.63	928.086	2718.23	2732.24	2746.26	2760.27	2774.29	2720.24	2734.26	2748.27	2762.29	2776.31	1359.62	1366.63	1373.63	1380.64	1387.65	1360.63	1367.63	1374.64	1381.65	1388.66	906.747	911.419	916.091	920.763	925.435	907.419	912.091	916.763	921.435	926.107	2700.22	2714.23	2728.25	2742.26	2756.28	2702.23	2716.25	2730.26	2744.28	2758.3	2704.25	2718.26	2732.28	2746.3	2760.31
EAEELNEDAMVDAPATTVPCTVASFATG	2838.26	2839.26	1420.14	947.093	2775.25	2789.26	2803.28	2817.3	2831.31	2777.26	2791.28	2805.3	2819.31	2833.33	1388.13	1395.14	1402.14	1409.15	1416.16	1389.14	1396.14	1403.15	1410.16	1417.17	925.754	930.426	935.098	939.77	944.442	926.426	931.098	935.77	940.442	945.114	2757.24	2771.25	2785.27	2799.29	2813.3	2759.25	2773.27	2787.29	2801.3	2815.32	2761.27	2775.29	2789.3	2803.32	2817.33
EAEELNEDAMVDAPATTVPCTVASFATGY	3001.32	3002.33	1501.67	1001.45	2938.31	2952.33	2966.34	2980.36	2994.37	2940.33	2954.34	2968.36	2982.37	2996.39	1469.66	1476.67	1483.68	1490.68	1497.69	1470.67	1477.68	1484.68	1491.69	1498.7	980.109	984.781	989.453	994.125	998.796	980.781	985.453	990.125	994.796	999.468	2920.3	2934.32	2948.33	2962.35	2976.36	2922.32	2936.33	2950.35	2964.36	2978.38	2924.33	2938.35	2952.36	2966.38	2980.4
EAEELNEDAMVDAPATTVPCTVASFATGYF	3148.39	3149.4	1575.2	1050.47	3085.38	3099.4	3113.41	3127.43	3141.44	3087.4	3101.41	3115.43	3129.44	3143.46	1543.19	1550.2	1557.21	1564.22	1571.23	1544.2	1551.21	1558.22	1565.23	1572.23	1029.13	1033.8	1038.48	1043.15	1047.82	1029.8	1034.48	1039.15	1043.82	1048.49	3067.37	3081.39	3095.4	3109.42	3123.43	3069.39	3083.4	3097.42	3111.43	3125.45	3071.4	3085.42	3099.43	3113.45	3127.46
EAEELNEDAMVDAPATTVPCTVASFATGYFS	3235.42	3236.43	1618.72	1079.48	3172.41	3186.43	3200.44	3214.46	3228.48	3174.43	3188.44	3202.46	3216.48	3230.49	1586.71	1593.72	1600.73	1607.73	1614.74	1587.72	1594.73	1601.73	1608.74	1615.75	1058.14	1062.81	1067.49	1072.16	1076.83	1058.81	1063.49	1068.16	1072.83	1077.5	3154.4	3168.42	3182.43	3196.45	3210.46	3156.42	3170.43	3184.45	3198.46	3212.48	3158.43	3172.45	3186.46	3200.48	3214.5
EAEELNEDAMVDAPATTVPCTVASFATGYFSC	3338.43	3339.44	1670.22	1113.82	3275.42	3289.44	3303.45	3317.47	3331.48	3277.44	3291.45	3305.47	3319.48	3333.5	1638.21	1645.22	1652.23	1659.24	1666.25	1639.22	1646.23	1653.24	1660.25	1667.25	1092.48	1097.15	1101.82	1106.49	1111.17	1093.15	1097.82	1102.49	1107.17	1111.84	3257.41	3271.43	3285.44	3299.46	3313.47	3259.43	3273.44	3287.46	3301.47	3315.49	3261.44	3275.46	3289.47	3303.49	3317.51
A	89.0477	90.055	45.5311	30.6898	26.0389	40.0546	54.0702	68.0859	82.1015	28.0546	42.0702	56.0859	70.1015	84.1172	13.5231	20.5309	27.5387	34.5466	41.5544	14.5309	21.5387	28.5466	35.5544	42.5622	9.35115	14.023	18.6949	23.3668	28.0387	10.023	14.6949	19.3668	24.0387	28.7106	8.02835	22.044	36.0596	50.0753	64.0909	10.044	24.0596	38.0753	52.0909	66.1066	12.0596	26.0753	40.0909	54.1066	68.1222
AE	218.09	219.098	110.052	73.704	155.082	169.097	183.113	197.128	211.144	157.097	171.113	185.128	199.144	213.16	78.0444	85.0522	92.06	99.0679	106.076	79.0522	86.06	93.0679	100.076	107.084	52.3654	57.0372	61.7091	66.381	71.0529	53.0372	57.7091	62.381	67.0529	71.7248	137.071	151.087	165.102	179.118	193.134	139.087	153.102	167.118	181.134	195.149	141.102	155.118	169.134	183.149	197.165
AEE	347.133	348.14	174.574	116.718	284.124	298.14	312.155	326.171	340.187	286.14	300.155	314.171	328.187	342.202	142.566	149.574	156.581	163.589	170.597	143.574	150.581	157.589	164.597	171.605	95.3796	100.051	104.723	109.395	114.067	96.0514	100.723	105.395	110.067	114.739	266.114	280.129	294.145	308.16	322.176	268.129	282.145	296.16	310.176	324.192	270.145	284.16	298.176	312.192	326.207
AEEL	460.217	461.224	231.116	154.413	397.208	411.224	425.239	439.255	453.271	399.224	413.239	427.255	441.271	455.286	199.108	206.116	213.123	220.131	227.139	200.116	207.123	214.131	221.139	228.147	133.074	137.746	142.418	147.09	151.762	133.746	138.418	143.09	147.762	152.434	379.198	393.213	407.229	421.245	435.26	381.213	395.229	409.245	423.26	437.276	383.229	397.245	411.26	425.276	439.291
AEELN	574.26	575.267	288.137	192.427	511.251	525.267	539.282	553.298	567.314	513.267	527.282	541.298	555.314	569.329	256.129	263.137	270.145	277.153	284.16	257.137	264.145	271.153	278.16	285.168	171.089	175.76	180.432	185.104	189.776	171.76	176.432	181.104	185.776	190.448	493.241	507.256	521.272	535.287	549.303	495.256	509.272	523.287	537.303	551.319	497.272	511.287	525.303	539.319	553.334
AEELNE	703.302	704.31	352.659	235.441	640.294	654.309	668.325	682.341	696.356	642.309	656.325	670.341	684.356	698.372	320.65	327.658	334.666	341.674	348.682	321.658	328.666	335.674	342.682	349.69	214.103	218.775	223.447	228.118	232.79	214.775	219.447	224.118	228.79	233.462	622.283	636.299	650.314	664.33	678.346	624.299	638.314	652.33	666.346	680.361	626.314	640.33	654.346	668.361	682.377
AEELNED	818.329	819.337	410.172	273.784	755.321	769.336	783.352	797.368	811.383	757.336	771.352	785.368	799.383	813.399	378.164	385.172	392.18	399.187	406.195	379.172	386.18	393.187	400.195	407.203	252.445	257.117	261.789	266.461	271.133	253.117	257.789	262.461	267.133	271.804	737.31	751.326	765.341	779.357	793.373	739.326	753.341	767.357	781.373	795.388	741.341	755.357	769.373	783.388	797.404
AEELNEDA	889.367	890.374	445.691	297.463	826.358	840.373	854.389	868.405	882.42	828.373	842.389	856.405	870.42	884.436	413.683	420.69	427.698	434.706	441.714	414.69	421.698	428.706	435.714	442.722	276.124	280.796	285.468	290.14	294.812	276.796	281.468	286.14	290.812	295.484	808.347	822.363	836.378	850.394	864.41	810.363	824.378	838.394	852.41	866.425	812.378	826.394	840.41	854.425	868.441
AEELNEDAM	1020.41	1021.41	511.211	341.143	957.398	971.414	985.43	999.445	1013.46	959.414	973.43	987.445	1001.46	1015.48	479.203	486.211	493.218	500.226	507.234	480.211	487.218	494.226	501.234	508.242	319.804	324.476	329.148	333.82	338.492	320.476	325.148	329.82	334.492	339.164	939.388	953.403	967.419	981.435	995.45	941.403	955.419	969.435	983.45	997.466	943.419	957.435	971.45	985.466	999.482
AEELNEDAMV	1119.48	1120.48	560.745	374.166	1056.47	1070.48	1084.5	1098.51	1112.53	1058.48	1072.5	1086.51	1100.53	1114.54	528.737	535.745	542.753	549.76	556.768	529.745	536.753	543.76	550.768	557.776	352.827	357.499	362.171	366.843	371.515	353.499	358.171	362.843	367.515	372.186	1038.46	1052.47	1066.49	1080.5	1094.52	1040.47	1054.49	1068.5	1082.52	1096.53	1042.49	1056.5	1070.52	1084.53	1098.55
AEELNEDAMVD	1234.5	1235.51	618.258	412.508	1171.49	1185.51	1199.52	1213.54	1227.56	1173.51	1187.52	1201.54	1215.56	1229.57	586.25	593.258	600.266	607.274	614.282	587.258	594.266	601.274	608.282	615.29	391.169	395.841	400.513	405.185	409.857	391.841	396.513	401.185	405.857	410.529	1153.48	1167.5	1181.51	1195.53	1209.55	1155.5	1169.51	1183.53	1197.55	1211.56	1157.51	1171.53	1185.55	1199.56	1213.58
AEELNEDAMVDA	1305.54	1306.55	653.777	436.187	1242.53	1256.55	1270.56	1284.58	1298.59	1244.55	1258.56	1272.58	1286.59	1300.61	621.769	628.777	635.785	642.792	649.8	622.777	629.785	636.792	643.8	650.808	414.848	419.52	424.192	428.864	433.536	415.52	420.192	424.864	429.536	434.208	1224.52	1238.54	1252.55	1266.57	1280.58	1226.54	1240.55	1254.57	1268.58	1282.6	1228.55	1242.57	1256.58	1270.6	1284.61
AEELNEDAMVDAP	1402.59	1403.6	702.303	468.538	1339.58	1353.6	1367.61	1381.63	1395.65	1341.6	1355.61	1369.63	1383.65	1397.66	670.295	677.303	684.311	691.319	698.327	671.303	678.311	685.319	692.327	699.334	447.199	451.871	456.543	461.215	465.887	447.871	452.543	457.215	461.887	466.559	1321.57	1335.59	1349.6	1363.62	1377.64	1323.59	1337.6	1351.62	1365.64	1379.65	1325.6	1339.62	1353.64	1367.65	1381.67
AEELNEDAMVDAPA	1473.63	1474.64	737.822	492.217	1410.62	1424.64	1438.65	1452.67	1466.68	1412.64	1426.65	1440.67	1454.68	1468.7	705.814	712.822	719.83	726.837	733.845	706.822	713.83	720.837	727.845	734.853	470.878	475.55	480.222	484.894	489.566	471.55	476.222	480.894	485.566	490.238	1392.61	1406.63	1420.64	1434.66	1448.67	1394.63	1408.64	1422.66	1436.67	1450.69	1396.64	1410.66	1424.67	1438.69	1452.7
AEELNEDAMVDAPAT	1574.68	1575.68	788.346	525.9	1511.67	1525.68	1539.7	1553.72	1567.73	1513.68	1527.7	1541.72	1555.73	1569.75	756.338	763.346	770.353	777.361	784.369	757.346	764.353	771.361	778.369	785.377	504.561	509.233	513.905	518.577	523.248	505.233	509.905	514.577	519.248	523.92	1493.66	1507.67	1521.69	1535.7	1549.72	1495.67	1509.69	1523.7	1537.72	1551.74	1497.69	1511.7	1525.72	1539.74	1553.75
AEELNEDAMVDAPATT	1675.72	1676.73	838.87	559.582	1612.72	1626.73	1640.75	1654.76	1668.78	1614.73	1628.75	1642.76	1656.78	1670.79	806.862	813.869	820.877	827.885	834.893	807.869	814.877	821.885	828.893	835.901	538.243	542.915	547.587	552.259	556.931	538.915	543.587	548.259	552.931	557.603	1594.71	1608.72	1622.74	1636.75	1650.77	1596.72	1610.74	1624.75	1638.77	1652.78	1598.74	1612.75	1626.77	1640.78	1654.8
AEELNEDAMVDAPATTV	1774.79	1775.8	888.404	592.605	1711.78	1725.8	1739.82	1753.83	1767.85	1713.8	1727.82	1741.83	1755.85	1769.86	856.396	863.404	870.411	877.419	884.427	857.404	864.411	871.419	878.427	885.435	571.266	575.938	580.61	585.282	589.954	571.938	576.61	581.282	585.954	590.626	1693.77	1707.79	1721.81	1735.82	1749.84	1695.79	1709.81	1723.82	1737.84	1751.85	1697.81	1711.82	1725.84	1739.85	1753.87
AEELNEDAMVDAPATTVP	1871.85	1872.85	936.93	624.956	1808.84	1822.85	1836.87	1850.88	1864.9	1810.85	1824.87	1838.88	1852.9	1866.92	904.922	911.93	918.938	925.946	932.953	905.93	912.938	919.946	926.953	933.961	603.617	608.289	612.961	617.633	622.305	604.289	608.961	613.633	618.305	622.977	1790.83	1804.84	1818.86	1832.87	1846.89	1792.84	1806.86	1820.87	1834.89	1848.9	1794.86	1808.87	1822.89	1836.9	1850.92
AEELNEDAMVDAPATTVPC	1974.86	1975.86	988.435	659.292	1911.85	1925.86	1939.88	1953.89	1967.91	1913.86	1927.88	1941.89	1955.91	1969.92	956.427	963.435	970.442	977.45	984.458	957.435	964.442	971.45	978.458	985.466	637.954	642.625	647.297	651.969	656.641	638.625	643.297	647.969	652.641	657.313	1893.84	1907.85	1921.87	1935.88	1949.9	1895.85	1909.87	1923.88	1937.9	1951.91	1897.87	1911.88	1925.9	1939.91	1953.93
AEELNEDAMVDAPATTVPCT	2075.9	2076.91	1038.96	692.975	2012.89	2026.91	2040.93	2054.94	2068.96	2014.91	2028.93	2042.94	2056.96	2070.97	1006.95	1013.96	1020.97	1027.97	1034.98	1007.96	1014.97	1021.97	1028.98	1035.99	671.636	676.308	680.98	685.652	690.324	672.308	676.98	681.652	686.324	690.996	1994.88	2008.9	2022.91	2036.93	2050.95	1996.9	2010.91	2024.93	2038.95	2052.96	1998.91	2012.93	2026.95	2040.96	2054.98
AEELNEDAMVDAPATTVPCTV	2174.97	2175.98	1088.49	725.998	2111.96	2125.98	2139.99	2154.01	2168.02	2113.98	2127.99	2142.01	2156.02	2170.04	1056.48	1063.49	1070.5	1077.51	1084.52	1057.49	1064.5	1071.51	1078.52	1085.52	704.659	709.331	714.003	718.675	723.347	705.331	710.003	714.675	719.347	724.018	2093.95	2107.97	2121.98	2136	2150.01	2095.97	2109.98	2124	2138.01	2152.03	2097.98	2112	2126.01	2140.03	2154.05
AEELNEDAMVDAPATTVPCTVA	2246.01	2247.02	1124.01	749.677	2183	2197.02	2211.03	2225.05	2239.06	2185.02	2199.03	2213.05	2227.06	2241.08	1092	1099.01	1106.02	1113.03	1120.03	1093.01	1100.02	1107.03	1114.03	1121.04	728.338	733.01	737.682	742.354	747.026	729.01	733.682	738.354	743.026	747.697	2164.99	2179	2193.02	2207.04	2221.05	2167	2181.02	2195.04	2209.05	2223.07	2169.02	2183.04	2197.05	2211.07	2225.08
AEELNEDAMVDAPATTVPCTVAS	2333.04	2334.05	1167.53	778.687	2270.03	2284.05	2298.06	2312.08	2326.09	2272.05	2286.06	2300.08	2314.09	2328.11	1135.52	1142.53	1149.54	1156.54	1163.55	1136.53	1143.54	1150.54	1157.55	1164.56	757.349	762.021	766.692	771.364	776.036	758.021	762.692	767.364	772.036	776.708	2252.02	2266.04	2280.05	2294.07	2308.08	2254.04	2268.05	2282.07	2296.08	2310.1	2256.05	2270.07	2284.08	2298.1	2312.11
AEELNEDAMVDAPATTVPCTVASF	2480.11	2481.12	1241.06	827.71	2417.1	2431.12	2445.13	2459.15	2473.16	2419.12	2433.13	2447.15	2461.16	2475.18	1209.05	1216.06	1223.07	1230.08	1237.08	1210.06	1217.07	1224.08	1231.08	1238.09	806.371	811.043	815.715	820.387	825.059	807.043	811.715	816.387	821.059	825.731	2399.09	2413.11	2427.12	2441.14	2455.15	2401.11	2415.12	2429.14	2443.15	2457.17	2403.12	2417.14	2431.15	2445.17	2459.18
AEELNEDAMVDAPATTVPCTVASFA	2551.15	2552.15	1276.58	851.389	2488.14	2502.15	2516.17	2530.18	2544.2	2490.15	2504.17	2518.18	2532.2	2546.22	1244.57	1251.58	1258.59	1265.6	1272.6	1245.58	1252.59	1259.6	1266.6	1273.61	830.051	834.722	839.394	844.066	848.738	830.722	835.394	840.066	844.738	849.41	2470.13	2484.14	2498.16	2512.17	2526.19	2472.14	2486.16	2500.17	2514.19	2528.2	2474.16	2488.17	2502.19	2516.2	2530.22
AEELNEDAMVDAPATTVPCTVASFAT	2652.19	2653.2	1327.1	885.072	2589.18	2603.2	2617.22	2631.23	2645.25	2591.2	2605.22	2619.23	2633.25	2647.26	1295.1	1302.1	1309.11	1316.12	1323.13	1296.1	1303.11	1310.12	1317.13	1324.14	863.733	868.405	873.077	877.749	882.421	864.405	869.077	873.749	878.421	883.093	2571.17	2585.19	2599.21	2613.22	2627.24	2573.19	2587.21	2601.22	2615.24	2629.25	2575.21	2589.22	2603.24	2617.25	2631.27
AEELNEDAMVDAPATTVPCTVASFATG	2709.21	2710.22	1355.61	904.079	2646.21	2660.22	2674.24	2688.25	2702.27	2648.22	2662.24	2676.25	2690.27	2704.28	1323.61	1330.61	1337.62	1344.63	1351.64	1324.61	1331.62	1338.63	1345.64	1352.65	882.74	887.412	892.084	896.756	901.428	883.412	888.084	892.756	897.428	902.1	2628.2	2642.21	2656.23	2670.24	2684.26	2630.21	2644.23	2658.24	2672.26	2686.27	2632.23	2646.24	2660.26	2674.27	2688.29
AEELNEDAMVDAPATTVPCTVASFATGY	2872.28	2873.29	1437.15	958.433	2809.27	2823.29	2837.3	2851.32	2865.33	2811.29	2825.3	2839.32	2853.33	2867.35	1405.14	1412.15	1419.15	1426.16	1433.17	1406.15	1413.15	1420.16	1427.17	1434.18	937.095	941.767	946.438	951.11	955.782	937.767	942.438	947.11	951.782	956.454	2791.26	2805.27	2819.29	2833.31	2847.32	2793.27	2807.29	2821.31	2835.32	2849.34	2795.29	2809.31	2823.32	2837.34	2851.35
AEELNEDAMVDAPATTVPCTVASFATGYF	3019.35	3020.35	1510.68	1007.46	2956.34	2970.35	2984.37	2998.38	3012.4	2958.35	2972.37	2986.38	3000.4	3014.42	1478.67	1485.68	1492.69	1499.7	1506.7	1479.68	1486.69	1493.7	1500.7	1507.71	986.117	990.789	995.461	1000.13	1004.81	986.789	991.461	996.133	1000.81	1005.48	2938.33	2952.34	2966.36	2980.37	2994.39	2940.34	2954.36	2968.37	2982.39	2996.41	2942.36	2956.37	2970.39	2984.41	2998.42
AEELNEDAMVDAPATTVPCTVASFATGYFS	3106.38	3107.39	1554.2	1036.47	3043.37	3057.39	3071.4	3085.42	3099.43	3045.39	3059.4	3073.42	3087.43	3101.45	1522.19	1529.2	1536.2	1543.21	1550.22	1523.2	1530.2	1537.21	1544.22	1551.23	1015.13	1019.8	1024.47	1029.14	1033.82	1015.8	1020.47	1025.14	1029.82	1034.49	3025.36	3039.38	3053.39	3067.41	3081.42	3027.38	3041.39	3055.41	3069.42	3083.44	3029.39	3043.41	3057.42	3071.44	3085.45
AEELNEDAMVDAPATTVPCTVASFATGYFSC	3209.39	3210.4	1605.7	1070.8	3146.38	3160.39	3174.41	3188.43	3202.44	3148.39	3162.41	3176.43	3190.44	3204.46	1573.69	1580.7	1587.71	1594.72	1601.72	1574.7	1581.71	1588.72	1595.72	1602.73	1049.46	1054.14	1058.81	1063.48	1068.15	1050.14	1054.81	1059.48	1064.15	1068.82	3128.37	3142.38	3156.4	3170.42	3184.43	3130.38	3144.4	3158.42	3172.43	3186.45	3132.4	3146.42	3160.43	3174.45	3188.46
E	147.053	148.06	74.5339	50.025	84.0444	98.06	112.076	126.091	140.107	86.06	100.076	114.091	128.107	142.123	42.5258	49.5337	56.5415	63.5493	70.5571	43.5337	50.5415	57.5493	64.5571	71.565	28.6863	33.3582	38.0301	42.702	47.3738	29.3582	34.0301	38.702	43.3738	48.0457	66.0338	80.0495	94.0651	108.081	122.096	68.0495	82.0651	96.0808	110.096	124.112	70.0651	84.0808	98.0964	112.112	126.128
EE	276.096	277.103	139.055	93.0392	213.087	227.103	241.118	255.134	269.15	215.103	229.118	243.134	257.15	271.165	107.047	114.055	121.063	128.071	135.078	108.055	115.063	122.071	129.078	136.086	71.7005	76.3724	81.0443	85.7162	90.388	72.3724	77.0443	81.7162	86.388	91.0599	195.076	209.092	223.108	237.123	251.139	197.092	211.108	225.123	239.139	253.155	199.108	213.123	227.139	241.155	255.17
EEL	389.18	390.187	195.597	130.734	326.171	340.187	354.202	368.218	382.234	328.187	342.202	356.218	370.234	384.249	163.589	170.597	177.605	184.613	191.62	164.597	171.605	178.613	185.62	192.628	109.395	114.067	118.739	123.411	128.083	110.067	114.739	119.411	124.083	128.755	308.16	322.176	336.192	350.207	364.223	310.176	324.192	338.207	352.223	366.239	312.192	326.207	340.223	354.239	368.254
EELN	503.223	504.23	252.619	168.748	440.214	454.23	468.245	482.261	496.277	442.23	456.245	470.261	484.277	498.292	220.611	227.618	234.626	241.634	248.642	221.618	228.626	235.634	242.642	249.65	147.41	152.081	156.753	161.425	166.097	148.081	152.753	157.425	162.097	166.769	422.203	436.219	450.235	464.25	478.266	424.219	438.235	452.25	466.266	480.282	426.235	440.25	454.266	468.282	482.297
EELNE	632.265	633.273	317.14	211.762	569.257	583.272	597.288	611.304	625.319	571.272	585.288	599.304	613.319	627.335	285.132	292.14	299.148	306.155	313.163	286.14	293.148	300.155	307.163	314.171	190.424	195.096	199.767	204.439	209.111	191.096	195.767	200.439	205.111	209.783	551.246	565.262	579.277	593.293	607.309	553.262	567.277	581.293	595.309	609.324	555.277	569.293	583.309	597.324	611.34
EELNED	747.292	748.3	374.653	250.105	684.284	698.299	712.315	726.33	740.346	686.299	700.315	714.33	728.346	742.362	342.645	349.653	356.661	363.669	370.677	343.653	350.661	357.669	364.677	371.685	228.766	233.438	238.11	242.782	247.454	229.438	234.11	238.782	243.454	248.125	666.273	680.289	694.304	708.32	722.336	668.289	682.304	696.32	710.336	724.351	670.304	684.32	698.336	712.351	726.367
EELNEDA	818.329	819.337	410.172	273.784	755.321	769.336	783.352	797.368	811.383	757.336	771.352	785.368	799.383	813.399	378.164	385.172	392.18	399.187	406.195	379.172	386.18	393.187	400.195	407.203	252.445	257.117	261.789	266.461	271.133	253.117	257.789	262.461	267.133	271.804	737.31	751.326	765.341	779.357	793.373	739.326	753.341	767.357	781.373	795.388	741.341	755.357	769.373	783.388	797.404
EELNEDAM	949.37	950.377	475.692	317.464	886.361	900.377	914.392	928.408	942.424	888.377	902.392	916.408	930.424	944.439	443.684	450.692	457.7	464.708	471.715	444.692	451.7	458.708	465.715	472.723	296.125	300.797	305.469	310.141	314.813	296.797	301.469	306.141	310.813	315.485	868.351	882.366	896.382	910.397	924.413	870.366	884.382	898.397	912.413	926.429	872.382	886.397	900.413	914.429	928.444
EELNEDAMV	1048.44	1049.45	525.226	350.487	985.43	999.445	1013.46	1027.48	1041.49	987.445	1001.46	1015.48	1029.49	1043.51	493.218	500.226	507.234	514.242	521.25	494.226	501.234	508.242	515.25	522.258	329.148	333.82	338.492	343.164	347.836	329.82	334.492	339.164	343.836	348.507	967.419	981.435	995.45	1009.47	1023.48	969.435	983.45	997.466	1011.48	1025.5	971.45	985.466	999.482	1013.5	1027.51
EELNEDAMVD	1163.47	1164.47	582.74	388.829	1100.46	1114.47	1128.49	1142.5	1156.52	1102.47	1116.49	1130.5	1144.52	1158.53	550.732	557.74	564.748	571.755	578.763	551.74	558.748	565.755	572.763	579.771	367.49	372.162	376.834	381.506	386.178	368.162	372.834	377.506	382.178	386.85	1082.45	1096.46	1110.48	1124.49	1138.51	1084.46	1098.48	1112.49	1126.51	1140.52	1086.48	1100.49	1114.51	1128.52	1142.54
EELNEDAMVDA	1234.5	1235.51	618.258	412.508	1171.49	1185.51	1199.52	1213.54	1227.56	1173.51	1187.52	1201.54	1215.56	1229.57	586.25	593.258	600.266	607.274	614.282	587.258	594.266	601.274	608.282	615.29	391.169	395.841	400.513	405.185	409.857	391.841	396.513	401.185	405.857	410.529	1153.48	1167.5	1181.51	1195.53	1209.55	1155.5	1169.51	1183.53	1197.55	1211.56	1157.51	1171.53	1185.55	1199.56	1213.58
EELNEDAMVDAP	1331.56	1332.56	666.785	444.859	1268.55	1282.56	1296.58	1310.59	1324.61	1270.56	1284.58	1298.59	1312.61	1326.62	634.777	641.785	648.792	655.8	662.808	635.785	642.792	649.8	656.808	663.816	423.52	428.192	432.864	437.536	442.208	424.192	428.864	433.536	438.208	442.88	1250.54	1264.55	1278.57	1292.58	1306.6	1252.55	1266.57	1280.58	1294.6	1308.61	1254.57	1268.58	1282.6	1296.61	1310.63
EELNEDAMVDAPA	1402.59	1403.6	702.303	468.538	1339.58	1353.6	1367.61	1381.63	1395.65	1341.6	1355.61	1369.63	1383.65	1397.66	670.295	677.303	684.311	691.319	698.327	671.303	678.311	685.319	692.327	699.334	447.199	451.871	456.543	461.215	465.887	447.871	452.543	457.215	461.887	466.559	1321.57	1335.59	1349.6	1363.62	1377.64	1323.59	1337.6	1351.62	1365.64	1379.65	1325.6	1339.62	1353.64	1367.65	1381.67
EELNEDAMVDAPAT	1503.64	1504.65	752.827	502.221	1440.63	1454.65	1468.66	1482.68	1496.69	1442.65	1456.66	1470.68	1484.69	1498.71	720.819	727.827	734.835	741.843	748.851	721.827	728.835	735.843	742.851	749.858	480.882	485.554	490.226	494.898	499.569	481.554	486.226	490.898	495.569	500.241	1422.62	1436.64	1450.65	1464.67	1478.68	1424.64	1438.65	1452.67	1466.68	1480.7	1426.65	1440.67	1454.68	1468.7	1482.71
EELNEDAMVDAPATT	1604.69	1605.69	803.351	535.903	1541.68	1555.69	1569.71	1583.73	1597.74	1543.69	1557.71	1571.73	1585.74	1599.76	771.343	778.351	785.359	792.367	799.374	772.351	779.359	786.367	793.374	800.382	514.564	519.236	523.908	528.58	533.252	515.236	519.908	524.58	529.252	533.924	1523.67	1537.68	1551.7	1565.72	1579.73	1525.68	1539.7	1553.72	1567.73	1581.75	1527.7	1541.72	1555.73	1569.75	1583.76
EELNEDAMVDAPATTV	1703.76	1704.76	852.885	568.926	1640.75	1654.76	1668.78	1682.79	1696.81	1642.76	1656.78	1670.79	1684.81	1698.83	820.877	827.885	834.893	841.901	848.909	821.885	828.893	835.901	842.909	849.916	547.587	552.259	556.931	561.603	566.275	548.259	552.931	557.603	562.275	566.947	1622.74	1636.75	1650.77	1664.78	1678.8	1624.75	1638.77	1652.78	1666.8	1680.81	1626.77	1640.78	1654.8	1668.81	1682.83
EELNEDAMVDAPATTVP	1800.81	1801.82	901.412	601.277	1737.8	1751.82	1765.83	1779.85	1793.86	1739.82	1753.83	1767.85	1781.86	1795.88	869.404	876.411	883.419	890.427	897.435	870.411	877.419	884.427	891.435	898.443	579.938	584.61	589.282	593.954	598.626	580.61	585.282	589.954	594.626	599.298	1719.79	1733.81	1747.82	1761.84	1775.85	1721.81	1735.82	1749.84	1763.85	1777.87	1723.82	1737.84	1751.85	1765.87	1779.88
EELNEDAMVDAPATTVPC	1903.82	1904.83	952.916	635.613	1840.81	1854.82	1868.84	1882.86	1896.87	1842.82	1856.84	1870.86	1884.87	1898.89	920.908	927.916	934.924	941.932	948.94	921.916	928.924	935.932	942.94	949.947	614.275	618.946	623.618	628.29	632.962	614.946	619.618	624.29	628.962	633.634	1822.8	1836.81	1850.83	1864.85	1878.86	1824.81	1838.83	1852.85	1866.86	1880.88	1826.83	1840.85	1854.86	1868.88	1882.89
EELNEDAMVDAPATTVPCT	2004.87	2005.87	1003.44	669.296	1941.86	1955.87	1969.89	1983.9	1997.92	1943.87	1957.89	1971.9	1985.92	1999.94	971.432	978.44	985.448	992.456	999.463	972.44	979.448	986.456	993.463	1000.47	647.957	652.629	657.301	661.973	666.645	648.629	653.301	657.973	662.645	667.317	1923.85	1937.86	1951.88	1965.89	1979.91	1925.86	1939.88	1953.89	1967.91	1981.92	1927.88	1941.89	1955.91	1969.92	1983.94
EELNEDAMVDAPATTVPCTV	2103.93	2104.94	1052.97	702.319	2040.93	2054.94	2068.96	2082.97	2096.99	2042.94	2056.96	2070.97	2084.99	2099	1020.97	1027.97	1034.98	1041.99	1049	1021.97	1028.98	1035.99	1043	1050.01	680.98	685.652	690.324	694.996	699.667	681.652	686.324	690.996	695.667	700.339	2022.91	2036.93	2050.95	2064.96	2078.98	2024.93	2038.95	2052.96	2066.98	2080.99	2026.95	2040.96	2054.98	2068.99	2083.01
EELNEDAMVDAPATTVPCTVA	2174.97	2175.98	1088.49	725.998	2111.96	2125.98	2139.99	2154.01	2168.02	2113.98	2127.99	2142.01	2156.02	2170.04	1056.48	1063.49	1070.5	1077.51	1084.52	1057.49	1064.5	1071.51	1078.52	1085.52	704.659	709.331	714.003	718.675	723.347	705.331	710.003	714.675	719.347	724.018	2093.95	2107.97	2121.98	2136	2150.01	2095.97	2109.98	2124	2138.01	2152.03	2097.98	2112	2126.01	2140.03	2154.05
EELNEDAMVDAPATTVPCTVAS	2262	2263.01	1132.01	755.008	2198.99	2213.01	2227.03	2241.04	2255.06	2201.01	2215.03	2229.04	2243.06	2257.07	1100	1107.01	1114.02	1121.02	1128.03	1101.01	1108.02	1115.02	1122.03	1129.04	733.67	738.342	743.013	747.685	752.357	734.342	739.013	743.685	748.357	753.029	2180.98	2195	2209.02	2223.03	2237.05	2183	2197.02	2211.03	2225.05	2239.06	2185.02	2199.03	2213.05	2227.06	2241.08
EELNEDAMVDAPATTVPCTVASF	2409.07	2410.08	1205.54	804.031	2346.06	2360.08	2374.09	2388.11	2402.13	2348.08	2362.09	2376.11	2390.13	2404.14	1173.54	1180.54	1187.55	1194.56	1201.57	1174.54	1181.55	1188.56	1195.57	1202.57	782.692	787.364	792.036	796.708	801.38	783.364	788.036	792.708	797.38	802.052	2328.05	2342.07	2356.08	2370.1	2384.11	2330.07	2344.08	2358.1	2372.11	2386.13	2332.08	2346.1	2360.11	2374.13	2388.15
EELNEDAMVDAPATTVPCTVASFA	2480.11	2481.12	1241.06	827.71	2417.1	2431.12	2445.13	2459.15	2473.16	2419.12	2433.13	2447.15	2461.16	2475.18	1209.05	1216.06	1223.07	1230.08	1237.08	1210.06	1217.07	1224.08	1231.08	1238.09	806.371	811.043	815.715	820.387	825.059	807.043	811.715	816.387	821.059	825.731	2399.09	2413.11	2427.12	2441.14	2455.15	2401.11	2415.12	2429.14	2443.15	2457.17	2403.12	2417.14	2431.15	2445.17	2459.18
EELNEDAMVDAPATTVPCTVASFAT	2581.16	2582.16	1291.59	861.393	2518.15	2532.16	2546.18	2560.19	2574.21	2520.16	2534.18	2548.19	2562.21	2576.23	1259.58	1266.59	1273.59	1280.6	1287.61	1260.59	1267.59	1274.6	1281.61	1288.62	840.054	844.726	849.398	854.07	858.742	840.726	845.398	850.07	854.742	859.413	2500.14	2514.15	2528.17	2542.18	2556.2	2502.15	2516.17	2530.18	2544.2	2558.22	2504.17	2518.18	2532.2	2546.22	2560.23
EELNEDAMVDAPATTVPCTVASFATG	2638.18	2639.19	1320.1	880.4	2575.17	2589.18	2603.2	2617.22	2631.23	2577.18	2591.2	2605.22	2619.23	2633.25	1288.09	1295.1	1302.1	1309.11	1316.12	1289.1	1296.1	1303.11	1310.12	1317.13	859.061	863.733	868.405	873.077	877.749	859.733	864.405	869.077	873.749	878.421	2557.16	2571.17	2585.19	2599.21	2613.22	2559.17	2573.19	2587.21	2601.22	2615.24	2561.19	2575.21	2589.22	2603.24	2617.25
EELNEDAMVDAPATTVPCTVASFATGY	2801.24	2802.25	1401.63	934.754	2738.23	2752.25	2766.26	2780.28	2794.3	2740.25	2754.26	2768.28	2782.3	2796.31	1369.62	1376.63	1383.64	1390.64	1397.65	1370.63	1377.64	1384.64	1391.65	1398.66	913.416	918.088	922.759	927.431	932.103	914.088	918.759	923.431	928.103	932.775	2720.22	2734.24	2748.25	2762.27	2776.28	2722.24	2736.25	2750.27	2764.28	2778.3	2724.25	2738.27	2752.28	2766.3	2780.32
EELNEDAMVDAPATTVPCTVASFATGYF	2948.31	2949.32	1475.16	983.777	2885.3	2899.32	2913.33	2927.35	2941.36	2887.32	2901.33	2915.35	2929.36	2943.38	1443.15	1450.16	1457.17	1464.18	1471.19	1444.16	1451.17	1458.18	1465.19	1472.19	962.438	967.11	971.782	976.454	981.126	963.11	967.782	972.454	977.126	981.798	2867.29	2881.31	2895.32	2909.34	2923.35	2869.31	2883.32	2897.34	2911.35	2925.37	2871.32	2885.34	2899.35	2913.37	2927.38
EELNEDAMVDAPATTVPCTVASFATGYFS	3035.34	3036.35	1518.68	1012.79	2972.33	2986.35	3000.36	3014.38	3028.4	2974.35	2988.36	3002.38	3016.4	3030.41	1486.67	1493.68	1500.69	1507.69	1514.7	1487.68	1494.69	1501.69	1508.7	1515.71	991.449	996.121	1000.79	1005.46	1010.14	992.121	996.793	1001.46	1006.14	1010.81	2954.32	2968.34	2982.35	2996.37	3010.38	2956.34	2970.35	2984.37	2998.38	3012.4	2958.35	2972.37	2986.38	3000.4	3014.42
EELNEDAMVDAPATTVPCTVASFATGYFSC	3138.35	3139.36	1570.18	1047.12	3075.34	3089.36	3103.37	3117.39	3131.4	3077.36	3091.37	3105.39	3119.4	3133.42	1538.17	1545.18	1552.19	1559.2	1566.21	1539.18	1546.19	1553.2	1560.21	1567.21	1025.79	1030.46	1035.13	1039.8	1044.47	1026.46	1031.13	1035.8	1040.47	1045.14	3057.33	3071.35	3085.36	3099.38	3113.39	3059.35	3073.36	3087.38	3101.39	3115.41	3061.36	3075.38	3089.39	3103.41	3117.43
E	147.053	148.06	74.5339	50.025	84.0444	98.06	112.076	126.091	140.107	86.06	100.076	114.091	128.107	142.123	42.5258	49.5337	56.5415	63.5493	70.5571	43.5337	50.5415	57.5493	64.5571	71.565	28.6863	33.3582	38.0301	42.702	47.3738	29.3582	34.0301	38.702	43.3738	48.0457	66.0338	80.0495	94.0651	108.081	122.096	68.0495	82.0651	96.0808	110.096	124.112	70.0651	84.0808	98.0964	112.112	126.128
EL	260.137	261.144	131.076	87.7197	197.128	211.144	225.16	239.175	253.191	199.144	213.16	227.175	241.191	255.207	99.0679	106.076	113.084	120.091	127.099	100.076	107.084	114.091	121.099	128.107	66.381	71.0529	75.7248	80.3967	85.0685	67.0529	71.7248	76.3967	81.0685	85.7404	179.118	193.134	207.149	221.165	235.18	181.134	195.149	209.165	223.18	237.196	183.149	197.165	211.18	225.196	239.212
ELN	374.18	375.187	188.097	125.734	311.171	325.187	339.203	353.218	367.234	313.187	327.203	341.218	355.234	369.25	156.089	163.097	170.105	177.113	184.121	157.097	164.105	171.113	178.121	185.128	104.395	109.067	113.739	118.411	123.083	105.067	109.739	114.411	119.083	123.755	293.161	307.176	321.192	335.208	349.223	295.176	309.192	323.208	337.223	351.239	297.192	311.208	325.223	339.239	353.255
ELNE	503.223	504.23	252.619	168.748	440.214	454.23	468.245	482.261	496.277	442.23	456.245	470.261	484.277	498.292	220.611	227.618	234.626	241.634	248.642	221.618	228.626	235.634	242.642	249.65	147.41	152.081	156.753	161.425	166.097	148.081	152.753	157.425	162.097	166.769	422.203	436.219	450.235	464.25	478.266	424.219	438.235	452.25	466.266	480.282	426.235	440.25	454.266	468.282	482.297
ELNED	618.25	619.257	310.132	207.091	555.241	569.257	583.272	597.288	611.304	557.257	571.272	585.288	599.304	613.319	278.124	285.132	292.14	299.148	306.155	279.132	286.14	293.148	300.155	307.163	185.752	190.424	195.096	199.767	204.439	186.424	191.096	195.767	200.439	205.111	537.23	551.246	565.262	579.277	593.293	539.246	553.262	567.277	581.293	595.309	541.262	555.277	569.293	583.309	597.324
ELNEDA	689.287	690.294	345.651	230.77	626.278	640.294	654.309	668.325	682.341	628.294	642.309	656.325	670.341	684.356	313.643	320.65	327.658	334.666	341.674	314.65	321.658	328.666	335.674	342.682	209.431	214.103	218.775	223.447	228.118	210.103	214.775	219.447	224.118	228.79	608.267	622.283	636.299	650.314	664.33	610.283	624.299	638.314	652.33	666.346	612.299	626.314	640.33	654.346	668.361
ELNEDAM	820.327	821.335	411.171	274.45	757.319	771.334	785.35	799.365	813.381	759.334	773.35	787.365	801.381	815.397	379.163	386.171	393.179	400.186	407.194	380.171	387.179	394.186	401.194	408.202	253.111	257.783	262.455	267.127	271.799	253.783	258.455	263.127	267.799	272.47	739.308	753.324	767.339	781.355	795.371	741.324	755.339	769.355	783.371	797.386	743.339	757.355	771.371	785.386	799.402
ELNEDAMV	919.396	920.403	460.705	307.473	856.387	870.403	884.418	898.434	912.45	858.403	872.418	886.434	900.45	914.465	428.697	435.705	442.713	449.721	456.728	429.705	436.713	443.721	450.728	457.736	286.134	290.806	295.478	300.149	304.821	286.806	291.478	296.149	300.821	305.493	838.376	852.392	866.408	880.423	894.439	840.392	854.408	868.423	882.439	896.455	842.408	856.423	870.439	884.455	898.47
ELNEDAMVD	1034.42	1035.43	518.219	345.815	971.414	985.43	999.445	1013.46	1027.48	973.43	987.445	1001.46	1015.48	1029.49	486.211	493.218	500.226	507.234	514.242	487.218	494.226	501.234	508.242	515.25	324.476	329.148	333.82	338.492	343.164	325.148	329.82	334.492	339.164	343.836	953.403	967.419	981.435	995.45	1009.47	955.419	969.435	983.45	997.466	1011.48	957.435	971.45	985.466	999.482	1013.5
ELNEDAMVDA	1105.46	1106.47	553.737	369.494	1042.45	1056.47	1070.48	1084.5	1098.51	1044.47	1058.48	1072.5	1086.51	1100.53	521.729	528.737	535.745	542.753	549.76	522.737	529.745	536.753	543.76	550.768	348.155	352.827	357.499	362.171	366.843	348.827	353.499	358.171	362.843	367.515	1024.44	1038.46	1052.47	1066.49	1080.5	1026.46	1040.47	1054.49	1068.5	1082.52	1028.47	1042.49	1056.5	1070.52	1084.53
ELNEDAMVDAP	1202.51	1203.52	602.264	401.845	1139.5	1153.52	1167.54	1181.55	1195.57	1141.52	1155.54	1169.55	1183.57	1197.58	570.256	577.263	584.271	591.279	598.287	571.263	578.271	585.279	592.287	599.295	380.506	385.178	389.85	394.522	399.194	381.178	385.85	390.522	395.194	399.866	1121.49	1135.51	1149.52	1163.54	1177.56	1123.51	1137.52	1151.54	1165.56	1179.57	1125.52	1139.54	1153.56	1167.57	1181.59
ELNEDAMVDAPA	1273.55	1274.56	637.782	425.524	1210.54	1224.56	1238.57	1252.59	1266.6	1212.56	1226.57	1240.59	1254.6	1268.62	605.774	612.782	619.79	626.798	633.805	606.782	613.79	620.798	627.805	634.813	404.185	408.857	413.529	418.201	422.873	404.857	409.529	414.201	418.873	423.545	1192.53	1206.55	1220.56	1234.58	1248.59	1194.55	1208.56	1222.58	1236.59	1250.61	1196.56	1210.58	1224.59	1238.61	1252.62
ELNEDAMVDAPAT	1374.6	1375.6	688.306	459.206	1311.59	1325.6	1339.62	1353.64	1367.65	1313.6	1327.62	1341.64	1355.65	1369.67	656.298	663.306	670.314	677.321	684.329	657.306	664.314	671.321	678.329	685.337	437.868	442.54	447.211	451.883	456.555	438.54	443.211	447.883	452.555	457.227	1293.58	1307.59	1321.61	1335.62	1349.64	1295.59	1309.61	1323.62	1337.64	1351.66	1297.61	1311.62	1325.64	1339.66	1353.67
ELNEDAMVDAPATT	1475.64	1476.65	738.83	492.889	1412.64	1426.65	1440.67	1454.68	1468.7	1414.65	1428.67	1442.68	1456.7	1470.71	706.822	713.83	720.837	727.845	734.853	707.83	714.837	721.845	728.853	735.861	471.55	476.222	480.894	485.566	490.238	472.222	476.894	481.566	486.238	490.91	1394.63	1408.64	1422.66	1436.67	1450.69	1396.64	1410.66	1424.67	1438.69	1452.7	1398.66	1412.67	1426.69	1440.7	1454.72
ELNEDAMVDAPATTV	1574.71	1575.72	788.364	525.912	1511.7	1525.72	1539.74	1553.75	1567.77	1513.72	1527.74	1541.75	1555.77	1569.78	756.356	763.364	770.372	777.379	784.387	757.364	764.372	771.379	778.387	785.395	504.573	509.245	513.917	518.589	523.261	505.245	509.917	514.589	519.261	523.932	1493.69	1507.71	1521.73	1535.74	1549.76	1495.71	1509.73	1523.74	1537.76	1551.77	1497.73	1511.74	1525.76	1539.77	1553.79
ELNEDAMVDAPATTVP	1671.77	1672.77	836.89	558.263	1608.76	1622.77	1636.79	1650.8	1664.82	1610.77	1624.79	1638.8	1652.82	1666.84	804.882	811.89	818.898	825.906	832.914	805.89	812.898	819.906	826.914	833.921	536.924	541.596	546.268	550.94	555.612	537.596	542.268	546.94	551.612	556.283	1590.75	1604.76	1618.78	1632.79	1646.81	1592.76	1606.78	1620.79	1634.81	1648.83	1594.78	1608.79	1622.81	1636.83	1650.84
ELNEDAMVDAPATTVPC	1774.78	1775.78	888.395	592.599	1711.77	1725.78	1739.8	1753.81	1767.83	1713.78	1727.8	1741.81	1755.83	1769.84	856.387	863.395	870.403	877.41	884.418	857.395	864.403	871.41	878.418	885.426	571.26	575.932	580.604	585.276	589.948	571.932	576.604	581.276	585.948	590.62	1693.76	1707.77	1721.79	1735.8	1749.82	1695.77	1709.79	1723.8	1737.82	1751.83	1697.79	1711.8	1725.82	1739.83	1753.85
ELNEDAMVDAPATTVPCT	1875.82	1876.83	938.919	626.282	1812.81	1826.83	1840.85	1854.86	1868.88	1814.83	1828.85	1842.86	1856.88	1870.89	906.911	913.919	920.926	927.934	934.942	907.919	914.926	921.934	928.942	935.95	604.943	609.615	614.287	618.959	623.63	605.615	610.287	614.959	619.63	624.302	1794.8	1808.82	1822.83	1836.85	1850.87	1796.82	1810.83	1824.85	1838.87	1852.88	1798.83	1812.85	1826.87	1840.88	1854.9
ELNEDAMVDAPATTVPCTV	1974.89	1975.9	988.453	659.304	1911.88	1925.9	1939.91	1953.93	1967.95	1913.9	1927.91	1941.93	1955.95	1969.96	956.445	963.453	970.461	977.468	984.476	957.453	964.461	971.468	978.476	985.484	637.966	642.638	647.31	651.981	656.653	638.638	643.31	647.981	652.653	657.325	1893.87	1907.89	1921.9	1935.92	1949.93	1895.89	1909.9	1923.92	1937.93	1951.95	1897.9	1911.92	1925.93	1939.95	1953.97
ELNEDAMVDAPATTVPCTVA	2045.93	2046.94	1023.97	682.983	1982.92	1996.94	2010.95	2024.97	2038.98	1984.94	1998.95	2012.97	2026.98	2041	991.964	998.971	1005.98	1012.99	1019.99	992.971	999.979	1006.99	1013.99	1021	661.645	666.317	670.989	675.66	680.332	662.317	666.989	671.66	676.332	681.004	1964.91	1978.92	1992.94	2006.96	2020.97	1966.92	1980.94	1994.96	2008.97	2022.99	1968.94	1982.96	1996.97	2010.99	2025
ELNEDAMVDAPATTVPCTVAS	2132.96	2133.97	1067.49	711.994	2069.95	2083.97	2097.98	2112	2126.01	2071.97	2085.98	2100	2114.01	2128.03	1035.48	1042.49	1049.5	1056.5	1063.51	1036.49	1043.5	1050.5	1057.51	1064.52	690.655	695.327	699.999	704.671	709.343	691.327	695.999	700.671	705.343	710.015	2051.94	2065.96	2079.97	2093.99	2108	2053.96	2067.97	2081.99	2096	2110.02	2055.97	2069.99	2084	2098.02	2112.04
ELNEDAMVDAPATTVPCTVASF	2280.03	2281.04	1141.02	761.017	2217.02	2231.04	2245.05	2259.07	2273.08	2219.04	2233.05	2247.07	2261.08	2275.1	1109.01	1116.02	1123.03	1130.04	1137.05	1110.02	1117.03	1124.04	1131.05	1138.05	739.678	744.35	749.022	753.694	758.366	740.35	745.022	749.694	754.366	759.038	2199.01	2213.03	2227.04	2241.06	2255.07	2201.03	2215.04	2229.06	2243.07	2257.09	2203.04	2217.06	2231.07	2245.09	2259.1
ELNEDAMVDAPATTVPCTVASFA	2351.07	2352.07	1176.54	784.696	2288.06	2302.07	2316.09	2330.1	2344.12	2290.07	2304.09	2318.1	2332.12	2346.14	1144.53	1151.54	1158.55	1165.56	1172.56	1145.54	1152.55	1159.56	1166.56	1173.57	763.357	768.029	772.701	777.373	782.045	764.029	768.701	773.373	778.045	782.717	2270.05	2284.06	2298.08	2312.09	2326.11	2272.06	2286.08	2300.09	2314.11	2328.13	2274.08	2288.09	2302.11	2316.13	2330.14
ELNEDAMVDAPATTVPCTVASFAT	2452.11	2453.12	1227.06	818.379	2389.11	2403.12	2417.14	2431.15	2445.17	2391.12	2405.14	2419.15	2433.17	2447.18	1195.06	1202.06	1209.07	1216.08	1223.09	1196.06	1203.07	1210.08	1217.09	1224.1	797.04	801.712	806.384	811.056	815.727	797.712	802.384	807.056	811.727	816.399	2371.09	2385.11	2399.13	2413.14	2427.16	2373.11	2387.13	2401.14	2415.16	2429.17	2375.13	2389.14	2403.16	2417.17	2431.19
ELNEDAMVDAPATTVPCTVASFATG	2509.14	2510.14	1255.57	837.386	2446.13	2460.14	2474.16	2488.17	2502.19	2448.14	2462.16	2476.17	2490.19	2504.2	1223.57	1230.57	1237.58	1244.59	1251.6	1224.57	1231.58	1238.59	1245.6	1252.61	816.047	820.719	825.391	830.063	834.735	816.719	821.391	826.063	830.735	835.406	2428.12	2442.13	2456.15	2470.16	2484.18	2430.13	2444.15	2458.16	2472.18	2486.19	2432.15	2446.16	2460.18	2474.19	2488.21
ELNEDAMVDAPATTVPCTVASFATGY	2672.2	2673.21	1337.11	891.74	2609.19	2623.21	2637.22	2651.24	2665.25	2611.21	2625.22	2639.24	2653.25	2667.27	1305.1	1312.11	1319.11	1326.12	1333.13	1306.11	1313.11	1320.12	1327.13	1334.14	870.401	875.073	879.745	884.417	889.089	871.073	875.745	880.417	885.089	889.761	2591.18	2605.19	2619.21	2633.23	2647.24	2593.19	2607.21	2621.23	2635.24	2649.26	2595.21	2609.23	2623.24	2637.26	2651.27
ELNEDAMVDAPATTVPCTVASFATGYF	2819.27	2820.27	1410.64	940.763	2756.26	2770.27	2784.29	2798.31	2812.32	2758.27	2772.29	2786.31	2800.32	2814.34	1378.63	1385.64	1392.65	1399.66	1406.66	1379.64	1386.65	1393.66	1400.66	1407.67	919.424	924.096	928.768	933.44	938.112	920.096	924.768	929.44	934.112	938.784	2738.25	2752.26	2766.28	2780.29	2794.31	2740.26	2754.28	2768.29	2782.31	2796.33	2742.28	2756.29	2770.31	2784.33	2798.34
ELNEDAMVDAPATTVPCTVASFATGYFS	2906.3	2907.31	1454.16	969.774	2843.29	2857.31	2871.32	2885.34	2899.35	2845.31	2859.32	2873.34	2887.35	2901.37	1422.15	1429.16	1436.16	1443.17	1450.18	1423.16	1430.16	1437.17	1444.18	1451.19	948.435	953.107	957.779	962.451	967.122	949.107	953.779	958.451	963.122	967.794	2825.28	2839.3	2853.31	2867.33	2881.34	2827.3	2841.31	2855.33	2869.34	2883.36	2829.31	2843.33	2857.34	2871.36	2885.37
ELNEDAMVDAPATTVPCTVASFATGYFSC	3009.31	3010.32	1505.66	1004.11	2946.3	2960.32	2974.33	2988.35	3002.36	2948.32	2962.33	2976.35	2990.36	3004.38	1473.65	1480.66	1487.67	1494.68	1501.68	1474.66	1481.67	1488.68	1495.68	1502.69	982.771	987.443	992.115	996.787	1001.46	983.443	988.115	992.787	997.459	1002.13	2928.29	2942.3	2956.32	2970.34	2984.35	2930.3	2944.32	2958.34	2972.35	2986.37	2932.32	2946.34	2960.35	2974.37	2988.38
L	131.095	132.102	66.5546	44.7055	68.0859	82.1015	96.1172	110.133	124.148	70.1015	84.1172	98.1328	112.148	126.164	34.5466	41.5544	48.5622	55.57	62.5779	35.5544	42.5622	49.57	56.5779	63.5857	23.3668	28.0387	32.7106	37.3825	42.0543	24.0387	28.7106	33.3825	38.0543	42.7262	50.0753	64.0909	78.1066	92.1222	106.138	52.0909	66.1066	80.1222	94.1379	108.154	54.1066	68.1222	82.1379	96.1535	110.169
LN	245.138	246.145	123.576	82.7198	182.129	196.144	210.16	224.176	238.191	184.144	198.16	212.176	226.191	240.207	91.568	98.5759	105.584	112.592	119.599	92.5759	99.5837	106.592	113.599	120.607	61.3811	66.053	70.7249	75.3968	80.0686	62.053	66.7249	71.3968	76.0686	80.7405	164.118	178.134	192.15	206.165	220.181	166.134	180.15	194.165	208.181	222.196	168.15	182.165	196.181	210.196	224.212
LNE	374.18	375.187	188.097	125.734	311.171	325.187	339.203	353.218	367.234	313.187	327.203	341.218	355.234	369.25	156.089	163.097	170.105	177.113	184.121	157.097	164.105	171.113	178.121	185.128	104.395	109.067	113.739	118.411	123.083	105.067	109.739	114.411	119.083	123.755	293.161	307.176	321.192	335.208	349.223	295.176	309.192	323.208	337.223	351.239	297.192	311.208	325.223	339.239	353.255
LNED	489.207	490.214	245.611	164.076	426.198	440.214	454.23	468.245	482.261	428.214	442.23	456.245	470.261	484.277	213.603	220.611	227.618	234.626	241.634	214.611	221.618	228.626	235.634	242.642	142.738	147.41	152.081	156.753	161.425	143.41	148.081	152.753	157.425	162.097	408.188	422.203	436.219	450.235	464.25	410.203	424.219	438.235	452.25	466.266	412.219	426.235	440.25	454.266	468.282
LNEDA	560.244	561.251	281.129	187.755	497.235	511.251	525.267	539.282	553.298	499.251	513.267	527.282	541.298	555.314	249.121	256.129	263.137	270.145	277.153	250.129	257.137	264.145	271.153	278.16	166.417	171.089	175.76	180.432	185.104	167.089	171.76	176.432	181.104	185.776	479.225	493.241	507.256	521.272	535.287	481.241	495.256	509.272	523.287	537.303	483.256	497.272	511.287	525.303	539.319
LNEDAM	691.285	692.292	346.65	231.436	628.276	642.292	656.307	670.323	684.339	630.292	644.307	658.323	672.339	686.354	314.642	321.649	328.657	335.665	342.673	315.649	322.657	329.665	336.673	343.681	210.097	214.769	219.441	224.112	228.784	210.769	215.441	220.112	224.784	229.456	610.265	624.281	638.297	652.312	666.328	612.281	626.297	640.312	654.328	668.344	614.297	628.312	642.328	656.344	670.359
LNEDAMV	790.353	791.36	396.184	264.458	727.344	741.36	755.376	769.391	783.407	729.36	743.376	757.391	771.407	785.423	364.176	371.184	378.191	385.199	392.207	365.184	372.191	379.199	386.207	393.215	243.12	247.792	252.463	257.135	261.807	243.792	248.463	253.135	257.807	262.479	709.334	723.349	737.365	751.381	765.396	711.349	725.365	739.381	753.396	767.412	713.365	727.381	741.396	755.412	769.428
LNEDAMVD	905.38	906.387	453.697	302.801	842.371	856.387	870.403	884.418	898.434	844.387	858.403	872.418	886.434	900.45	421.689	428.697	435.705	442.713	449.721	422.697	429.705	436.713	443.721	450.728	281.462	286.134	290.806	295.478	300.149	282.134	286.806	291.478	296.149	300.821	824.361	838.376	852.392	866.408	880.423	826.376	840.392	854.408	868.423	882.439	828.392	842.408	856.423	870.439	884.455
LNEDAMVDA	976.417	977.424	489.216	326.48	913.408	927.424	941.44	955.455	969.471	915.424	929.44	943.455	957.471	971.487	457.208	464.216	471.223	478.231	485.239	458.216	465.223	472.231	479.239	486.247	305.141	309.813	314.485	319.157	323.829	305.813	310.485	315.157	319.829	324.5	895.398	909.413	923.429	937.445	951.46	897.413	911.429	925.445	939.46	953.476	899.429	913.445	927.46	941.476	955.492
LNEDAMVDAP	1073.47	1074.48	537.742	358.831	1010.46	1024.48	1038.49	1052.51	1066.52	1012.48	1026.49	1040.51	1054.52	1068.54	505.734	512.742	519.75	526.758	533.766	506.742	513.75	520.758	527.766	534.773	337.492	342.164	346.836	351.508	356.179	338.164	342.836	347.508	352.179	356.851	992.451	1006.47	1020.48	1034.5	1048.51	994.466	1008.48	1022.5	1036.51	1050.53	996.482	1010.5	1024.51	1038.53	1052.54
LNEDAMVDAPA	1144.51	1145.51	573.261	382.51	1081.5	1095.51	1109.53	1123.55	1137.56	1083.51	1097.53	1111.55	1125.56	1139.58	541.253	548.261	555.268	562.276	569.284	542.261	549.268	556.276	563.284	570.292	361.171	365.843	370.515	375.187	379.858	361.843	366.515	371.187	375.858	380.53	1063.49	1077.5	1091.52	1105.53	1119.55	1065.5	1079.52	1093.53	1107.55	1121.57	1067.52	1081.53	1095.55	1109.57	1123.58
LNEDAMVDAPAT	1245.55	1246.56	623.785	416.192	1182.55	1196.56	1210.58	1224.59	1238.61	1184.56	1198.58	1212.59	1226.61	1240.62	591.777	598.784	605.792	612.8	619.808	592.784	599.792	606.8	613.808	620.816	394.854	399.525	404.197	408.869	413.541	395.525	400.197	404.869	409.541	414.213	1164.54	1178.55	1192.57	1206.58	1220.6	1166.55	1180.57	1194.58	1208.6	1222.61	1168.57	1182.58	1196.6	1210.61	1224.63
LNEDAMVDAPATT	1346.6	1347.61	674.308	449.875	1283.59	1297.61	1311.62	1325.64	1339.66	1285.61	1299.62	1313.64	1327.66	1341.67	642.3	649.308	656.316	663.324	670.332	643.308	650.316	657.324	664.332	671.34	428.536	433.208	437.88	442.552	447.224	429.208	433.88	438.552	443.224	447.895	1265.58	1279.6	1293.61	1307.63	1321.65	1267.6	1281.61	1295.63	1309.65	1323.66	1269.61	1283.63	1297.65	1311.66	1325.68
LNEDAMVDAPATTV	1445.67	1446.68	723.843	482.898	1382.66	1396.68	1410.69	1424.71	1438.72	1384.68	1398.69	1412.71	1426.72	1440.74	691.835	698.842	705.85	712.858	719.866	692.842	699.85	706.858	713.866	720.874	461.559	466.231	470.903	475.575	480.246	462.231	466.903	471.575	476.246	480.918	1364.65	1378.67	1392.68	1406.7	1420.71	1366.67	1380.68	1394.7	1408.71	1422.73	1368.68	1382.7	1396.71	1410.73	1424.75
LNEDAMVDAPATTVP	1542.72	1543.73	772.369	515.248	1479.71	1493.73	1507.75	1521.76	1535.78	1481.73	1495.75	1509.76	1523.78	1537.79	740.361	747.369	754.377	761.385	768.392	741.369	748.377	755.385	762.392	769.4	493.91	498.582	503.254	507.925	512.597	494.582	499.254	503.925	508.597	513.269	1461.7	1475.72	1489.74	1503.75	1517.77	1463.72	1477.74	1491.75	1505.77	1519.78	1465.74	1479.75	1493.77	1507.78	1521.8
LNEDAMVDAPATTVPC	1645.73	1646.74	823.874	549.585	1582.72	1596.74	1610.76	1624.77	1638.79	1584.74	1598.76	1612.77	1626.79	1640.8	791.866	798.873	805.881	812.889	819.897	792.873	799.881	806.889	813.897	820.905	528.246	532.918	537.59	542.262	546.934	528.918	533.59	538.262	542.934	547.606	1564.71	1578.73	1592.74	1606.76	1620.78	1566.73	1580.74	1594.76	1608.78	1622.79	1568.74	1582.76	1596.78	1610.79	1624.81
LNEDAMVDAPATTVPCT	1746.78	1747.79	874.397	583.267	1683.77	1697.79	1711.8	1725.82	1739.83	1685.79	1699.8	1713.82	1727.83	1741.85	842.389	849.397	856.405	863.413	870.421	843.397	850.405	857.413	864.421	871.429	561.929	566.601	571.273	575.944	580.616	562.601	567.273	571.944	576.616	581.288	1665.76	1679.78	1693.79	1707.81	1721.82	1667.78	1681.79	1695.81	1709.82	1723.84	1669.79	1683.81	1697.82	1711.84	1725.86
LNEDAMVDAPATTVPCTV	1845.85	1846.86	923.932	616.29	1782.84	1796.86	1810.87	1824.89	1838.9	1784.86	1798.87	1812.89	1826.9	1840.92	891.924	898.932	905.939	912.947	919.955	892.932	899.939	906.947	913.955	920.963	594.952	599.623	604.295	608.967	613.639	595.623	600.295	604.967	609.639	614.311	1764.83	1778.85	1792.86	1806.88	1820.89	1766.85	1780.86	1794.88	1808.89	1822.91	1768.86	1782.88	1796.89	1810.91	1824.92
LNEDAMVDAPATTVPCTVA	1916.89	1917.89	959.45	639.969	1853.88	1867.89	1881.91	1895.92	1909.94	1855.89	1869.91	1883.92	1897.94	1911.96	927.442	934.45	941.458	948.466	955.474	928.45	935.458	942.466	949.474	956.481	618.631	623.302	627.974	632.646	637.318	619.302	623.974	628.646	633.318	637.99	1835.87	1849.88	1863.9	1877.91	1891.93	1837.88	1851.9	1865.91	1879.93	1893.94	1839.9	1853.91	1867.93	1881.94	1895.96
LNEDAMVDAPATTVPCTVAS	2003.92	2004.93	1002.97	668.98	1940.91	1954.92	1968.94	1982.96	1996.97	1942.92	1956.94	1970.96	1984.97	1998.99	970.958	977.966	984.974	991.982	998.99	971.966	978.974	985.982	992.99	999.997	647.641	652.313	656.985	661.657	666.329	648.313	652.985	657.657	662.329	667.001	1922.9	1936.91	1950.93	1964.95	1978.96	1924.91	1938.93	1952.95	1966.96	1980.98	1926.93	1940.95	1954.96	1968.98	1982.99
LNEDAMVDAPATTVPCTVASF	2150.99	2151.99	1076.5	718.003	2087.98	2101.99	2116.01	2130.02	2144.04	2089.99	2104.01	2118.02	2132.04	2146.06	1044.49	1051.5	1058.51	1065.52	1072.52	1045.5	1052.51	1059.52	1066.52	1073.53	696.664	701.336	706.008	710.68	715.352	697.336	702.008	706.68	711.352	716.023	2069.97	2083.98	2098	2112.01	2126.03	2071.98	2086	2100.01	2114.03	2128.05	2074	2088.01	2102.03	2116.05	2130.06
LNEDAMVDAPATTVPCTVASFA	2222.02	2223.03	1112.02	741.682	2159.01	2173.03	2187.05	2201.06	2215.08	2161.03	2175.05	2189.06	2203.08	2217.09	1080.01	1087.02	1094.03	1101.03	1108.04	1081.02	1088.03	1095.03	1102.04	1109.05	720.343	725.015	729.687	734.359	739.031	721.015	725.687	730.359	735.031	739.703	2141	2155.02	2169.04	2183.05	2197.07	2143.02	2157.04	2171.05	2185.07	2199.08	2145.04	2159.05	2173.07	2187.08	2201.1
LNEDAMVDAPATTVPCTVASFAT	2323.07	2324.08	1162.54	775.364	2260.06	2274.08	2288.09	2302.11	2316.13	2262.08	2276.09	2290.11	2304.13	2318.14	1130.53	1137.54	1144.55	1151.56	1158.57	1131.54	1138.55	1145.56	1152.57	1159.57	754.026	758.698	763.369	768.041	772.713	754.698	759.369	764.041	768.713	773.385	2242.05	2256.07	2270.08	2284.1	2298.11	2244.07	2258.08	2272.1	2286.11	2300.13	2246.08	2260.1	2274.11	2288.13	2302.15
LNEDAMVDAPATTVPCTVASFATG	2380.09	2381.1	1191.05	794.371	2317.08	2331.1	2345.12	2359.13	2373.15	2319.1	2333.12	2347.13	2361.15	2375.16	1159.05	1166.05	1173.06	1180.07	1187.08	1160.05	1167.06	1174.07	1181.08	1188.08	773.033	777.705	782.377	787.048	791.72	773.705	778.377	783.048	787.72	792.392	2299.07	2313.09	2327.1	2341.12	2355.14	2301.09	2315.1	2329.12	2343.14	2357.15	2303.1	2317.12	2331.14	2345.15	2359.17
LNEDAMVDAPATTVPCTVASFATGY	2543.16	2544.16	1272.59	848.726	2480.15	2494.16	2508.18	2522.19	2536.21	2482.16	2496.18	2510.19	2524.21	2538.23	1240.58	1247.59	1254.59	1261.6	1268.61	1241.59	1248.59	1255.6	1262.61	1269.62	827.387	832.059	836.731	841.403	846.075	828.059	832.731	837.403	842.075	846.747	2462.14	2476.15	2490.17	2504.18	2518.2	2464.15	2478.17	2492.18	2506.2	2520.21	2466.17	2480.18	2494.2	2508.21	2522.23
LNEDAMVDAPATTVPCTVASFATGYF	2690.22	2691.23	1346.12	897.749	2627.22	2641.23	2655.25	2669.26	2683.28	2629.23	2643.25	2657.26	2671.28	2685.29	1314.11	1321.12	1328.13	1335.13	1342.14	1315.12	1322.13	1329.13	1336.14	1343.15	876.41	881.082	885.754	890.426	895.098	877.082	881.754	886.426	891.098	895.769	2609.21	2623.22	2637.24	2651.25	2665.27	2611.22	2625.24	2639.25	2653.27	2667.28	2613.24	2627.25	2641.27	2655.28	2669.3
LNEDAMVDAPATTVPCTVASFATGYFS	2777.26	2778.26	1389.64	926.759	2714.25	2728.26	2742.28	2756.29	2770.31	2716.26	2730.28	2744.29	2758.31	2772.33	1357.63	1364.64	1371.64	1378.65	1385.66	1358.64	1365.64	1372.65	1379.66	1386.67	905.421	910.093	914.765	919.436	924.108	906.093	910.765	915.436	920.108	924.78	2696.24	2710.25	2724.27	2738.28	2752.3	2698.25	2712.27	2726.28	2740.3	2754.32	2700.27	2714.28	2728.3	2742.32	2756.33
LNEDAMVDAPATTVPCTVASFATGYFSC	2880.27	2881.27	1441.14	961.096	2817.26	2831.27	2845.29	2859.3	2873.32	2819.27	2833.29	2847.3	2861.32	2875.34	1409.13	1416.14	1423.15	1430.16	1437.16	1410.14	1417.15	1424.16	1431.16	1438.17	939.757	944.429	949.101	953.773	958.445	940.429	945.101	949.773	954.445	959.117	2799.25	2813.26	2827.28	2841.29	2855.31	2801.26	2815.28	2829.29	2843.31	2857.32	2803.28	2817.29	2831.31	2845.32	2859.34
N	132.053	133.061	67.034	45.0251	69.0447	83.0604	97.076	111.092	125.107	71.0604	85.076	99.0917	113.107	127.123	35.026	42.0338	49.0417	56.0495	63.0573	36.0338	43.0417	50.0495	57.0573	64.0651	23.6864	28.3583	33.0302	37.7021	42.374	24.3583	29.0302	33.7021	38.374	43.0458	51.0342	65.0498	79.0655	93.0811	107.097	53.0498	67.0655	81.0811	95.0968	109.112	55.0655	69.0811	83.0968	97.1124	111.128
NE	261.096	262.103	131.555	88.0393	198.087	212.103	226.119	240.134	254.15	200.103	214.119	228.134	242.15	256.166	99.5473	106.555	113.563	120.571	127.579	100.555	107.563	114.571	121.579	128.586	66.7006	71.3725	76.0444	80.7163	85.3882	67.3725	72.0444	76.7163	81.3882	86.06	180.077	194.092	208.108	222.124	236.139	182.092	196.108	210.124	224.139	238.155	184.108	198.124	212.139	226.155	240.171
NED	376.123	377.13	189.069	126.382	313.114	327.13	341.146	355.161	369.177	315.13	329.146	343.161	357.177	371.193	157.061	164.069	171.076	178.084	185.092	158.069	165.076	172.084	179.092	186.1	105.043	109.715	114.387	119.059	123.73	105.715	110.387	115.059	119.73	124.402	295.104	309.119	323.135	337.151	351.166	297.119	311.135	325.151	339.166	353.182	299.135	313.151	327.166	341.182	355.198
NEDA	447.16	448.167	224.587	150.061	384.151	398.167	412.183	426.198	440.214	386.167	400.183	414.198	428.214	442.23	192.579	199.587	206.595	213.603	220.611	193.587	200.595	207.603	214.611	221.618	128.722	133.394	138.066	142.738	147.41	129.394	134.066	138.738	143.41	148.081	366.141	380.156	394.172	408.188	422.203	368.156	382.172	396.188	410.203	424.219	370.172	384.188	398.203	412.219	426.235
NEDAM	578.201	579.208	290.108	193.741	515.192	529.208	543.223	557.239	571.254	517.208	531.223	545.239	559.254	573.27	258.1	265.107	272.115	279.123	286.131	259.107	266.115	273.123	280.131	287.139	172.402	177.074	181.746	186.418	191.09	173.074	177.746	182.418	187.09	191.762	497.181	511.197	525.213	539.228	553.244	499.197	513.213	527.228	541.244	555.26	501.213	515.228	529.244	543.26	557.275
NEDAMV	677.269	678.276	339.642	226.764	614.26	628.276	642.292	656.307	670.323	616.276	630.292	644.307	658.323	672.339	307.634	314.642	321.649	328.657	335.665	308.642	315.649	322.657	329.665	336.673	205.425	210.097	214.769	219.441	224.112	206.097	210.769	215.441	220.112	224.784	596.25	610.265	624.281	638.297	652.312	598.265	612.281	626.297	640.312	654.328	600.281	614.297	628.312	642.328	656.344
NEDAMVD	792.296	793.303	397.155	265.106	729.287	743.303	757.319	771.334	785.35	731.303	745.319	759.334	773.35	787.365	365.147	372.155	379.163	386.171	393.179	366.155	373.163	380.171	387.179	394.186	243.767	248.439	253.111	257.783	262.455	244.439	249.111	253.783	258.455	263.127	711.277	725.292	739.308	753.324	767.339	713.292	727.308	741.324	755.339	769.355	715.308	729.324	743.339	757.355	771.371
NEDAMVDA	863.333	864.34	432.674	288.785	800.324	814.34	828.356	842.371	856.387	802.34	816.356	830.371	844.387	858.403	400.666	407.674	414.681	421.689	428.697	401.674	408.681	415.689	422.697	429.705	267.446	272.118	276.79	281.462	286.134	268.118	272.79	277.462	282.134	286.806	782.314	796.329	810.345	824.361	838.376	784.329	798.345	812.361	826.376	840.392	786.345	800.361	814.376	828.392	842.408
NEDAMVDAP	960.386	961.393	481.2	321.136	897.377	911.393	925.408	939.424	953.44	899.393	913.408	927.424	941.44	955.455	449.192	456.2	463.208	470.216	477.223	450.2	457.208	464.216	471.223	478.231	299.797	304.469	309.141	313.813	318.485	300.469	305.141	309.813	314.485	319.157	879.367	893.382	907.398	921.413	935.429	881.382	895.398	909.413	923.429	937.445	883.398	897.413	911.429	925.445	939.46
NEDAMVDAPA	1031.42	1032.43	516.719	344.815	968.414	982.43	996.446	1010.46	1024.48	970.43	984.446	998.461	1012.48	1026.49	484.711	491.719	498.726	505.734	512.742	485.719	492.726	499.734	506.742	513.75	323.476	328.148	332.82	337.492	342.164	324.148	328.82	333.492	338.164	342.836	950.404	964.419	978.435	992.451	1006.47	952.419	966.435	980.451	994.466	1008.48	954.435	968.451	982.466	996.482	1010.5
NEDAMVDAPAT	1132.47	1133.48	567.243	378.497	1069.46	1083.48	1097.49	1111.51	1125.52	1071.48	1085.49	1099.51	1113.52	1127.54	535.235	542.242	549.25	556.258	563.266	536.242	543.25	550.258	557.266	564.274	357.159	361.831	366.503	371.174	375.846	357.831	362.503	367.174	371.846	376.518	1051.45	1065.47	1079.48	1093.5	1107.51	1053.47	1067.48	1081.5	1095.51	1109.53	1055.48	1069.5	1083.51	1097.53	1111.55
NEDAMVDAPATT	1233.52	1234.53	617.766	412.18	1170.51	1184.53	1198.54	1212.56	1226.57	1172.53	1186.54	1200.56	1214.57	1228.59	585.758	592.766	599.774	606.782	613.79	586.766	593.774	600.782	607.79	614.798	390.841	395.513	400.185	404.857	409.529	391.513	396.185	400.857	405.529	410.201	1152.5	1166.51	1180.53	1194.55	1208.56	1154.51	1168.53	1182.55	1196.56	1210.58	1156.53	1170.55	1184.56	1198.58	1212.59
NEDAMVDAPATTV	1332.59	1333.59	667.301	445.203	1269.58	1283.59	1297.61	1311.62	1325.64	1271.59	1285.61	1299.62	1313.64	1327.66	635.293	642.3	649.308	656.316	663.324	636.3	643.308	650.316	657.324	664.332	423.864	428.536	433.208	437.88	442.552	424.536	429.208	433.88	438.552	443.224	1251.57	1265.58	1279.6	1293.61	1307.63	1253.58	1267.6	1281.61	1295.63	1309.65	1255.6	1269.61	1283.63	1297.65	1311.66
NEDAMVDAPATTVP	1429.64	1430.65	715.827	477.554	1366.63	1380.65	1394.66	1408.68	1422.69	1368.65	1382.66	1396.68	1410.69	1424.71	683.819	690.827	697.835	704.842	711.85	684.827	691.835	698.842	705.85	712.858	456.215	460.887	465.559	470.231	474.903	456.887	461.559	466.231	470.903	475.575	1348.62	1362.64	1376.65	1390.67	1404.68	1350.64	1364.65	1378.67	1392.68	1406.7	1352.65	1366.67	1380.68	1394.7	1408.71
NEDAMVDAPATTVPC	1532.65	1533.66	767.332	511.89	1469.64	1483.66	1497.67	1511.69	1525.7	1471.66	1485.67	1499.69	1513.7	1527.72	735.324	742.331	749.339	756.347	763.355	736.331	743.339	750.347	757.355	764.363	490.551	495.223	499.895	504.567	509.239	491.223	495.895	500.567	505.239	509.911	1451.63	1465.65	1479.66	1493.68	1507.69	1453.65	1467.66	1481.68	1495.69	1509.71	1455.66	1469.68	1483.69	1497.71	1511.72
NEDAMVDAPATTVPCT	1633.7	1634.7	817.855	545.573	1570.69	1584.7	1598.72	1612.73	1626.75	1572.7	1586.72	1600.73	1614.75	1628.77	785.847	792.855	799.863	806.871	813.879	786.855	793.863	800.871	807.879	814.887	524.234	528.906	533.578	538.25	542.922	524.906	529.578	534.25	538.922	543.593	1552.68	1566.69	1580.71	1594.72	1608.74	1554.69	1568.71	1582.72	1596.74	1610.76	1556.71	1570.72	1584.74	1598.76	1612.77
NEDAMVDAPATTVPCTV	1732.76	1733.77	867.39	578.596	1669.76	1683.77	1697.79	1711.8	1725.82	1671.77	1685.79	1699.8	1713.82	1727.83	835.382	842.389	849.397	856.405	863.413	836.389	843.397	850.405	857.413	864.421	557.257	561.929	566.601	571.273	575.944	557.929	562.601	567.273	571.944	576.616	1651.75	1665.76	1679.78	1693.79	1707.81	1653.76	1667.78	1681.79	1695.81	1709.82	1655.78	1669.79	1683.81	1697.82	1711.84
NEDAMVDAPATTVPCTVA	1803.8	1804.81	902.908	602.275	1740.79	1754.81	1768.82	1782.84	1796.86	1742.81	1756.82	1770.84	1784.86	1798.87	870.9	877.908	884.916	891.924	898.932	871.908	878.916	885.924	892.932	899.939	580.936	585.608	590.28	594.952	599.623	581.608	586.28	590.952	595.623	600.295	1722.78	1736.8	1750.81	1764.83	1778.85	1724.8	1738.81	1752.83	1766.85	1780.86	1726.81	1740.83	1754.85	1768.86	1782.88
NEDAMVDAPATTVPCTVAS	1890.83	1891.84	946.424	631.285	1827.83	1841.84	1855.86	1869.87	1883.89	1829.84	1843.86	1857.87	1871.89	1885.9	914.416	921.424	928.432	935.44	942.448	915.424	922.432	929.44	936.448	943.455	609.947	614.618	619.29	623.962	628.634	610.618	615.29	619.962	624.634	629.306	1809.81	1823.83	1837.85	1851.86	1865.88	1811.83	1825.85	1839.86	1853.88	1867.89	1813.85	1827.86	1841.88	1855.89	1869.91
NEDAMVDAPATTVPCTVASF	2037.9	2038.91	1019.96	680.308	1974.89	1988.91	2002.92	2016.94	2030.96	1976.91	1990.92	2004.94	2018.96	2032.97	987.95	994.958	1001.97	1008.97	1015.98	988.958	995.966	1002.97	1009.98	1016.99	658.969	663.641	668.313	672.985	677.657	659.641	664.313	668.985	673.657	678.329	1956.88	1970.9	1984.91	1998.93	2012.95	1958.9	1972.91	1986.93	2000.95	2014.96	1960.91	1974.93	1988.95	2002.96	2016.98
NEDAMVDAPATTVPCTVASFA	2108.94	2109.95	1055.48	703.987	2045.93	2059.95	2073.96	2087.98	2101.99	2047.95	2061.96	2075.98	2089.99	2104.01	1023.47	1030.48	1037.48	1044.49	1051.5	1024.48	1031.48	1038.49	1045.5	1052.51	682.648	687.32	691.992	696.664	701.336	683.32	687.992	692.664	697.336	702.008	2027.92	2041.94	2055.95	2069.97	2083.98	2029.94	2043.95	2057.97	2071.98	2086	2031.95	2045.97	2059.98	2074	2088.01
NEDAMVDAPATTVPCTVASFAT	2209.99	2210.99	1106	737.67	2146.98	2160.99	2175.01	2189.03	2203.04	2148.99	2163.01	2177.03	2191.04	2205.06	1073.99	1081	1088.01	1095.02	1102.02	1075	1082.01	1089.02	1096.02	1103.03	716.331	721.003	725.675	730.347	735.019	717.003	721.675	726.347	731.019	735.69	2128.97	2142.98	2157	2171.01	2185.03	2130.98	2145	2159.01	2173.03	2187.05	2133	2147.01	2161.03	2175.05	2189.06
NEDAMVDAPATTVPCTVASFATG	2267.01	2268.02	1134.51	756.677	2204	2218.02	2232.03	2246.05	2260.06	2206.02	2220.03	2234.05	2248.06	2262.08	1102.5	1109.51	1116.52	1123.53	1130.53	1103.51	1110.52	1117.53	1124.53	1131.54	735.338	740.01	744.682	749.354	754.026	736.01	740.682	745.354	750.026	754.698	2185.99	2200	2214.02	2228.04	2242.05	2188	2202.02	2216.04	2230.05	2244.07	2190.02	2204.04	2218.05	2232.07	2246.08
NEDAMVDAPATTVPCTVASFATGY	2430.07	2431.08	1216.04	811.031	2367.06	2381.08	2395.09	2409.11	2423.13	2369.08	2383.09	2397.11	2411.13	2425.14	1184.04	1191.04	1198.05	1205.06	1212.07	1185.04	1192.05	1199.06	1206.07	1213.07	789.693	794.364	799.036	803.708	808.38	790.364	795.036	799.708	804.38	809.052	2349.05	2363.07	2377.08	2391.1	2405.12	2351.07	2365.08	2379.1	2393.12	2407.13	2353.08	2367.1	2381.12	2395.13	2409.15
NEDAMVDAPATTVPCTVASFATGYF	2577.14	2578.15	1289.58	860.054	2514.13	2528.15	2542.16	2556.18	2570.19	2516.15	2530.16	2544.18	2558.19	2572.21	1257.57	1264.58	1271.59	1278.59	1285.6	1258.58	1265.59	1272.59	1279.6	1286.61	838.715	843.387	848.059	852.731	857.403	839.387	844.059	848.731	853.403	858.075	2496.12	2510.14	2524.15	2538.17	2552.18	2498.14	2512.15	2526.17	2540.18	2554.2	2500.15	2514.17	2528.18	2542.2	2556.21
NEDAMVDAPATTVPCTVASFATGYFS	2664.17	2665.18	1333.09	889.065	2601.16	2615.18	2629.19	2643.21	2657.23	2603.18	2617.19	2631.21	2645.23	2659.24	1301.09	1308.09	1315.1	1322.11	1329.12	1302.09	1309.1	1316.11	1323.12	1330.12	867.726	872.398	877.07	881.742	886.414	868.398	873.07	877.742	882.414	887.085	2583.15	2597.17	2611.18	2625.2	2639.22	2585.17	2599.18	2613.2	2627.22	2641.23	2587.18	2601.2	2615.22	2629.23	2643.25
NEDAMVDAPATTVPCTVASFATGYFSC	2767.18	2768.19	1384.6	923.401	2704.17	2718.19	2732.2	2746.22	2760.24	2706.19	2720.2	2734.22	2748.24	2762.25	1352.59	1359.6	1366.61	1373.61	1380.62	1353.6	1360.61	1367.61	1374.62	1381.63	902.062	906.734	911.406	916.078	920.75	902.734	907.406	912.078	916.75	921.422	2686.16	2700.18	2714.19	2728.21	2742.22	2688.18	2702.19	2716.21	2730.22	2744.24	2690.19	2704.21	2718.22	2732.24	2746.26
E	147.053	148.06	74.5339	50.025	84.0444	98.06	112.076	126.091	140.107	86.06	100.076	114.091	128.107	142.123	42.5258	49.5337	56.5415	63.5493	70.5571	43.5337	50.5415	57.5493	64.5571	71.565	28.6863	33.3582	38.0301	42.702	47.3738	29.3582	34.0301	38.702	43.3738	48.0457	66.0338	80.0495	94.0651	108.081	122.096	68.0495	82.0651	96.0808	110.096	124.112	70.0651	84.0808	98.0964	112.112	126.128
ED	262.08	263.087	132.047	88.3673	199.071	213.087	227.103	241.118	255.134	201.087	215.103	229.118	243.134	257.15	100.039	107.047	114.055	121.063	128.071	101.047	108.055	115.063	122.071	129.078	67.0286	71.7005	76.3724	81.0443	85.7162	67.7005	72.3724	77.0443	81.7162	86.388	181.061	195.076	209.092	223.108	237.123	183.076	197.092	211.108	225.123	239.139	185.092	199.108	213.123	227.139	241.155
EDA	333.117	334.124	167.566	112.046	270.108	284.124	298.14	312.155	326.171	272.124	286.14	300.155	314.171	328.187	135.558	142.566	149.574	156.581	163.589	136.566	143.574	150.581	157.589	164.597	90.7077	95.3796	100.051	104.723	109.395	91.3796	96.0514	100.723	105.395	110.067	252.098	266.114	280.129	294.145	308.16	254.114	268.129	282.145	296.16	310.176	256.129	270.145	284.16	298.176	312.192
EDAM	464.158	465.165	233.086	155.727	401.149	415.165	429.18	443.196	457.212	403.165	417.18	431.196	445.212	459.227	201.078	208.086	215.094	222.102	229.109	202.086	209.094	216.102	223.109	230.117	134.388	139.06	143.732	148.403	153.075	135.06	139.732	144.403	149.075	153.747	383.138	397.154	411.17	425.185	439.201	385.154	399.17	413.185	427.201	441.217	387.17	401.185	415.201	429.217	443.232
EDAMV	563.226	564.233	282.62	188.749	500.217	514.233	528.249	542.264	556.28	502.233	516.249	530.264	544.28	558.296	250.612	257.62	264.628	271.636	278.644	251.62	258.628	265.636	272.644	279.651	167.411	172.083	176.754	181.426	186.098	168.083	172.754	177.426	182.098	186.77	482.207	496.222	510.238	524.254	538.269	484.222	498.238	512.254	526.269	540.285	486.238	500.254	514.269	528.285	542.301
EDAMVD	678.253	679.26	340.134	227.092	615.244	629.26	643.276	657.291	671.307	617.26	631.276	645.291	659.307	673.323	308.126	315.134	322.141	329.149	336.157	309.134	316.141	323.149	330.157	337.165	205.753	210.425	215.097	219.769	224.44	206.425	211.097	215.769	220.44	225.112	597.234	611.249	625.265	639.281	653.296	599.249	613.265	627.281	641.296	655.312	601.265	615.281	629.296	643.312	657.328
EDAMVDA	749.29	750.297	375.652	250.771	686.281	700.297	714.313	728.328	742.344	688.297	702.313	716.328	730.344	744.36	343.644	350.652	357.66	364.668	371.676	344.652	351.66	358.668	365.676	372.683	229.432	234.104	238.776	243.448	248.12	230.104	234.776	239.448	244.12	248.791	668.271	682.286	696.302	710.318	724.333	670.286	684.302	698.318	712.333	726.349	672.302	686.318	700.333	714.349	728.365
EDAMVDAP	846.343	847.35	424.179	283.122	783.334	797.35	811.365	825.381	839.397	785.35	799.365	813.381	827.397	841.412	392.171	399.179	406.186	413.194	420.202	393.179	400.186	407.194	414.202	421.21	261.783	266.455	271.127	275.799	280.47	262.455	267.127	271.799	276.47	281.142	765.324	779.339	793.355	807.371	821.386	767.339	781.355	795.371	809.386	823.402	769.355	783.371	797.386	811.402	825.418
EDAMVDAPA	917.38	918.387	459.697	306.801	854.371	868.387	882.403	896.418	910.434	856.387	870.403	884.418	898.434	912.45	427.689	434.697	441.705	448.713	455.721	428.697	435.705	442.713	449.721	456.728	285.462	290.134	294.806	299.478	304.149	286.134	290.806	295.478	300.149	304.821	836.361	850.376	864.392	878.408	892.423	838.376	852.392	866.408	880.423	894.439	840.392	854.408	868.423	882.439	896.455
EDAMVDAPAT	1018.43	1019.44	510.221	340.483	955.419	969.435	983.45	997.466	1011.48	957.435	971.45	985.466	999.482	1013.5	478.213	485.221	492.229	499.237	506.244	479.221	486.229	493.237	500.244	507.252	319.145	323.816	328.488	333.16	337.832	319.816	324.488	329.16	333.832	338.504	937.408	951.424	965.44	979.455	993.471	939.424	953.44	967.455	981.471	995.487	941.44	955.455	969.471	983.487	997.502
EDAMVDAPATT	1119.48	1120.48	560.745	374.166	1056.47	1070.48	1084.5	1098.51	1112.53	1058.48	1072.5	1086.51	1100.53	1114.54	528.737	535.745	542.753	549.76	556.768	529.745	536.753	543.76	550.768	557.776	352.827	357.499	362.171	366.843	371.515	353.499	358.171	362.843	367.515	372.186	1038.46	1052.47	1066.49	1080.5	1094.52	1040.47	1054.49	1068.5	1082.52	1096.53	1042.49	1056.5	1070.52	1084.53	1098.55
EDAMVDAPATTV	1218.54	1219.55	610.279	407.189	1155.54	1169.55	1183.57	1197.58	1211.6	1157.55	1171.57	1185.58	1199.6	1213.61	578.271	585.279	592.287	599.295	606.302	579.279	586.287	593.295	600.302	607.31	385.85	390.522	395.194	399.866	404.537	386.522	391.194	395.866	400.537	405.209	1137.52	1151.54	1165.56	1179.57	1193.59	1139.54	1153.56	1167.57	1181.59	1195.6	1141.56	1155.57	1169.59	1183.6	1197.62
EDAMVDAPATTVP	1315.6	1316.6	658.806	439.539	1252.59	1266.6	1280.62	1294.63	1308.65	1254.6	1268.62	1282.63	1296.65	1310.67	626.798	633.805	640.813	647.821	654.829	627.805	634.813	641.821	648.829	655.837	418.201	422.873	427.545	432.216	436.888	418.873	423.545	428.216	432.888	437.56	1234.58	1248.59	1262.61	1276.62	1290.64	1236.59	1250.61	1264.62	1278.64	1292.66	1238.61	1252.62	1266.64	1280.66	1294.67
EDAMVDAPATTVPC	1418.61	1419.61	710.31	473.876	1355.6	1369.61	1383.63	1397.64	1411.66	1357.61	1371.63	1385.64	1399.66	1413.68	678.302	685.31	692.318	699.326	706.333	679.31	686.318	693.326	700.333	707.341	452.537	457.209	461.881	466.553	471.225	453.209	457.881	462.553	467.225	471.897	1337.59	1351.6	1365.62	1379.63	1393.65	1339.6	1353.62	1367.63	1381.65	1395.66	1341.62	1355.63	1369.65	1383.66	1397.68
EDAMVDAPATTVPCT	1519.65	1520.66	760.834	507.558	1456.64	1470.66	1484.68	1498.69	1512.71	1458.66	1472.68	1486.69	1500.71	1514.72	728.826	735.834	742.842	749.849	756.857	729.834	736.842	743.849	750.857	757.865	486.22	490.892	495.564	500.235	504.907	486.892	491.564	496.235	500.907	505.579	1438.63	1452.65	1466.67	1480.68	1494.7	1440.65	1454.67	1468.68	1482.7	1496.71	1442.67	1456.68	1470.7	1484.71	1498.73
EDAMVDAPATTVPCTV	1618.72	1619.73	810.368	540.581	1555.71	1569.73	1583.74	1597.76	1611.78	1557.73	1571.74	1585.76	1599.78	1613.79	778.36	785.368	792.376	799.384	806.391	779.368	786.376	793.384	800.391	807.399	519.243	523.914	528.586	533.258	537.93	519.914	524.586	529.258	533.93	538.602	1537.7	1551.72	1565.73	1579.75	1593.77	1539.72	1553.73	1567.75	1581.77	1595.78	1541.73	1555.75	1569.77	1583.78	1597.8
EDAMVDAPATTVPCTVA	1689.76	1690.77	845.887	564.26	1626.75	1640.77	1654.78	1668.8	1682.81	1628.77	1642.78	1656.8	1670.81	1684.83	813.879	820.887	827.894	834.902	841.91	814.887	821.894	828.902	835.91	842.918	542.922	547.593	552.265	556.937	561.609	543.593	548.265	552.937	557.609	562.281	1608.74	1622.76	1636.77	1650.79	1664.8	1610.76	1624.77	1638.79	1652.8	1666.82	1612.77	1626.79	1640.8	1654.82	1668.83
EDAMVDAPATTVPCTVAS	1776.79	1777.8	889.403	593.271	1713.78	1727.8	1741.81	1755.83	1769.84	1715.8	1729.81	1743.83	1757.84	1771.86	857.395	864.403	871.41	878.418	885.426	858.403	865.41	872.418	879.426	886.434	571.932	576.604	581.276	585.948	590.62	572.604	577.276	581.948	586.62	591.292	1695.77	1709.79	1723.8	1737.82	1751.83	1697.79	1711.8	1725.82	1739.83	1753.85	1699.8	1713.82	1727.83	1741.85	1755.87
EDAMVDAPATTVPCTVASF	1923.86	1924.87	962.937	642.294	1860.85	1874.87	1888.88	1902.9	1916.91	1862.87	1876.88	1890.9	1904.91	1918.93	930.929	937.937	944.945	951.952	958.96	931.937	938.945	945.952	952.96	959.968	620.955	625.627	630.299	634.971	639.643	621.627	626.299	630.971	635.643	640.314	1842.84	1856.86	1870.87	1884.89	1898.9	1844.86	1858.87	1872.89	1886.9	1900.92	1846.87	1860.89	1874.9	1888.92	1902.93
EDAMVDAPATTVPCTVASFA	1994.9	1995.9	998.456	665.973	1931.89	1945.9	1959.92	1973.93	1987.95	1933.9	1947.92	1961.93	1975.95	1989.97	966.448	973.455	980.463	987.471	994.479	967.455	974.463	981.471	988.479	995.487	644.634	649.306	653.978	658.65	663.322	645.306	649.978	654.65	659.322	663.994	1913.88	1927.89	1941.91	1955.92	1969.94	1915.89	1929.91	1943.92	1957.94	1971.96	1917.91	1931.92	1945.94	1959.96	1973.97
EDAMVDAPATTVPCTVASFAT	2095.94	2096.95	1048.98	699.655	2032.94	2046.95	2060.97	2074.98	2089	2034.95	2048.97	2062.98	2077	2091.01	1016.97	1023.98	1030.99	1037.99	1045	1017.98	1024.99	1031.99	1039	1046.01	678.317	682.989	687.66	692.332	697.004	678.989	683.66	688.332	693.004	697.676	2014.92	2028.94	2042.96	2056.97	2070.99	2016.94	2030.96	2044.97	2058.99	2073	2018.96	2032.97	2046.99	2061	2075.02
EDAMVDAPATTVPCTVASFATG	2152.97	2153.97	1077.49	718.663	2089.96	2103.97	2117.99	2132	2146.02	2091.97	2105.99	2120	2134.02	2148.04	1045.48	1052.49	1059.5	1066.51	1073.51	1046.49	1053.5	1060.51	1067.51	1074.52	697.324	701.996	706.668	711.339	716.011	697.996	702.668	707.339	712.011	716.683	2071.95	2085.96	2099.98	2113.99	2128.01	2073.96	2087.98	2101.99	2116.01	2130.02	2075.98	2089.99	2104.01	2118.02	2132.04
EDAMVDAPATTVPCTVASFATGY	2316.03	2317.04	1159.02	773.017	2253.02	2267.04	2281.05	2295.07	2309.08	2255.04	2269.05	2283.07	2297.08	2311.1	1127.01	1134.02	1141.03	1148.04	1155.05	1128.02	1135.03	1142.04	1149.05	1156.05	751.678	756.35	761.022	765.694	770.366	752.35	757.022	761.694	766.366	771.038	2235.01	2249.03	2263.04	2277.06	2291.07	2237.03	2251.04	2265.06	2279.07	2293.09	2239.04	2253.06	2267.07	2281.09	2295.1
EDAMVDAPATTVPCTVASFATGYF	2463.1	2464.1	1232.56	822.04	2400.09	2414.1	2428.12	2442.14	2456.15	2402.1	2416.12	2430.14	2444.15	2458.17	1200.55	1207.56	1214.56	1221.57	1228.58	1201.56	1208.56	1215.57	1222.58	1229.59	800.701	805.373	810.045	814.717	819.389	801.373	806.045	810.717	815.389	820.06	2382.08	2396.09	2410.11	2424.13	2438.14	2384.09	2398.11	2412.13	2426.14	2440.16	2386.11	2400.13	2414.14	2428.16	2442.17
EDAMVDAPATTVPCTVASFATGYFS	2550.13	2551.14	1276.07	851.05	2487.12	2501.14	2515.15	2529.17	2543.18	2489.14	2503.15	2517.17	2531.18	2545.2	1244.06	1251.07	1258.08	1265.09	1272.1	1245.07	1252.08	1259.09	1266.1	1273.1	829.712	834.384	839.056	843.727	848.399	830.384	835.056	839.727	844.399	849.071	2469.11	2483.13	2497.14	2511.16	2525.17	2471.13	2485.14	2499.16	2513.17	2527.19	2473.14	2487.16	2501.17	2515.19	2529.2
EDAMVDAPATTVPCTVASFATGYFSC	2653.14	2654.15	1327.58	885.387	2590.13	2604.15	2618.16	2632.18	2646.19	2592.15	2606.16	2620.18	2634.19	2648.21	1295.57	1302.58	1309.58	1316.59	1323.6	1296.58	1303.58	1310.59	1317.6	1324.61	864.048	868.72	873.392	878.064	882.736	864.72	869.392	874.064	878.736	883.408	2572.12	2586.13	2600.15	2614.17	2628.18	2574.13	2588.15	2602.17	2616.18	2630.2	2576.15	2590.17	2604.18	2618.2	2632.21
D	133.038	134.045	67.526	45.3531	70.0287	84.0444	98.06	112.076	126.091	72.0444	86.06	100.076	114.091	128.107	35.518	42.5258	49.5337	56.5415	63.5493	36.5258	43.5337	50.5415	57.5493	64.5571	24.0144	28.6863	33.3582	38.0301	42.702	24.6863	29.3582	34.0301	38.702	43.3738	52.0182	66.0338	80.0495	94.0651	108.081	54.0338	68.0495	82.0651	96.0808	110.096	56.0495	70.0651	84.0808	98.0964	112.112
DA	204.075	205.082	103.045	69.0322	141.066	155.082	169.097	183.113	197.128	143.082	157.097	171.113	185.128	199.144	71.0366	78.0444	85.0522	92.06	99.0679	72.0444	79.0522	86.06	93.0679	100.076	47.6935	52.3654	57.0372	61.7091	66.381	48.3654	53.0372	57.7091	62.381	67.0529	123.055	137.071	151.087	165.102	179.118	125.071	139.087	153.102	167.118	181.134	127.087	141.102	155.118	169.134	183.149
DAM	335.115	336.122	168.565	112.712	272.106	286.122	300.138	314.153	328.169	274.122	288.138	302.153	316.169	330.185	136.557	143.565	150.572	157.58	164.588	137.565	144.572	151.58	158.588	165.596	91.3736	96.0455	100.717	105.389	110.061	92.0455	96.7174	101.389	106.061	110.733	254.096	268.111	282.127	296.143	310.158	256.111	270.127	284.143	298.158	312.174	258.127	272.143	286.158	300.174	314.19
DAMV	434.184	435.191	218.099	145.735	371.175	385.19	399.206	413.222	427.237	373.19	387.206	401.222	415.237	429.253	186.091	193.099	200.107	207.114	214.122	187.099	194.107	201.114	208.122	215.13	124.396	129.068	133.74	138.412	143.084	125.068	129.74	134.412	139.084	143.756	353.164	367.18	381.195	395.211	409.227	355.18	369.195	383.211	397.227	411.242	357.195	371.211	385.227	399.242	413.258
DAMVD	549.21	550.218	275.613	184.077	486.202	500.217	514.233	528.249	542.264	488.217	502.233	516.249	530.264	544.28	243.604	250.612	257.62	264.628	271.636	244.612	251.62	258.628	265.636	272.644	162.739	167.411	172.083	176.754	181.426	163.411	168.083	172.754	177.426	182.098	468.191	482.207	496.222	510.238	524.254	470.207	484.222	498.238	512.254	526.269	472.222	486.238	500.254	514.269	528.285
DAMVDA	620.248	621.255	311.131	207.756	557.239	571.254	585.27	599.286	613.301	559.254	573.27	587.286	601.301	615.317	279.123	286.131	293.139	300.147	307.154	280.131	287.139	294.147	301.154	308.162	186.418	191.09	195.762	200.433	205.105	187.09	191.762	196.433	201.105	205.777	539.228	553.244	567.26	581.275	595.291	541.244	555.26	569.275	583.291	597.306	543.26	557.275	571.291	585.306	599.322
DAMVDAP	717.3	718.308	359.657	240.107	654.292	668.307	682.323	696.339	710.354	656.307	670.323	684.339	698.354	712.37	327.649	334.657	341.665	348.673	355.681	328.657	335.665	342.673	349.681	356.689	218.769	223.441	228.112	232.784	237.456	219.441	224.112	228.784	233.456	238.128	636.281	650.297	664.312	678.328	692.344	638.297	652.312	666.328	680.344	694.359	640.312	654.328	668.344	682.359	696.375
DAMVDAPA	788.337	789.345	395.176	263.786	725.329	739.344	753.36	767.376	781.391	727.344	741.36	755.376	769.391	783.407	363.168	370.176	377.184	384.191	391.199	364.176	371.184	378.191	385.199	392.207	242.448	247.12	251.792	256.463	261.135	243.12	247.792	252.463	257.135	261.807	707.318	721.334	735.349	749.365	763.381	709.334	723.349	737.365	751.381	765.396	711.349	725.365	739.381	753.396	767.412
DAMVDAPAT	889.385	890.392	445.7	297.469	826.376	840.392	854.408	868.423	882.439	828.392	842.408	856.423	870.439	884.455	413.692	420.7	427.707	434.715	441.723	414.7	421.707	428.715	435.723	442.731	276.13	280.802	285.474	290.146	294.818	276.802	281.474	286.146	290.818	295.49	808.366	822.381	836.397	850.413	864.428	810.381	824.397	838.413	852.428	866.444	812.397	826.413	840.428	854.444	868.46
DAMVDAPATT	990.433	991.44	496.224	331.152	927.424	941.44	955.455	969.471	983.487	929.44	943.455	957.471	971.487	985.502	464.216	471.223	478.231	485.239	492.247	465.223	472.231	479.239	486.247	493.255	309.813	314.485	319.157	323.829	328.5	310.485	315.157	319.829	324.5	329.172	909.413	923.429	937.445	951.46	965.476	911.429	925.445	939.46	953.476	967.492	913.445	927.46	941.476	955.492	969.507
DAMVDAPATTV	1089.5	1090.51	545.758	364.174	1026.49	1040.51	1054.52	1068.54	1082.56	1028.51	1042.52	1056.54	1070.56	1084.57	513.75	520.758	527.766	534.773	541.781	514.758	521.766	528.773	535.781	542.789	342.836	347.508	352.179	356.851	361.523	343.508	348.179	352.851	357.523	362.195	1008.48	1022.5	1036.51	1050.53	1064.54	1010.5	1024.51	1038.53	1052.54	1066.56	1012.51	1026.53	1040.54	1054.56	1068.58
DAMVDAPATTVP	1186.55	1187.56	594.284	396.525	1123.55	1137.56	1151.58	1165.59	1179.61	1125.56	1139.58	1153.59	1167.61	1181.62	562.276	569.284	576.292	583.3	590.308	563.284	570.292	577.3	584.308	591.315	375.187	379.858	384.53	389.202	393.874	375.858	380.53	385.202	389.874	394.546	1105.53	1119.55	1133.57	1147.58	1161.6	1107.55	1121.57	1135.58	1149.6	1163.61	1109.57	1123.58	1137.6	1151.61	1165.63
DAMVDAPATTVPC	1289.56	1290.57	645.789	430.862	1226.55	1240.57	1254.59	1268.6	1282.62	1228.57	1242.59	1256.6	1270.62	1284.63	613.781	620.789	627.796	634.804	641.812	614.789	621.796	628.804	635.812	642.82	409.523	414.195	418.867	423.539	428.211	410.195	414.867	419.539	424.211	428.882	1208.54	1222.56	1236.58	1250.59	1264.61	1210.56	1224.58	1238.59	1252.61	1266.62	1212.58	1226.59	1240.61	1254.62	1268.64
DAMVDAPATTVPCT	1390.61	1391.62	696.313	464.544	1327.6	1341.62	1355.63	1369.65	1383.66	1329.62	1343.63	1357.65	1371.66	1385.68	664.305	671.313	678.32	685.328	692.336	665.313	672.32	679.328	686.336	693.344	443.206	447.877	452.549	457.221	461.893	443.877	448.549	453.221	457.893	462.565	1309.59	1323.61	1337.62	1351.64	1365.65	1311.61	1325.62	1339.64	1353.65	1367.67	1313.62	1327.64	1341.65	1355.67	1369.69
DAMVDAPATTVPCTV	1489.68	1490.69	745.847	497.567	1426.67	1440.69	1454.7	1468.72	1482.73	1428.69	1442.7	1456.72	1470.73	1484.75	713.839	720.847	727.855	734.862	741.87	714.847	721.855	728.862	735.87	742.878	476.228	480.9	485.572	490.244	494.916	476.9	481.572	486.244	490.916	495.588	1408.66	1422.68	1436.69	1450.71	1464.72	1410.68	1424.69	1438.71	1452.72	1466.74	1412.69	1426.71	1440.72	1454.74	1468.75
DAMVDAPATTVPCTVA	1560.72	1561.72	781.365	521.246	1497.71	1511.72	1525.74	1539.75	1553.77	1499.72	1513.74	1527.75	1541.77	1555.79	749.357	756.365	763.373	770.381	777.389	750.365	757.373	764.381	771.389	778.397	499.907	504.579	509.251	513.923	518.595	500.579	505.251	509.923	514.595	519.267	1479.7	1493.71	1507.73	1521.74	1535.76	1481.71	1495.73	1509.74	1523.76	1537.78	1483.73	1497.74	1511.76	1525.78	1539.79
DAMVDAPATTVPCTVAS	1647.75	1648.76	824.881	550.257	1584.74	1598.76	1612.77	1626.79	1640.8	1586.76	1600.77	1614.79	1628.8	1642.82	792.873	799.881	806.889	813.897	820.905	793.881	800.889	807.897	814.905	821.913	528.918	533.59	538.262	542.934	547.606	529.59	534.262	538.934	543.606	548.277	1566.73	1580.74	1594.76	1608.78	1622.79	1568.74	1582.76	1596.78	1610.79	1624.81	1570.76	1584.78	1598.79	1612.81	1626.82
DAMVDAPATTVPCTVASF	1794.82	1795.82	898.416	599.28	1731.81	1745.82	1759.84	1773.86	1787.87	1733.82	1747.84	1761.86	1775.87	1789.89	866.408	873.415	880.423	887.431	894.439	867.415	874.423	881.431	888.439	895.447	577.941	582.613	587.285	591.957	596.628	578.613	583.285	587.957	592.628	597.3	1713.8	1727.81	1741.83	1755.84	1769.86	1715.81	1729.83	1743.84	1757.86	1771.88	1717.83	1731.84	1745.86	1759.88	1773.89
DAMVDAPATTVPCTVASFA	1865.85	1866.86	933.934	622.959	1802.85	1816.86	1830.88	1844.89	1858.91	1804.86	1818.88	1832.89	1846.91	1860.92	901.926	908.934	915.942	922.95	929.958	902.934	909.942	916.95	923.958	930.965	601.62	606.292	610.964	615.636	620.307	602.292	606.964	611.636	616.307	620.979	1784.83	1798.85	1812.87	1826.88	1840.9	1786.85	1800.87	1814.88	1828.9	1842.91	1788.87	1802.88	1816.9	1830.91	1844.93
DAMVDAPATTVPCTVASFAT	1966.9	1967.91	984.458	656.641	1903.89	1917.91	1931.92	1945.94	1959.96	1905.91	1919.92	1933.94	1947.96	1961.97	952.45	959.458	966.466	973.474	980.481	953.458	960.466	967.474	974.481	981.489	635.302	639.974	644.646	649.318	653.99	635.974	640.646	645.318	649.99	654.662	1885.88	1899.9	1913.91	1927.93	1941.94	1887.9	1901.91	1915.93	1929.94	1943.96	1889.91	1903.93	1917.94	1931.96	1945.98
DAMVDAPATTVPCTVASFATG	2023.92	2024.93	1012.97	675.648	1960.91	1974.93	1988.95	2002.96	2016.98	1962.93	1976.95	1990.96	2004.98	2018.99	980.961	987.969	994.976	1001.98	1008.99	981.969	988.976	995.984	1002.99	1010	654.31	658.982	663.653	668.325	672.997	654.982	659.653	664.325	668.997	673.669	1942.9	1956.92	1970.94	1984.95	1998.97	1944.92	1958.94	1972.95	1986.97	2000.98	1946.94	1960.95	1974.97	1988.98	2003
DAMVDAPATTVPCTVASFATGY	2186.99	2187.99	1094.5	730.003	2123.98	2137.99	2152.01	2166.02	2180.04	2125.99	2140.01	2154.02	2168.04	2182.06	1062.49	1069.5	1076.51	1083.52	1090.52	1063.5	1070.51	1077.52	1084.52	1091.53	708.664	713.336	718.008	722.68	727.352	709.336	714.008	718.68	723.352	728.023	2105.97	2119.98	2134	2148.01	2162.03	2107.98	2122	2136.01	2150.03	2164.05	2110	2124.01	2138.03	2152.05	2166.06
DAMVDAPATTVPCTVASFATGYF	2334.05	2335.06	1168.03	779.026	2271.05	2285.06	2299.08	2313.09	2327.11	2273.06	2287.08	2301.09	2315.11	2329.12	1136.03	1143.03	1150.04	1157.05	1164.06	1137.03	1144.04	1151.05	1158.06	1165.07	757.687	762.359	767.031	771.703	776.374	758.359	763.031	767.703	772.374	777.046	2253.04	2267.05	2281.07	2295.08	2309.1	2255.05	2269.07	2283.08	2297.1	2311.11	2257.07	2271.08	2285.1	2299.11	2313.13
DAMVDAPATTVPCTVASFATGYFS	2421.09	2422.09	1211.55	808.036	2358.08	2372.09	2386.11	2400.13	2414.14	2360.09	2374.11	2388.13	2402.14	2416.16	1179.54	1186.55	1193.56	1200.57	1207.57	1180.55	1187.56	1194.57	1201.57	1208.58	786.698	791.369	796.041	800.713	805.385	787.369	792.041	796.713	801.385	806.057	2340.07	2354.08	2368.1	2382.11	2396.13	2342.08	2356.1	2370.11	2384.13	2398.15	2344.1	2358.11	2372.13	2386.15	2400.16
DAMVDAPATTVPCTVASFATGYFSC	2524.1	2525.1	1263.06	842.373	2461.09	2475.1	2489.12	2503.13	2517.15	2463.1	2477.12	2491.13	2505.15	2519.17	1231.05	1238.06	1245.06	1252.07	1259.08	1232.06	1239.06	1246.07	1253.08	1260.09	821.034	825.706	830.378	835.05	839.721	821.706	826.378	831.05	835.721	840.393	2443.08	2457.09	2471.11	2485.12	2499.14	2445.09	2459.11	2473.12	2487.14	2501.15	2447.11	2461.12	2475.14	2489.15	2503.17
A	89.0477	90.055	45.5311	30.6898	26.0389	40.0546	54.0702	68.0859	82.1015	28.0546	42.0702	56.0859	70.1015	84.1172	13.5231	20.5309	27.5387	34.5466	41.5544	14.5309	21.5387	28.5466	35.5544	42.5622	9.35115	14.023	18.6949	23.3668	28.0387	10.023	14.6949	19.3668	24.0387	28.7106	8.02835	22.044	36.0596	50.0753	64.0909	10.044	24.0596	38.0753	52.0909	66.1066	12.0596	26.0753	40.0909	54.1066	68.1222
AM	220.088	221.095	111.051	74.37	157.079	171.095	185.111	199.126	213.142	159.095	173.111	187.126	201.142	215.158	79.0433	86.0512	93.059	100.067	107.075	80.0512	87.059	94.0668	101.075	108.082	53.0313	57.7032	62.3751	67.047	71.7188	53.7032	58.3751	63.047	67.7188	72.3907	139.069	153.084	167.1	181.116	195.131	141.084	155.1	169.116	183.131	197.147	143.1	157.116	171.131	185.147	199.163
AMV	319.157	320.164	160.586	107.393	256.148	270.163	284.179	298.195	312.21	258.163	272.179	286.195	300.21	314.226	128.578	135.585	142.593	149.601	156.609	129.585	136.593	143.601	150.609	157.617	86.0541	90.726	95.3979	100.07	104.742	86.726	91.3979	96.0698	100.742	105.414	238.137	252.153	266.169	280.184	294.2	240.153	254.169	268.184	282.2	296.215	242.169	256.184	270.2	284.215	298.231
AMVD	434.184	435.191	218.099	145.735	371.175	385.19	399.206	413.222	427.237	373.19	387.206	401.222	415.237	429.253	186.091	193.099	200.107	207.114	214.122	187.099	194.107	201.114	208.122	215.13	124.396	129.068	133.74	138.412	143.084	125.068	129.74	134.412	139.084	143.756	353.164	367.18	381.195	395.211	409.227	355.18	369.195	383.211	397.227	411.242	357.195	371.211	385.227	399.242	413.258
AMVDA	505.221	506.228	253.618	169.414	442.212	456.228	470.243	484.259	498.274	444.228	458.243	472.259	486.274	500.29	221.61	228.617	235.625	242.633	249.641	222.617	229.625	236.633	243.641	250.649	148.075	152.747	157.419	162.091	166.763	148.747	153.419	158.091	162.763	167.435	424.201	438.217	452.233	466.248	480.264	426.217	440.233	454.248	468.264	482.28	428.233	442.248	456.264	470.28	484.295
AMVDAP	602.273	603.281	302.144	201.765	539.265	553.28	567.296	581.312	595.327	541.28	555.296	569.312	583.327	597.343	270.136	277.144	284.152	291.159	298.167	271.144	278.152	285.159	292.167	299.175	180.426	185.098	189.77	194.442	199.114	181.098	185.77	190.442	195.114	199.786	521.254	535.27	549.285	563.301	577.317	523.27	537.285	551.301	565.317	579.332	525.285	539.301	553.317	567.332	581.348
AMVDAPA	673.311	674.318	337.663	225.444	610.302	624.317	638.333	652.349	666.364	612.317	626.333	640.349	654.364	668.38	305.655	312.662	319.67	326.678	333.686	306.662	313.67	320.678	327.686	334.694	204.105	208.777	213.449	218.121	222.793	204.777	209.449	214.121	218.793	223.465	592.291	606.307	620.322	634.338	648.354	594.307	608.322	622.338	636.354	650.369	596.322	610.338	624.354	638.369	652.385
AMVDAPAT	774.358	775.365	388.186	259.127	711.349	725.365	739.381	753.396	767.412	713.365	727.381	741.396	755.412	769.428	356.178	363.186	370.194	377.202	384.21	357.186	364.194	371.202	378.21	385.217	237.788	242.46	247.132	251.804	256.476	238.46	243.132	247.804	252.476	257.147	693.339	707.355	721.37	735.386	749.401	695.355	709.37	723.386	737.401	751.417	697.37	711.386	725.401	739.417	753.433
AMVDAPATT	875.406	876.413	438.71	292.809	812.397	826.413	840.428	854.444	868.46	814.413	828.428	842.444	856.46	870.475	406.702	413.71	420.718	427.726	434.733	407.71	414.718	421.726	428.733	435.741	271.471	276.142	280.814	285.486	290.158	272.142	276.814	281.486	286.158	290.83	794.387	808.402	822.418	836.433	850.449	796.402	810.418	824.433	838.449	852.465	798.418	812.433	826.449	840.465	854.48
AMVDAPATTV	974.474	975.482	488.244	325.832	911.466	925.481	939.497	953.512	967.528	913.481	927.497	941.512	955.528	969.544	456.236	463.244	470.252	477.26	484.268	457.244	464.252	471.26	478.268	485.276	304.493	309.165	313.837	318.509	323.181	305.165	309.837	314.509	319.181	323.853	893.455	907.471	921.486	935.502	949.518	895.471	909.486	923.502	937.518	951.533	897.486	911.502	925.518	939.533	953.549
AMVDAPATTVP	1071.53	1072.53	536.771	358.183	1008.52	1022.53	1036.55	1050.57	1064.58	1010.53	1024.55	1038.57	1052.58	1066.6	504.763	511.771	518.778	525.786	532.794	505.771	512.778	519.786	526.794	533.802	336.844	341.516	346.188	350.86	355.532	337.516	342.188	346.86	351.532	356.204	990.508	1004.52	1018.54	1032.55	1046.57	992.523	1006.54	1020.55	1034.57	1048.59	994.539	1008.55	1022.57	1036.59	1050.6
AMVDAPATTVPC	1174.54	1175.54	588.275	392.519	1111.53	1125.54	1139.56	1153.57	1167.59	1113.54	1127.56	1141.57	1155.59	1169.61	556.267	563.275	570.283	577.291	584.299	557.275	564.283	571.291	578.299	585.306	371.181	375.853	380.524	385.196	389.868	371.853	376.524	381.196	385.868	390.54	1093.52	1107.53	1121.55	1135.56	1149.58	1095.53	1109.55	1123.56	1137.58	1151.6	1097.55	1111.56	1125.58	1139.6	1153.61
AMVDAPATTVPCT	1275.58	1276.59	638.799	426.202	1212.58	1226.59	1240.61	1254.62	1268.64	1214.59	1228.61	1242.62	1256.64	1270.65	606.791	613.799	620.807	627.815	634.823	607.799	614.807	621.815	628.823	635.83	404.863	409.535	414.207	418.879	423.551	405.535	410.207	414.879	419.551	424.223	1194.56	1208.58	1222.6	1236.61	1250.63	1196.58	1210.6	1224.61	1238.63	1252.64	1198.6	1212.61	1226.63	1240.64	1254.66
AMVDAPATTVPCTV	1374.65	1375.66	688.333	459.225	1311.64	1325.66	1339.67	1353.69	1367.71	1313.66	1327.67	1341.69	1355.71	1369.72	656.325	663.333	670.341	677.349	684.357	657.333	664.341	671.349	678.357	685.365	437.886	442.558	447.23	451.902	456.574	438.558	443.23	447.902	452.574	457.245	1293.63	1307.65	1321.66	1335.68	1349.7	1295.65	1309.66	1323.68	1337.7	1351.71	1297.66	1311.68	1325.7	1339.71	1353.73
AMVDAPATTVPCTVA	1445.69	1446.7	723.852	482.904	1382.68	1396.7	1410.71	1424.73	1438.74	1384.7	1398.71	1412.73	1426.74	1440.76	691.844	698.852	705.86	712.867	719.875	692.852	699.86	706.867	713.875	720.883	461.565	466.237	470.909	475.581	480.253	462.237	466.909	471.581	476.253	480.924	1364.67	1378.69	1392.7	1406.72	1420.73	1366.69	1380.7	1394.72	1408.73	1422.75	1368.7	1382.72	1396.73	1410.75	1424.76
AMVDAPATTVPCTVAS	1532.72	1533.73	767.368	511.914	1469.71	1483.73	1497.74	1511.76	1525.78	1471.73	1485.74	1499.76	1513.78	1527.79	735.36	742.368	749.376	756.383	763.391	736.368	743.376	750.383	757.391	764.399	490.576	495.248	499.92	504.591	509.263	491.248	495.92	500.591	505.263	509.935	1451.7	1465.72	1479.73	1493.75	1507.76	1453.72	1467.73	1481.75	1495.76	1509.78	1455.73	1469.75	1483.76	1497.78	1511.8
AMVDAPATTVPCTVASF	1679.79	1680.8	840.902	560.937	1616.78	1630.8	1644.81	1658.83	1672.84	1618.8	1632.81	1646.83	1660.84	1674.86	808.894	815.902	822.91	829.918	836.925	809.902	816.91	823.918	830.925	837.933	539.599	544.27	548.942	553.614	558.286	540.27	544.942	549.614	554.286	558.958	1598.77	1612.79	1626.8	1640.82	1654.83	1600.79	1614.8	1628.82	1642.83	1656.85	1602.8	1616.82	1630.83	1644.85	1658.86
AMVDAPATTVPCTVASFA	1750.83	1751.83	876.421	584.616	1687.82	1701.83	1715.85	1729.87	1743.88	1689.83	1703.85	1717.87	1731.88	1745.9	844.413	851.421	858.428	865.436	872.444	845.421	852.428	859.436	866.444	873.452	563.278	567.949	572.621	577.293	581.965	563.949	568.621	573.293	577.965	582.637	1669.81	1683.82	1697.84	1711.85	1725.87	1671.82	1685.84	1699.85	1713.87	1727.89	1673.84	1687.85	1701.87	1715.89	1729.9
AMVDAPATTVPCTVASFAT	1851.87	1852.88	926.945	618.299	1788.87	1802.88	1816.9	1830.91	1844.93	1790.88	1804.9	1818.91	1832.93	1846.94	894.937	901.944	908.952	915.96	922.968	895.944	902.952	909.96	916.968	923.976	596.96	601.632	606.304	610.976	615.648	597.632	602.304	606.976	611.648	616.32	1770.86	1784.87	1798.89	1812.9	1826.92	1772.87	1786.89	1800.9	1814.92	1828.93	1774.89	1788.9	1802.92	1816.93	1830.95
AMVDAPATTVPCTVASFATG	1908.9	1909.9	955.455	637.306	1845.89	1859.9	1873.92	1887.93	1901.95	1847.9	1861.92	1875.93	1889.95	1903.97	923.447	930.455	937.463	944.471	951.479	924.455	931.463	938.471	945.479	952.486	615.967	620.639	625.311	629.983	634.655	616.639	621.311	625.983	630.655	635.327	1827.88	1841.89	1855.91	1869.92	1883.94	1829.89	1843.91	1857.92	1871.94	1885.96	1831.91	1845.92	1859.94	1873.96	1887.97
AMVDAPATTVPCTVASFATGY	2071.96	2072.97	1036.99	691.66	2008.95	2022.97	2036.98	2051	2065.01	2010.97	2024.98	2039	2053.01	2067.03	1004.98	1011.99	1018.99	1026	1033.01	1005.99	1012.99	1020	1027.01	1034.02	670.322	674.994	679.666	684.337	689.009	670.994	675.666	680.337	685.009	689.681	1990.94	2004.96	2018.97	2032.99	2047	1992.96	2006.97	2020.99	2035	2049.02	1994.97	2008.99	2023	2037.02	2051.03
AMVDAPATTVPCTVASFATGYF	2219.03	2220.04	1110.52	740.683	2156.02	2170.03	2184.05	2198.07	2212.08	2158.03	2172.05	2186.07	2200.08	2214.1	1078.51	1085.52	1092.53	1099.54	1106.54	1079.52	1086.53	1093.54	1100.54	1107.55	719.345	724.016	728.688	733.36	738.032	720.016	724.688	729.36	734.032	738.704	2138.01	2152.02	2166.04	2180.06	2194.07	2140.02	2154.04	2168.06	2182.07	2196.09	2142.04	2156.06	2170.07	2184.09	2198.1
AMVDAPATTVPCTVASFATGYFS	2306.06	2307.07	1154.04	769.694	2243.05	2257.07	2271.08	2285.1	2299.11	2245.07	2259.08	2273.1	2287.11	2301.13	1122.03	1129.04	1136.04	1143.05	1150.06	1123.04	1130.04	1137.05	1144.06	1151.07	748.355	753.027	757.699	762.371	767.043	749.027	753.699	758.371	763.043	767.715	2225.04	2239.06	2253.07	2267.09	2281.1	2227.06	2241.07	2255.09	2269.1	2283.12	2229.07	2243.09	2257.1	2271.12	2285.13
AMVDAPATTVPCTVASFATGYFSC	2409.07	2410.08	1205.54	804.03	2346.06	2360.08	2374.09	2388.11	2402.12	2348.08	2362.09	2376.11	2390.12	2404.14	1173.53	1180.54	1187.55	1194.56	1201.57	1174.54	1181.55	1188.56	1195.57	1202.57	782.692	787.364	792.035	796.707	801.379	783.364	788.035	792.707	797.379	802.051	2328.05	2342.07	2356.08	2370.1	2384.11	2330.07	2344.08	2358.1	2372.11	2386.13	2332.08	2346.1	2360.11	2374.13	2388.14
M	149.051	150.058	75.5328	50.691	86.0423	100.058	114.074	128.089	142.105	88.0579	102.074	116.089	130.105	144.121	43.5248	50.5326	57.5404	64.5483	71.5561	44.5326	51.5404	58.5483	65.5561	72.5639	29.3523	34.0242	38.696	43.3679	48.0398	30.0242	34.696	39.3679	44.0398	48.7117	68.0317	82.0474	96.063	110.079	124.094	70.0474	84.063	98.0787	112.094	126.11	72.063	86.0787	100.094	114.11	128.126
MV	248.119	249.127	125.067	83.7138	185.111	199.126	213.142	227.158	241.173	187.126	201.142	215.158	229.173	243.189	93.059	100.067	107.075	114.082	121.09	94.0668	101.075	108.082	115.09	122.098	62.3751	67.047	71.7188	76.3907	81.0626	63.047	67.7188	72.3907	77.0626	81.7345	167.1	181.116	195.131	209.147	223.163	169.116	183.131	197.147	211.163	225.178	171.131	185.147	199.163	213.178	227.194
MVD	363.146	364.154	182.58	122.056	300.138	314.153	328.169	342.185	356.2	302.153	316.169	330.185	344.2	358.216	150.572	157.58	164.588	171.596	178.604	151.58	158.588	165.596	172.604	179.612	100.717	105.389	110.061	114.733	119.405	101.389	106.061	110.733	115.405	120.077	282.127	296.143	310.158	324.174	338.19	284.143	298.158	312.174	326.19	340.205	286.158	300.174	314.19	328.205	342.221
MVDA	434.184	435.191	218.099	145.735	371.175	385.19	399.206	413.222	427.237	373.19	387.206	401.222	415.237	429.253	186.091	193.099	200.107	207.114	214.122	187.099	194.107	201.114	208.122	215.13	124.396	129.068	133.74	138.412	143.084	125.068	129.74	134.412	139.084	143.756	353.164	367.18	381.195	395.211	409.227	355.18	369.195	383.211	397.227	411.242	357.195	371.211	385.227	399.242	413.258
MVDAP	531.236	532.244	266.625	178.086	468.228	482.243	496.259	510.274	524.29	470.243	484.259	498.274	512.29	526.306	234.617	241.625	248.633	255.641	262.649	235.625	242.633	249.641	256.649	263.657	156.747	161.419	166.091	170.763	175.435	157.419	162.091	166.763	171.435	176.107	450.217	464.233	478.248	492.264	506.28	452.233	466.248	480.264	494.28	508.295	454.248	468.264	482.28	496.295	510.311
MVDAPA	602.273	603.281	302.144	201.765	539.265	553.28	567.296	581.312	595.327	541.28	555.296	569.312	583.327	597.343	270.136	277.144	284.152	291.159	298.167	271.144	278.152	285.159	292.167	299.175	180.426	185.098	189.77	194.442	199.114	181.098	185.77	190.442	195.114	199.786	521.254	535.27	549.285	563.301	577.317	523.27	537.285	551.301	565.317	579.332	525.285	539.301	553.317	567.332	581.348
MVDAPAT	703.321	704.328	352.668	235.448	640.312	654.328	668.344	682.359	696.375	642.328	656.344	670.359	684.375	698.391	320.66	327.668	334.675	341.683	348.691	321.668	328.675	335.683	342.691	349.699	214.109	218.781	223.453	228.125	232.796	214.781	219.453	224.125	228.796	233.468	622.302	636.317	650.333	664.349	678.364	624.317	638.333	652.349	666.364	680.38	626.333	640.349	654.364	668.38	682.396
MVDAPATT	804.369	805.376	403.192	269.13	741.36	755.376	769.391	783.407	797.423	743.376	757.391	771.407	785.423	799.438	371.184	378.191	385.199	392.207	399.215	372.191	379.199	386.207	393.215	400.223	247.792	252.463	257.135	261.807	266.479	248.463	253.135	257.807	262.479	267.151	723.349	737.365	751.381	765.396	779.412	725.365	739.381	753.396	767.412	781.428	727.381	741.396	755.412	769.428	783.443
MVDAPATTV	903.437	904.444	452.726	302.153	840.428	854.444	868.46	882.475	896.491	842.444	856.46	870.475	884.491	898.507	420.718	427.726	434.733	441.741	448.749	421.726	428.733	435.741	442.749	449.757	280.814	285.486	290.158	294.83	299.502	281.486	286.158	290.83	295.502	300.174	822.418	836.433	850.449	864.465	878.48	824.433	838.449	852.465	866.48	880.496	826.449	840.465	854.48	868.496	882.512
MVDAPATTVP	1000.49	1001.5	501.252	334.504	937.481	951.497	965.512	979.528	993.544	939.497	953.512	967.528	981.544	995.559	469.244	476.252	483.26	490.268	497.276	470.252	477.26	484.268	491.276	498.283	313.165	317.837	322.509	327.181	331.853	313.837	318.509	323.181	327.853	332.525	919.471	933.486	947.502	961.518	975.533	921.486	935.502	949.518	963.533	977.549	923.502	937.518	951.533	965.549	979.565
MVDAPATTVPC	1103.5	1104.51	552.757	368.84	1040.49	1054.51	1068.52	1082.54	1096.55	1042.51	1056.52	1070.54	1084.55	1098.57	520.749	527.757	534.764	541.772	548.78	521.757	528.764	535.772	542.78	549.788	347.502	352.174	356.845	361.517	366.189	348.174	352.845	357.517	362.189	366.861	1022.48	1036.5	1050.51	1064.53	1078.54	1024.5	1038.51	1052.53	1066.54	1080.56	1026.51	1040.53	1054.54	1068.56	1082.57
MVDAPATTVPCT	1204.55	1205.55	603.281	402.523	1141.54	1155.55	1169.57	1183.58	1197.6	1143.55	1157.57	1171.58	1185.6	1199.62	571.273	578.28	585.288	592.296	599.304	572.28	579.288	586.296	593.304	600.312	381.184	385.856	390.528	395.2	399.872	381.856	386.528	391.2	395.872	400.544	1123.53	1137.54	1151.56	1165.57	1179.59	1125.54	1139.56	1153.57	1167.59	1181.61	1127.56	1141.57	1155.59	1169.61	1183.62
MVDAPATTVPCTV	1303.62	1304.62	652.815	435.546	1240.61	1254.62	1268.64	1282.65	1296.67	1242.62	1256.64	1270.65	1284.67	1298.68	620.807	627.815	634.823	641.83	648.838	621.815	628.823	635.83	642.838	649.846	414.207	418.879	423.551	428.223	432.895	414.879	419.551	424.223	428.895	433.566	1222.6	1236.61	1250.63	1264.64	1278.66	1224.61	1238.63	1252.64	1266.66	1280.67	1226.63	1240.64	1254.66	1268.67	1282.69
MVDAPATTVPCTVA	1374.65	1375.66	688.333	459.225	1311.64	1325.66	1339.67	1353.69	1367.71	1313.66	1327.67	1341.69	1355.71	1369.72	656.325	663.333	670.341	677.349	684.357	657.333	664.341	671.349	678.357	685.365	437.886	442.558	447.23	451.902	456.574	438.558	443.23	447.902	452.574	457.245	1293.63	1307.65	1321.66	1335.68	1349.7	1295.65	1309.66	1323.68	1337.7	1351.71	1297.66	1311.68	1325.7	1339.71	1353.73
MVDAPATTVPCTVAS	1461.68	1462.69	731.849	488.235	1398.68	1412.69	1426.71	1440.72	1454.74	1400.69	1414.71	1428.72	1442.74	1456.75	699.841	706.849	713.857	720.865	727.873	700.849	707.857	714.865	721.873	728.881	466.897	471.569	476.24	480.912	485.584	467.569	472.24	476.912	481.584	486.256	1380.67	1394.68	1408.7	1422.71	1436.73	1382.68	1396.7	1410.71	1424.73	1438.74	1384.7	1398.71	1412.73	1426.74	1440.76
MVDAPATTVPCTVASF	1608.75	1609.76	805.384	537.258	1545.74	1559.76	1573.78	1587.79	1601.81	1547.76	1561.78	1575.79	1589.81	1603.82	773.376	780.383	787.391	794.399	801.407	774.383	781.391	788.399	795.407	802.415	515.92	520.591	525.263	529.935	534.607	516.591	521.263	525.935	530.607	535.279	1527.73	1541.75	1555.76	1569.78	1583.8	1529.75	1543.76	1557.78	1571.8	1585.81	1531.76	1545.78	1559.8	1573.81	1587.83
MVDAPATTVPCTVASFA	1679.79	1680.8	840.902	560.937	1616.78	1630.8	1644.81	1658.83	1672.84	1618.8	1632.81	1646.83	1660.84	1674.86	808.894	815.902	822.91	829.918	836.925	809.902	816.91	823.918	830.925	837.933	539.599	544.27	548.942	553.614	558.286	540.27	544.942	549.614	554.286	558.958	1598.77	1612.79	1626.8	1640.82	1654.83	1600.79	1614.8	1628.82	1642.83	1656.85	1602.8	1616.82	1630.83	1644.85	1658.86
MVDAPATTVPCTVASFAT	1780.84	1781.84	891.426	594.62	1717.83	1731.84	1745.86	1759.88	1773.89	1719.84	1733.86	1747.88	1761.89	1775.91	859.418	866.426	873.434	880.442	887.449	860.426	867.434	874.442	881.449	888.457	573.281	577.953	582.625	587.297	591.969	573.953	578.625	583.297	587.969	592.641	1699.82	1713.83	1727.85	1741.87	1755.88	1701.83	1715.85	1729.87	1743.88	1757.9	1703.85	1717.87	1731.88	1745.9	1759.91
MVDAPATTVPCTVASFATG	1837.86	1838.87	919.937	613.627	1774.85	1788.87	1802.88	1816.9	1830.91	1776.87	1790.88	1804.9	1818.91	1832.93	887.929	894.937	901.944	908.952	915.96	888.937	895.944	902.952	909.96	916.968	592.288	596.96	601.632	606.304	610.976	592.96	597.632	602.304	606.976	611.648	1756.84	1770.86	1784.87	1798.89	1812.9	1758.86	1772.87	1786.89	1800.9	1814.92	1760.87	1774.89	1788.9	1802.92	1816.93
MVDAPATTVPCTVASFATGY	2000.92	2001.93	1001.47	667.981	1937.91	1951.93	1965.94	1979.96	1993.98	1939.93	1953.94	1967.96	1981.98	1995.99	969.46	976.468	983.476	990.484	997.492	970.468	977.476	984.484	991.492	998.5	646.643	651.315	655.986	660.658	665.33	647.315	651.986	656.658	661.33	666.002	1919.9	1933.92	1947.93	1961.95	1975.97	1921.92	1935.93	1949.95	1963.97	1977.98	1923.93	1937.95	1951.97	1965.98	1980
MVDAPATTVPCTVASFATGYF	2147.99	2149	1075	717.004	2084.98	2099	2113.01	2127.03	2141.04	2087	2101.01	2115.03	2129.04	2143.06	1042.99	1050	1057.01	1064.02	1071.03	1044	1051.01	1058.02	1065.03	1072.03	695.666	700.337	705.009	709.681	714.353	696.337	701.009	705.681	710.353	715.025	2066.97	2080.99	2095	2109.02	2123.03	2068.99	2083	2097.02	2111.03	2125.05	2071	2085.02	2099.03	2113.05	2127.07
MVDAPATTVPCTVASFATGYFS	2235.02	2236.03	1118.52	746.015	2172.01	2186.03	2200.05	2214.06	2228.08	2174.03	2188.05	2202.06	2216.08	2230.09	1086.51	1093.52	1100.53	1107.53	1114.54	1087.52	1094.53	1101.53	1108.54	1115.55	724.676	729.348	734.02	738.692	743.364	725.348	730.02	734.692	739.364	744.036	2154	2168.02	2182.03	2196.05	2210.07	2156.02	2170.03	2184.05	2198.07	2212.08	2158.03	2172.05	2186.07	2200.08	2214.1
MVDAPATTVPCTVASFATGYFSC	2338.03	2339.04	1170.02	780.351	2275.02	2289.04	2303.05	2317.07	2331.09	2277.04	2291.05	2305.07	2319.09	2333.1	1138.02	1145.02	1152.03	1159.04	1166.05	1139.02	1146.03	1153.04	1160.05	1167.05	759.013	763.684	768.356	773.028	777.7	759.684	764.356	769.028	773.7	778.372	2257.01	2271.03	2285.04	2299.06	2313.08	2259.03	2273.04	2287.06	2301.08	2315.09	2261.04	2275.06	2289.08	2303.09	2317.11
V	117.079	118.086	59.5468	40.0336	54.0702	68.0859	82.1015	96.1172	110.133	56.0859	70.1015	84.1172	98.1328	112.148	27.5387	34.5466	41.5544	48.5622	55.57	28.5466	35.5544	42.5622	49.57	56.5779	18.6949	23.3668	28.0387	32.7106	37.3825	19.3668	24.0387	28.7106	33.3825	38.0543	36.0596	50.0753	64.0909	78.1066	92.1222	38.0753	52.0909	66.1066	80.1222	94.1379	40.0909	54.1066	68.1222	82.1379	96.1535
VD	232.106	233.113	117.06	78.3759	169.097	183.113	197.128	211.144	225.16	171.113	185.128	199.144	213.16	227.175	85.0522	92.06	99.0679	106.076	113.084	86.06	93.0679	100.076	107.084	114.091	57.0372	61.7091	66.381	71.0529	75.7248	57.7091	62.381	67.0529	71.7248	76.3967	151.087	165.102	179.118	193.134	207.149	153.102	167.118	181.134	195.149	209.165	155.118	169.134	183.149	197.165	211.18
VDA	303.143	304.15	152.579	102.055	240.134	254.15	268.166	282.181	296.197	242.15	256.166	270.181	284.197	298.213	120.571	127.579	134.586	141.594	148.602	121.579	128.586	135.594	142.602	149.61	80.7163	85.3882	90.06	94.7319	99.4038	81.3882	86.06	90.7319	95.4038	100.076	222.124	236.139	250.155	264.171	278.186	224.139	238.155	252.171	266.186	280.202	226.155	240.171	254.186	268.202	282.218
VDAP	400.196	401.203	201.105	134.406	337.187	351.203	365.218	379.234	393.25	339.203	353.218	367.234	381.25	395.265	169.097	176.105	183.113	190.121	197.128	170.105	177.113	184.121	191.128	198.136	113.067	117.739	122.411	127.083	131.755	113.739	118.411	123.083	127.755	132.427	319.176	333.192	347.208	361.223	375.239	321.192	335.208	349.223	363.239	377.255	323.208	337.223	351.239	365.255	379.27
VDAPA	471.233	472.24	236.624	158.085	408.224	422.24	436.255	450.271	464.287	410.24	424.255	438.271	452.287	466.302	204.616	211.624	218.631	225.639	232.647	205.624	212.631	219.639	226.647	233.655	136.746	141.418	146.09	150.762	155.434	137.418	142.09	146.762	151.434	156.106	390.214	404.229	418.245	432.261	446.276	392.229	406.245	420.261	434.276	448.292	394.245	408.261	422.276	436.292	450.307
VDAPAT	572.281	573.288	287.148	191.767	509.272	523.287	537.303	551.319	565.334	511.287	525.303	539.319	553.334	567.35	255.14	262.147	269.155	276.163	283.171	256.147	263.155	270.163	277.171	284.179	170.429	175.101	179.773	184.444	189.116	171.101	175.773	180.444	185.116	189.788	491.261	505.277	519.293	533.308	547.324	493.277	507.293	521.308	535.324	549.34	495.293	509.308	523.324	537.34	551.355
VDAPATT	673.328	674.336	337.671	225.45	610.32	624.335	638.351	652.366	666.382	612.335	626.351	640.366	654.382	668.398	305.663	312.671	319.679	326.687	333.695	306.671	313.679	320.687	327.695	334.703	204.111	208.783	213.455	218.127	222.799	204.783	209.455	214.127	218.799	223.471	592.309	606.325	620.34	634.356	648.372	594.325	608.34	622.356	636.372	650.387	596.34	610.356	624.372	638.387	652.403
VDAPATTV	772.397	773.404	387.206	258.473	709.388	723.404	737.419	751.435	765.451	711.404	725.419	739.435	753.451	767.466	355.198	362.205	369.213	376.221	383.229	356.205	363.213	370.221	377.229	384.237	237.134	241.806	246.478	251.15	255.822	237.806	242.478	247.15	251.822	256.494	691.377	705.393	719.409	733.424	747.44	693.393	707.409	721.424	735.44	749.456	695.409	709.424	723.44	737.456	751.471
VDAPATTVP	869.449	870.457	435.732	290.824	806.441	820.456	834.472	848.488	862.503	808.456	822.472	836.488	850.503	864.519	403.724	410.732	417.74	424.747	431.755	404.732	411.74	418.747	425.755	432.763	269.485	274.157	278.829	283.501	288.173	270.157	274.829	279.501	284.173	288.844	788.43	802.446	816.461	830.477	844.493	790.446	804.461	818.477	832.493	846.508	792.461	806.477	820.493	834.508	848.524
VDAPATTVPC	972.459	973.466	487.237	325.16	909.45	923.466	937.481	951.497	965.512	911.466	925.481	939.497	953.512	967.528	455.229	462.236	469.244	476.252	483.26	456.236	463.244	470.252	477.26	484.268	303.821	308.493	313.165	317.837	322.509	304.493	309.165	313.837	318.509	323.181	891.439	905.455	919.471	933.486	947.502	893.455	907.471	921.486	935.502	949.518	895.471	909.486	923.502	937.518	951.533
VDAPATTVPCT	1073.51	1074.51	537.76	358.843	1010.5	1024.51	1038.53	1052.54	1066.56	1012.51	1026.53	1040.54	1054.56	1068.58	505.752	512.76	519.768	526.776	533.784	506.76	513.768	520.776	527.784	534.792	337.504	342.176	346.848	351.52	356.192	338.176	342.848	347.52	352.192	356.863	992.487	1006.5	1020.52	1034.53	1048.55	994.503	1008.52	1022.53	1036.55	1050.57	996.518	1010.53	1024.55	1038.57	1052.58
VDAPATTVPCTV	1172.57	1173.58	587.295	391.866	1109.57	1123.58	1137.6	1151.61	1165.63	1111.58	1125.6	1139.61	1153.63	1167.64	555.287	562.294	569.302	576.31	583.318	556.294	563.302	570.31	577.318	584.326	370.527	375.199	379.871	384.542	389.214	371.199	375.871	380.542	385.214	389.886	1091.56	1105.57	1119.59	1133.6	1147.62	1093.57	1107.59	1121.6	1135.62	1149.63	1095.59	1109.6	1123.62	1137.63	1151.65
VDAPATTVPCTVA	1243.61	1244.62	622.813	415.545	1180.6	1194.62	1208.63	1222.65	1236.67	1182.62	1196.63	1210.65	1224.67	1238.68	590.805	597.813	604.821	611.829	618.836	591.813	598.821	605.829	612.836	619.844	394.206	398.878	403.55	408.222	412.893	394.878	399.55	404.222	408.893	413.565	1162.59	1176.61	1190.62	1204.64	1218.66	1164.61	1178.62	1192.64	1206.66	1220.67	1166.62	1180.64	1194.66	1208.67	1222.69
VDAPATTVPCTVAS	1330.64	1331.65	666.329	444.555	1267.64	1281.65	1295.67	1309.68	1323.7	1269.65	1283.67	1297.68	1311.7	1325.71	634.321	641.329	648.337	655.345	662.352	635.329	642.337	649.345	656.352	663.36	423.217	427.888	432.56	437.232	441.904	423.888	428.56	433.232	437.904	442.576	1249.62	1263.64	1277.66	1291.67	1305.69	1251.64	1265.66	1279.67	1293.69	1307.7	1253.66	1267.67	1281.69	1295.7	1309.72
VDAPATTVPCTVASF	1477.71	1478.72	739.863	493.578	1414.7	1428.72	1442.73	1456.75	1470.77	1416.72	1430.73	1444.75	1458.77	1472.78	707.855	714.863	721.871	728.879	735.887	708.863	715.871	722.879	729.887	736.895	472.239	476.911	481.583	486.255	490.927	472.911	477.583	482.255	486.927	491.599	1396.69	1410.71	1424.72	1438.74	1452.76	1398.71	1412.72	1426.74	1440.76	1454.77	1400.72	1414.74	1428.76	1442.77	1456.79
VDAPATTVPCTVASFA	1548.75	1549.76	775.382	517.257	1485.74	1499.76	1513.77	1527.79	1541.8	1487.76	1501.77	1515.79	1529.8	1543.82	743.374	750.382	757.39	764.397	771.405	744.382	751.39	758.397	765.405	772.413	495.918	500.59	505.262	509.934	514.606	496.59	501.262	505.934	510.606	515.278	1467.73	1481.75	1495.76	1509.78	1523.79	1469.75	1483.76	1497.78	1511.79	1525.81	1471.76	1485.78	1499.79	1513.81	1527.82
VDAPATTVPCTVASFAT	1649.8	1650.8	825.906	550.94	1586.79	1600.8	1614.82	1628.84	1642.85	1588.8	1602.82	1616.84	1630.85	1644.87	793.898	800.906	807.913	814.921	821.929	794.906	801.913	808.921	815.929	822.937	529.601	534.273	538.945	543.617	548.288	530.273	534.945	539.617	544.288	548.96	1568.78	1582.79	1596.81	1610.82	1624.84	1570.79	1584.81	1598.82	1612.84	1626.86	1572.81	1586.82	1600.84	1614.86	1628.87
VDAPATTVPCTVASFATG	1706.82	1707.83	854.417	569.947	1643.81	1657.83	1671.84	1685.86	1699.87	1645.83	1659.84	1673.86	1687.87	1701.89	822.409	829.416	836.424	843.432	850.44	823.416	830.424	837.432	844.44	851.448	548.608	553.28	557.952	562.624	567.296	549.28	553.952	558.624	563.296	567.968	1625.8	1639.81	1653.83	1667.85	1681.86	1627.81	1641.83	1655.85	1669.86	1683.88	1629.83	1643.85	1657.86	1671.88	1685.89
VDAPATTVPCTVASFATGY	1869.88	1870.89	935.948	624.301	1806.87	1820.89	1834.9	1848.92	1862.94	1808.89	1822.9	1836.92	1850.94	1864.95	903.94	910.948	917.956	924.964	931.971	904.948	911.956	918.964	925.971	932.979	602.963	607.634	612.306	616.978	621.65	603.634	608.306	612.978	617.65	622.322	1788.86	1802.88	1816.89	1830.91	1844.93	1790.88	1804.89	1818.91	1832.93	1846.94	1792.89	1806.91	1820.93	1834.94	1848.96
VDAPATTVPCTVASFATGYF	2016.95	2017.96	1009.48	673.324	1953.94	1967.96	1981.97	1995.99	2010	1955.96	1969.97	1983.99	1998	2012.02	977.474	984.482	991.49	998.498	1005.51	978.482	985.49	992.498	999.506	1006.51	651.985	656.657	661.329	666.001	670.673	652.657	657.329	662.001	666.673	671.345	1935.93	1949.95	1963.96	1977.98	1991.99	1937.95	1951.96	1965.98	1979.99	1994.01	1939.96	1953.98	1967.99	1982.01	1996.02
VDAPATTVPCTVASFATGYFS	2103.98	2104.99	1053	702.335	2040.97	2054.99	2069	2083.02	2097.04	2042.99	2057	2071.02	2085.04	2099.05	1020.99	1028	1035.01	1042.01	1049.02	1022	1029.01	1036.01	1043.02	1050.03	680.996	685.668	690.34	695.012	699.684	681.668	686.34	691.012	695.684	700.355	2022.96	2036.98	2050.99	2065.01	2079.03	2024.98	2038.99	2053.01	2067.03	2081.04	2026.99	2041.01	2055.03	2069.04	2083.06
VDAPATTVPCTVASFATGYFSC	2206.99	2208	1104.5	736.671	2143.98	2158	2172.01	2186.03	2200.05	2146	2160.01	2174.03	2188.05	2202.06	1072.5	1079.5	1086.51	1093.52	1100.53	1073.5	1080.51	1087.52	1094.53	1101.53	715.332	720.004	724.676	729.348	734.02	716.004	720.676	725.348	730.02	734.692	2125.97	2139.99	2154	2168.02	2182.03	2127.99	2142	2156.02	2170.03	2184.05	2130	2144.02	2158.03	2172.05	2186.07
D	133.038	134.045	67.526	45.3531	70.0287	84.0444	98.06	112.076	126.091	72.0444	86.06	100.076	114.091	128.107	35.518	42.5258	49.5337	56.5415	63.5493	36.5258	43.5337	50.5415	57.5493	64.5571	24.0144	28.6863	33.3582	38.0301	42.702	24.6863	29.3582	34.0301	38.702	43.3738	52.0182	66.0338	80.0495	94.0651	108.081	54.0338	68.0495	82.0651	96.0808	110.096	56.0495	70.0651	84.0808	98.0964	112.112
DA	204.075	205.082	103.045	69.0322	141.066	155.082	169.097	183.113	197.128	143.082	157.097	171.113	185.128	199.144	71.0366	78.0444	85.0522	92.06	99.0679	72.0444	79.0522	86.06	93.0679	100.076	47.6935	52.3654	57.0372	61.7091	66.381	48.3654	53.0372	57.7091	62.381	67.0529	123.055	137.071	151.087	165.102	179.118	125.071	139.087	153.102	167.118	181.134	127.087	141.102	155.118	169.134	183.149
DAP	301.127	302.135	151.571	101.383	238.119	252.134	266.15	280.166	294.181	240.134	254.15	268.166	282.181	296.197	119.563	126.571	133.579	140.586	147.594	120.571	127.579	134.586	141.594	148.602	80.0444	84.7163	89.3882	94.06	98.7319	80.7163	85.3882	90.06	94.7319	99.4038	220.108	234.124	248.139	262.155	276.171	222.124	236.139	250.155	264.171	278.186	224.139	238.155	252.171	266.186	280.202
DAPA	372.164	373.172	187.09	125.062	309.156	323.171	337.187	351.203	365.218	311.171	325.187	339.203	353.218	367.234	155.082	162.089	169.097	176.105	183.113	156.089	163.097	170.105	177.113	184.121	103.723	108.395	113.067	117.739	122.411	104.395	109.067	113.739	118.411	123.083	291.145	305.161	319.176	333.192	347.208	293.161	307.176	321.192	335.208	349.223	295.176	309.192	323.208	337.223	351.239
DAPAT	473.212	474.219	237.613	158.745	410.203	424.219	438.235	452.25	466.266	412.219	426.235	440.25	454.266	468.282	205.605	212.613	219.621	226.629	233.637	206.613	213.621	220.629	227.637	234.644	137.406	142.078	146.75	151.422	156.094	138.078	142.75	147.422	152.094	156.765	392.193	406.208	420.224	434.24	448.255	394.208	408.224	422.24	436.255	450.271	396.224	410.24	424.255	438.271	452.287
DAPATT	574.26	575.267	288.137	192.427	511.251	525.267	539.282	553.298	567.314	513.267	527.282	541.298	555.314	569.329	256.129	263.137	270.145	277.153	284.16	257.137	264.145	271.153	278.16	285.168	171.089	175.76	180.432	185.104	189.776	171.76	176.432	181.104	185.776	190.448	493.241	507.256	521.272	535.287	549.303	495.256	509.272	523.287	537.303	551.319	497.272	511.287	525.303	539.319	553.334
DAPATTV	673.328	674.336	337.671	225.45	610.32	624.335	638.351	652.366	666.382	612.335	626.351	640.366	654.382	668.398	305.663	312.671	319.679	326.687	333.695	306.671	313.679	320.687	327.695	334.703	204.111	208.783	213.455	218.127	222.799	204.783	209.455	214.127	218.799	223.471	592.309	606.325	620.34	634.356	648.372	594.325	608.34	622.356	636.372	650.387	596.34	610.356	624.372	638.387	652.403
DAPATTVP	770.381	771.388	386.198	257.801	707.372	721.388	735.404	749.419	763.435	709.388	723.404	737.419	751.435	765.451	354.19	361.198	368.205	375.213	382.221	355.198	362.205	369.213	376.221	383.229	236.462	241.134	245.806	250.478	255.15	237.134	241.806	246.478	251.15	255.822	689.362	703.377	717.393	731.409	745.424	691.377	705.393	719.409	733.424	747.44	693.393	707.409	721.424	735.44	749.456
DAPATTVPC	873.39	874.397	437.702	292.137	810.381	824.397	838.413	852.428	866.444	812.397	826.413	840.428	854.444	868.46	405.694	412.702	419.71	426.718	433.726	406.702	413.71	420.718	427.726	434.733	270.799	275.471	280.142	284.814	289.486	271.471	276.142	280.814	285.486	290.158	792.371	806.387	820.402	834.418	848.433	794.387	808.402	822.418	836.433	850.449	796.402	810.418	824.433	838.449	852.465
DAPATTVPCT	974.438	975.445	488.226	325.82	911.429	925.445	939.46	953.476	967.492	913.445	927.46	941.476	955.492	969.507	456.218	463.226	470.234	477.242	484.25	457.226	464.234	471.242	478.25	485.257	304.481	309.153	313.825	318.497	323.169	305.153	309.825	314.497	319.169	323.841	893.419	907.434	921.45	935.466	949.481	895.434	909.45	923.466	937.481	951.497	897.45	911.466	925.481	939.497	953.512
DAPATTVPCTV	1073.51	1074.51	537.76	358.843	1010.5	1024.51	1038.53	1052.54	1066.56	1012.51	1026.53	1040.54	1054.56	1068.58	505.752	512.76	519.768	526.776	533.784	506.76	513.768	520.776	527.784	534.792	337.504	342.176	346.848	351.52	356.192	338.176	342.848	347.52	352.192	356.863	992.487	1006.5	1020.52	1034.53	1048.55	994.503	1008.52	1022.53	1036.55	1050.57	996.518	1010.53	1024.55	1038.57	1052.58
DAPATTVPCTVA	1144.54	1145.55	573.279	382.522	1081.53	1095.55	1109.57	1123.58	1137.6	1083.55	1097.57	1111.58	1125.6	1139.61	541.271	548.279	555.287	562.294	569.302	542.279	549.287	556.294	563.302	570.31	361.183	365.855	370.527	375.199	379.871	361.855	366.527	371.199	375.871	380.542	1063.52	1077.54	1091.56	1105.57	1119.59	1065.54	1079.56	1093.57	1107.59	1121.6	1067.56	1081.57	1095.59	1109.6	1123.62
DAPATTVPCTVAS	1231.58	1232.58	616.795	411.532	1168.57	1182.58	1196.6	1210.61	1224.63	1170.58	1184.6	1198.61	1212.63	1226.64	584.787	591.795	598.803	605.81	612.818	585.795	592.803	599.81	606.818	613.826	390.194	394.866	399.538	404.209	408.881	390.866	395.538	400.209	404.881	409.553	1150.56	1164.57	1178.59	1192.6	1206.62	1152.57	1166.59	1180.6	1194.62	1208.63	1154.59	1168.6	1182.62	1196.63	1210.65
DAPATTVPCTVASF	1378.64	1379.65	690.329	460.555	1315.64	1329.65	1343.67	1357.68	1371.7	1317.65	1331.67	1345.68	1359.7	1373.71	658.321	665.329	672.337	679.345	686.352	659.329	666.337	673.345	680.352	687.36	439.217	443.888	448.56	453.232	457.904	439.888	444.56	449.232	453.904	458.576	1297.62	1311.64	1325.66	1339.67	1353.69	1299.64	1313.66	1327.67	1341.69	1355.7	1301.66	1315.67	1329.69	1343.7	1357.72
DAPATTVPCTVASFA	1449.68	1450.69	725.848	484.234	1386.67	1400.69	1414.7	1428.72	1442.73	1388.69	1402.7	1416.72	1430.73	1444.75	693.84	700.848	707.855	714.863	721.871	694.848	701.855	708.863	715.871	722.879	462.896	467.567	472.239	476.911	481.583	463.567	468.239	472.911	477.583	482.255	1368.66	1382.68	1396.69	1410.71	1424.72	1370.68	1384.69	1398.71	1412.72	1426.74	1372.69	1386.71	1400.72	1414.74	1428.76
DAPATTVPCTVASFAT	1550.73	1551.74	776.372	517.917	1487.72	1501.74	1515.75	1529.77	1543.78	1489.74	1503.75	1517.77	1531.78	1545.8	744.364	751.371	758.379	765.387	772.395	745.371	752.379	759.387	766.395	773.403	496.578	501.25	505.922	510.594	515.266	497.25	501.922	506.594	511.266	515.938	1469.71	1483.72	1497.74	1511.76	1525.77	1471.72	1485.74	1499.76	1513.77	1527.79	1473.74	1487.76	1501.77	1515.79	1529.8
DAPATTVPCTVASFATG	1607.75	1608.76	804.882	536.924	1544.74	1558.76	1572.77	1586.79	1600.8	1546.76	1560.77	1574.79	1588.8	1602.82	772.874	779.882	786.89	793.898	800.906	773.882	780.89	787.898	794.906	801.913	515.585	520.257	524.929	529.601	534.273	516.257	520.929	525.601	530.273	534.945	1526.73	1540.75	1554.76	1568.78	1582.79	1528.75	1542.76	1556.78	1570.79	1584.81	1530.76	1544.78	1558.79	1572.81	1586.82
DAPATTVPCTVASFATGY	1770.81	1771.82	886.414	591.278	1707.8	1721.82	1735.84	1749.85	1763.87	1709.82	1723.84	1737.85	1751.87	1765.88	854.406	861.414	868.422	875.429	882.437	855.414	862.422	869.429	876.437	883.445	569.94	574.612	579.284	583.955	588.627	570.612	575.284	579.955	584.627	589.299	1689.79	1703.81	1717.83	1731.84	1745.86	1691.81	1705.83	1719.84	1733.86	1747.87	1693.83	1707.84	1721.86	1735.87	1749.89
DAPATTVPCTVASFATGYF	1917.88	1918.89	959.948	640.301	1854.87	1868.89	1882.9	1896.92	1910.94	1856.89	1870.9	1884.92	1898.94	1912.95	927.94	934.948	941.956	948.964	955.971	928.948	935.956	942.964	949.971	956.979	618.963	623.634	628.306	632.978	637.65	619.634	624.306	628.978	633.65	638.322	1836.86	1850.88	1864.89	1878.91	1892.93	1838.88	1852.89	1866.91	1880.93	1894.94	1840.89	1854.91	1868.93	1882.94	1896.96
DAPATTVPCTVASFATGYFS	2004.91	2005.92	1003.46	669.312	1941.91	1955.92	1969.94	1983.95	1997.97	1943.92	1957.94	1971.95	1985.97	1999.98	971.456	978.464	985.472	992.48	999.488	972.464	979.472	986.48	993.488	1000.5	647.973	652.645	657.317	661.989	666.661	648.645	653.317	657.989	662.661	667.333	1923.89	1937.91	1951.93	1965.94	1979.96	1925.91	1939.93	1953.94	1967.96	1981.97	1927.93	1941.94	1955.96	1969.97	1983.99
DAPATTVPCTVASFATGYFSC	2107.92	2108.93	1054.97	703.648	2044.91	2058.93	2072.95	2086.96	2100.98	2046.93	2060.95	2074.96	2088.98	2102.99	1022.96	1029.97	1036.98	1043.98	1050.99	1023.97	1030.98	1037.98	1044.99	1052	682.31	686.982	691.653	696.325	700.997	682.982	687.653	692.325	696.997	701.669	2026.9	2040.92	2054.94	2068.95	2082.97	2028.92	2042.94	2056.95	2070.97	2084.98	2030.94	2044.95	2058.97	2072.98	2087
A	89.0477	90.055	45.5311	30.6898	26.0389	40.0546	54.0702	68.0859	82.1015	28.0546	42.0702	56.0859	70.1015	84.1172	13.5231	20.5309	27.5387	34.5466	41.5544	14.5309	21.5387	28.5466	35.5544	42.5622	9.35115	14.023	18.6949	23.3668	28.0387	10.023	14.6949	19.3668	24.0387	28.7106	8.02835	22.044	36.0596	50.0753	64.0909	10.044	24.0596	38.0753	52.0909	66.1066	12.0596	26.0753	40.0909	54.1066	68.1222
AP	186.1	187.108	94.0575	63.0408	123.092	137.107	151.123	165.139	179.154	125.107	139.123	153.139	167.154	181.17	62.0495	69.0573	76.0651	83.073	90.0808	63.0573	70.0651	77.073	84.0808	91.0886	41.7021	46.374	51.0458	55.7177	60.3896	42.374	47.0458	51.7177	56.3896	61.0615	105.081	119.097	133.112	147.128	161.144	107.097	121.112	135.128	149.144	163.159	109.112	123.128	137.144	151.159	165.175
APA	257.138	258.145	129.576	86.7198	194.129	208.144	222.16	236.176	250.191	196.144	210.16	224.176	238.191	252.207	97.568	104.576	111.584	118.592	125.599	98.5759	105.584	112.592	119.599	126.607	65.3811	70.053	74.7249	79.3968	84.0686	66.053	70.7249	75.3968	80.0686	84.7405	176.118	190.134	204.15	218.165	232.181	178.134	192.15	206.165	220.181	234.196	180.15	194.165	208.181	222.196	236.212
APAT	358.185	359.193	180.1	120.402	295.176	309.192	323.208	337.223	351.239	297.192	311.208	325.223	339.239	353.255	148.092	155.1	162.108	169.115	176.123	149.1	156.108	163.115	170.123	177.131	99.0637	103.736	108.407	113.079	117.751	99.7356	104.407	109.079	113.751	118.423	277.166	291.182	305.197	319.213	333.229	279.182	293.197	307.213	321.229	335.244	281.197	295.213	309.229	323.244	337.26
APATT	459.233	460.24	230.624	154.085	396.224	410.24	424.255	438.271	452.287	398.24	412.255	426.271	440.287	454.302	198.616	205.624	212.631	219.639	226.647	199.624	206.631	213.639	220.647	227.655	132.746	137.418	142.09	146.762	151.434	133.418	138.09	142.762	147.434	152.106	378.214	392.229	406.245	420.261	434.276	380.229	394.245	408.261	422.276	436.292	382.245	396.261	410.276	424.292	438.307
APATTV	558.301	559.309	280.158	187.108	495.293	509.308	523.324	537.34	551.355	497.308	511.324	525.34	539.355	553.371	248.15	255.158	262.166	269.173	276.181	249.158	256.166	263.173	270.181	277.189	165.769	170.441	175.113	179.785	184.457	166.441	171.113	175.785	180.457	185.128	477.282	491.298	505.313	519.329	533.345	479.298	493.313	507.329	521.345	535.36	481.313	495.329	509.345	523.36	537.376
APATTVP	655.354	656.361	328.684	219.459	592.345	606.361	620.377	634.392	648.408	594.361	608.377	622.392	636.408	650.424	296.676	303.684	310.692	317.7	324.708	297.684	304.692	311.7	318.708	325.715	198.12	202.792	207.464	212.136	216.807	198.792	203.464	208.136	212.807	217.479	574.335	588.35	602.366	616.382	630.397	576.35	590.366	604.382	618.397	632.413	578.366	592.382	606.397	620.413	634.429
APATTVPC	758.363	759.371	380.189	253.795	695.355	709.37	723.386	737.401	751.417	697.37	711.386	725.401	739.417	753.433	348.181	355.189	362.197	369.204	376.212	349.189	356.197	363.204	370.212	377.22	232.456	237.128	241.8	246.472	251.144	233.128	237.8	242.472	247.144	251.816	677.344	691.36	705.375	719.391	733.407	679.36	693.375	707.391	721.407	735.422	681.375	695.391	709.407	723.422	737.438
APATTVPCT	859.411	860.418	430.713	287.478	796.402	810.418	824.433	838.449	852.465	798.418	812.433	826.449	840.465	854.48	398.705	405.713	412.72	419.728	426.736	399.713	406.72	413.728	420.736	427.744	266.139	270.811	275.483	280.155	284.826	266.811	271.483	276.155	280.826	285.498	778.392	792.407	806.423	820.439	834.454	780.407	794.423	808.439	822.454	836.47	782.423	796.439	810.454	824.47	838.486
APATTVPCTV	958.479	959.487	480.247	320.5	895.471	909.486	923.502	937.518	951.533	897.486	911.502	925.518	939.533	953.549	448.239	455.247	462.255	469.262	476.27	449.247	456.255	463.262	470.27	477.278	299.162	303.834	308.505	313.177	317.849	299.834	304.505	309.177	313.849	318.521	877.46	891.476	905.491	919.507	933.523	879.476	893.491	907.507	921.523	935.538	881.491	895.507	909.523	923.538	937.554
APATTVPCTVA	1029.52	1030.52	515.766	344.179	966.508	980.523	994.539	1008.55	1022.57	968.523	982.539	996.555	1010.57	1024.59	483.757	490.765	497.773	504.781	511.789	484.765	491.773	498.781	505.789	512.797	322.841	327.513	332.185	336.856	341.528	323.513	328.185	332.856	337.528	342.2	948.497	962.513	976.528	990.544	1004.56	950.513	964.528	978.544	992.56	1006.58	952.528	966.544	980.56	994.575	1008.59
APATTVPCTVAS	1116.55	1117.56	559.282	373.19	1053.54	1067.56	1081.57	1095.59	1109.6	1055.56	1069.57	1083.59	1097.6	1111.62	527.274	534.281	541.289	548.297	555.305	528.281	535.289	542.297	549.305	556.313	351.851	356.523	361.195	365.867	370.539	352.523	357.195	361.867	366.539	371.211	1035.53	1049.54	1063.56	1077.58	1091.59	1037.54	1051.56	1065.58	1079.59	1093.61	1039.56	1053.58	1067.59	1081.61	1095.62
APATTVPCTVASF	1263.62	1264.62	632.816	422.213	1200.61	1214.62	1228.64	1242.66	1256.67	1202.62	1216.64	1230.66	1244.67	1258.69	600.808	607.816	614.823	621.831	628.839	601.816	608.823	615.831	622.839	629.847	400.874	405.546	410.218	414.89	419.562	401.546	406.218	410.89	415.562	420.234	1182.6	1196.61	1210.63	1224.64	1238.66	1184.61	1198.63	1212.64	1226.66	1240.68	1186.63	1200.64	1214.66	1228.68	1242.69
APATTVPCTVASFA	1334.65	1335.66	668.334	445.892	1271.65	1285.66	1299.68	1313.69	1327.71	1273.66	1287.68	1301.69	1315.71	1329.72	636.326	643.334	650.342	657.35	664.358	637.334	644.342	651.35	658.358	665.365	424.553	429.225	433.897	438.569	443.241	425.225	429.897	434.569	439.241	443.913	1253.63	1267.65	1281.67	1295.68	1309.7	1255.65	1269.67	1283.68	1297.7	1311.71	1257.67	1271.68	1285.7	1299.71	1313.73
APATTVPCTVASFAT	1435.7	1436.71	718.858	479.575	1372.69	1386.71	1400.72	1414.74	1428.76	1374.71	1388.72	1402.74	1416.76	1430.77	686.85	693.858	700.866	707.874	714.881	687.858	694.866	701.874	708.881	715.889	458.236	462.908	467.58	472.251	476.923	458.908	463.58	468.251	472.923	477.595	1354.68	1368.7	1382.71	1396.73	1410.74	1356.7	1370.71	1384.73	1398.74	1412.76	1358.71	1372.73	1386.74	1400.76	1414.78
APATTVPCTVASFATG	1492.72	1493.73	747.369	498.582	1429.71	1443.73	1457.75	1471.76	1485.78	1431.73	1445.75	1459.76	1473.78	1487.79	715.361	722.369	729.376	736.384	743.392	716.369	723.376	730.384	737.392	744.4	477.243	481.915	486.587	491.259	495.931	477.915	482.587	487.259	491.931	496.602	1411.7	1425.72	1439.74	1453.75	1467.77	1413.72	1427.74	1441.75	1455.77	1469.78	1415.74	1429.75	1443.77	1457.78	1471.8
APATTVPCTVASFATGY	1655.79	1656.79	828.901	552.936	1592.78	1606.79	1620.81	1634.82	1648.84	1594.79	1608.81	1622.82	1636.84	1650.86	796.893	803.9	810.908	817.916	824.924	797.9	804.908	811.916	818.924	825.932	531.597	536.269	540.941	545.613	550.285	532.269	536.941	541.613	546.285	550.957	1574.77	1588.78	1602.8	1616.81	1630.83	1576.78	1590.8	1604.81	1618.83	1632.85	1578.8	1592.81	1606.83	1620.85	1634.86
APATTVPCTVASFATGYF	1802.85	1803.86	902.435	601.959	1739.85	1753.86	1767.88	1781.89	1795.91	1741.86	1755.88	1769.89	1783.91	1797.92	870.427	877.435	884.442	891.45	898.458	871.435	878.442	885.45	892.458	899.466	580.62	585.292	589.964	594.636	599.308	581.292	585.964	590.636	595.308	599.98	1721.84	1735.85	1749.87	1763.88	1777.9	1723.85	1737.87	1751.88	1765.9	1779.91	1725.87	1739.88	1753.9	1767.91	1781.93
APATTVPCTVASFATGYFS	1889.89	1890.89	945.951	630.97	1826.88	1840.89	1854.91	1868.93	1882.94	1828.89	1842.91	1856.93	1870.94	1884.96	913.943	920.951	927.958	934.966	941.974	914.951	921.958	928.966	935.974	942.982	609.631	614.303	618.975	623.647	628.318	610.303	614.975	619.647	624.318	628.99	1808.87	1822.88	1836.9	1850.91	1864.93	1810.88	1824.9	1838.91	1852.93	1866.95	1812.9	1826.91	1840.93	1854.95	1868.96
APATTVPCTVASFATGYFSC	1992.9	1993.9	997.455	665.306	1929.89	1943.9	1957.92	1971.93	1985.95	1931.9	1945.92	1959.93	1973.95	1987.97	965.447	972.455	979.463	986.471	993.479	966.455	973.463	980.471	987.479	994.486	643.967	648.639	653.311	657.983	662.655	644.639	649.311	653.983	658.655	663.327	1911.88	1925.89	1939.91	1953.92	1967.94	1913.89	1927.91	1941.92	1955.94	1969.96	1915.91	1929.92	1943.94	1957.96	1971.97
P	115.063	116.071	58.5389	39.3617	52.0546	66.0702	80.0859	94.1015	108.117	54.0702	68.0859	82.1015	96.1172	110.133	26.5309	33.5387	40.5466	47.5544	54.5622	27.5387	34.5466	41.5544	48.5622	55.57	18.023	22.6949	27.3668	32.0387	36.7106	18.6949	23.3668	28.0387	32.7106	37.3825	34.044	48.0596	62.0753	76.0909	90.1066	36.0596	50.0753	64.0909	78.1066	92.1222	38.0753	52.0909	66.1066	80.1222	94.1379
PA	186.1	187.108	94.0575	63.0408	123.092	137.107	151.123	165.139	179.154	125.107	139.123	153.139	167.154	181.17	62.0495	69.0573	76.0651	83.073	90.0808	63.0573	70.0651	77.073	84.0808	91.0886	41.7021	46.374	51.0458	55.7177	60.3896	42.374	47.0458	51.7177	56.3896	61.0615	105.081	119.097	133.112	147.128	161.144	107.097	121.112	135.128	149.144	163.159	109.112	123.128	137.144	151.159	165.175
PAT	287.148	288.155	144.581	96.7233	224.139	238.155	252.171	266.186	280.202	226.155	240.171	254.186	268.202	282.218	112.573	119.581	126.589	133.597	140.605	113.581	120.589	127.597	134.605	141.612	75.3846	80.0565	84.7284	89.4003	94.0722	76.0565	80.7284	85.4003	90.0722	94.7441	206.129	220.144	234.16	248.176	262.191	208.144	222.16	236.176	250.191	264.207	210.16	224.176	238.191	252.207	266.223
PATT	388.196	389.203	195.105	130.406	325.187	339.203	353.218	367.234	381.25	327.203	341.218	355.234	369.25	383.265	163.097	170.105	177.113	184.121	191.128	164.105	171.113	178.121	185.128	192.136	109.067	113.739	118.411	123.083	127.755	109.739	114.411	119.083	123.755	128.427	307.176	321.192	335.208	349.223	363.239	309.192	323.208	337.223	351.239	365.255	311.208	325.223	339.239	353.255	367.27
PATTV	487.264	488.271	244.639	163.429	424.255	438.271	452.287	466.302	480.318	426.271	440.287	454.302	468.318	482.334	212.631	219.639	226.647	233.655	240.663	213.639	220.647	227.655	234.663	241.67	142.09	146.762	151.434	156.106	160.778	142.762	147.434	152.106	156.778	161.449	406.245	420.261	434.276	448.292	462.307	408.261	422.276	436.292	450.307	464.323	410.276	424.292	438.307	452.323	466.339
PATTVP	584.317	585.324	293.166	195.78	521.308	535.324	549.34	563.355	577.371	523.324	537.34	551.355	565.371	579.386	261.158	268.166	275.173	282.181	289.189	262.166	269.173	276.181	283.189	290.197	174.441	179.113	183.785	188.457	193.128	175.113	179.785	184.457	189.128	193.8	503.298	517.313	531.329	545.345	559.36	505.313	519.329	533.345	547.36	561.376	507.329	521.345	535.36	549.376	563.392
PATTVPC	687.326	688.333	344.67	230.116	624.317	638.333	652.349	666.364	680.38	626.333	640.349	654.364	668.38	682.396	312.662	319.67	326.678	333.686	340.694	313.67	320.678	327.686	334.694	341.701	208.777	213.449	218.121	222.793	227.465	209.449	214.121	218.793	223.465	228.137	606.307	620.322	634.338	648.354	662.369	608.322	622.338	636.354	650.369	664.385	610.338	624.354	638.369	652.385	666.401
PATTVPCT	788.374	789.381	395.194	263.799	725.365	739.381	753.396	767.412	781.428	727.381	741.396	755.412	769.428	783.443	363.186	370.194	377.202	384.21	391.217	364.194	371.202	378.21	385.217	392.225	242.46	247.132	251.804	256.476	261.147	243.132	247.804	252.476	257.147	261.819	707.355	721.37	735.386	749.401	763.417	709.37	723.386	737.401	751.417	765.433	711.386	725.401	739.417	753.433	767.448
PATTVPCTV	887.442	888.45	444.728	296.821	824.433	838.449	852.465	866.48	880.496	826.449	840.465	854.48	868.496	882.512	412.72	419.728	426.736	433.744	440.752	413.728	420.736	427.744	434.752	441.76	275.483	280.155	284.826	289.498	294.17	276.155	280.826	285.498	290.17	294.842	806.423	820.439	834.454	848.47	862.486	808.439	822.454	836.47	850.486	864.501	810.454	824.47	838.486	852.501	866.517
PATTVPCTVA	958.479	959.487	480.247	320.5	895.471	909.486	923.502	937.518	951.533	897.486	911.502	925.518	939.533	953.549	448.239	455.247	462.255	469.262	476.27	449.247	456.255	463.262	470.27	477.278	299.162	303.834	308.505	313.177	317.849	299.834	304.505	309.177	313.849	318.521	877.46	891.476	905.491	919.507	933.523	879.476	893.491	907.507	921.523	935.538	881.491	895.507	909.523	923.538	937.554
PATTVPCTVAS	1045.51	1046.52	523.763	349.511	982.503	996.518	1010.53	1024.55	1038.57	984.518	998.534	1012.55	1026.57	1040.58	491.755	498.763	505.771	512.778	519.786	492.763	499.771	506.778	513.786	520.794	328.172	332.844	337.516	342.188	346.86	328.844	333.516	338.188	342.86	347.532	964.492	978.508	992.523	1006.54	1020.55	966.508	980.523	994.539	1008.55	1022.57	968.523	982.539	996.555	1010.57	1024.59
PATTVPCTVASF	1192.58	1193.59	597.297	398.534	1129.57	1143.59	1157.6	1171.62	1185.63	1131.59	1145.6	1159.62	1173.63	1187.65	565.289	572.297	579.305	586.313	593.32	566.297	573.305	580.313	587.32	594.328	377.195	381.867	386.539	391.211	395.883	377.867	382.539	387.211	391.883	396.555	1111.56	1125.58	1139.59	1153.61	1167.62	1113.58	1127.59	1141.61	1155.62	1169.64	1115.59	1129.61	1143.62	1157.64	1171.65
PATTVPCTVASFA	1263.62	1264.62	632.816	422.213	1200.61	1214.62	1228.64	1242.66	1256.67	1202.62	1216.64	1230.66	1244.67	1258.69	600.808	607.816	614.823	621.831	628.839	601.816	608.823	615.831	622.839	629.847	400.874	405.546	410.218	414.89	419.562	401.546	406.218	410.89	415.562	420.234	1182.6	1196.61	1210.63	1224.64	1238.66	1184.61	1198.63	1212.64	1226.66	1240.68	1186.63	1200.64	1214.66	1228.68	1242.69
PATTVPCTVASFAT	1364.66	1365.67	683.34	455.895	1301.66	1315.67	1329.69	1343.7	1357.72	1303.67	1317.69	1331.7	1345.72	1359.73	651.332	658.339	665.347	672.355	679.363	652.339	659.347	666.355	673.363	680.371	434.557	439.229	443.901	448.572	453.244	435.229	439.901	444.572	449.244	453.916	1283.65	1297.66	1311.68	1325.69	1339.71	1285.66	1299.68	1313.69	1327.71	1341.72	1287.68	1301.69	1315.71	1329.72	1343.74
PATTVPCTVASFATG	1421.69	1422.69	711.85	474.903	1358.68	1372.69	1386.71	1400.72	1414.74	1360.69	1374.71	1388.72	1402.74	1416.76	679.842	686.85	693.858	700.866	707.874	680.85	687.858	694.866	701.874	708.881	453.564	458.236	462.908	467.58	472.251	454.236	458.908	463.58	468.251	472.923	1340.67	1354.68	1368.7	1382.71	1396.73	1342.68	1356.7	1370.71	1384.73	1398.74	1344.7	1358.71	1372.73	1386.74	1400.76
PATTVPCTVASFATGY	1584.75	1585.76	793.382	529.257	1521.74	1535.76	1549.77	1563.79	1577.8	1523.76	1537.77	1551.79	1565.8	1579.82	761.374	768.382	775.39	782.397	789.405	762.382	769.39	776.397	783.405	790.413	507.918	512.59	517.262	521.934	526.606	508.59	513.262	517.934	522.606	527.278	1503.73	1517.75	1531.76	1545.78	1559.79	1505.75	1519.76	1533.78	1547.79	1561.81	1507.76	1521.78	1535.79	1549.81	1563.82
PATTVPCTVASFATGYF	1731.82	1732.83	866.916	578.28	1668.81	1682.82	1696.84	1710.86	1724.87	1670.82	1684.84	1698.86	1712.87	1726.89	834.908	841.916	848.924	855.932	862.939	835.916	842.924	849.932	856.939	863.947	556.941	561.613	566.285	570.957	575.629	557.613	562.285	566.957	571.629	576.301	1650.8	1664.81	1678.83	1692.85	1706.86	1652.81	1666.83	1680.85	1694.86	1708.88	1654.83	1668.85	1682.86	1696.88	1710.89
PATTVPCTVASFATGYFS	1818.85	1819.86	910.432	607.291	1755.84	1769.86	1783.87	1797.89	1811.9	1757.86	1771.87	1785.89	1799.9	1813.92	878.424	885.432	892.44	899.448	906.455	879.432	886.44	893.448	900.455	907.463	585.952	590.624	595.296	599.968	604.639	586.624	591.296	595.968	600.639	605.311	1737.83	1751.85	1765.86	1779.88	1793.89	1739.85	1753.86	1767.88	1781.89	1795.91	1741.86	1755.88	1769.89	1783.91	1797.92
PATTVPCTVASFATGYFSC	1921.86	1922.87	961.937	641.627	1858.85	1872.87	1886.88	1900.9	1914.91	1860.87	1874.88	1888.9	1902.91	1916.93	929.929	936.937	943.944	950.952	957.96	930.937	937.944	944.952	951.96	958.968	620.288	624.96	629.632	634.304	638.976	620.96	625.632	630.304	634.976	639.648	1840.84	1854.86	1868.87	1882.89	1896.9	1842.86	1856.87	1870.89	1884.9	1898.92	1844.87	1858.89	1872.9	1886.92	1900.93
A	89.0477	90.055	45.5311	30.6898	26.0389	40.0546	54.0702	68.0859	82.1015	28.0546	42.0702	56.0859	70.1015	84.1172	13.5231	20.5309	27.5387	34.5466	41.5544	14.5309	21.5387	28.5466	35.5544	42.5622	9.35115	14.023	18.6949	23.3668	28.0387	10.023	14.6949	19.3668	24.0387	28.7106	8.02835	22.044	36.0596	50.0753	64.0909	10.044	24.0596	38.0753	52.0909	66.1066	12.0596	26.0753	40.0909	54.1066	68.1222
AT	190.095	191.103	96.055	64.3724	127.087	141.102	155.118	169.134	183.149	129.102	143.118	157.134	171.149	185.165	64.0469	71.0548	78.0626	85.0704	92.0782	65.0548	72.0626	79.0704	86.0782	93.0861	43.0337	47.7056	52.3775	57.0494	61.7212	43.7056	48.3775	53.0494	57.7212	62.3931	109.076	123.092	137.107	151.123	165.139	111.092	125.107	139.123	153.139	167.154	113.107	127.123	141.139	155.154	169.17
ATT	291.143	292.15	146.579	98.055	228.134	242.15	256.166	270.181	284.197	230.15	244.166	258.181	272.197	286.213	114.571	121.579	128.586	135.594	142.602	115.579	122.586	129.594	136.602	143.61	76.7163	81.3882	86.06	90.7319	95.4038	77.3882	82.06	86.7319	91.4038	96.0757	210.124	224.139	238.155	252.171	266.186	212.139	226.155	240.171	254.186	268.202	214.155	228.171	242.186	256.202	270.218
ATTV	390.211	391.219	196.113	131.078	327.203	341.218	355.234	369.25	383.265	329.218	343.234	357.25	371.265	385.281	164.105	171.113	178.121	185.128	192.136	165.113	172.121	179.128	186.136	193.144	109.739	114.411	119.083	123.755	128.427	110.411	115.083	119.755	124.427	129.098	309.192	323.208	337.223	351.239	365.255	311.208	325.223	339.239	353.255	367.27	313.223	327.239	341.255	355.27	369.286
ATTVP	487.264	488.271	244.639	163.429	424.255	438.271	452.287	466.302	480.318	426.271	440.287	454.302	468.318	482.334	212.631	219.639	226.647	233.655	240.663	213.639	220.647	227.655	234.663	241.67	142.09	146.762	151.434	156.106	160.778	142.762	147.434	152.106	156.778	161.449	406.245	420.261	434.276	448.292	462.307	408.261	422.276	436.292	450.307	464.323	410.276	424.292	438.307	452.323	466.339
ATTVPC	590.273	591.281	296.144	197.765	527.265	541.28	555.296	569.312	583.327	529.28	543.296	557.312	571.327	585.343	264.136	271.144	278.152	285.159	292.167	265.144	272.152	279.159	286.167	293.175	176.426	181.098	185.77	190.442	195.114	177.098	181.77	186.442	191.114	195.786	509.254	523.27	537.285	551.301	565.317	511.27	525.285	539.301	553.317	567.332	513.285	527.301	541.317	555.332	569.348
ATTVPCT	691.321	692.328	346.668	231.448	628.312	642.328	656.344	670.359	684.375	630.328	644.344	658.359	672.375	686.391	314.66	321.668	328.675	335.683	342.691	315.668	322.675	329.683	336.691	343.699	210.109	214.781	219.453	224.125	228.796	210.781	215.453	220.125	224.796	229.468	610.302	624.317	638.333	652.349	666.364	612.317	626.333	640.349	654.364	668.38	614.333	628.349	642.364	656.38	670.396
ATTVPCTV	790.389	791.397	396.202	264.47	727.381	741.396	755.412	769.428	783.443	729.396	743.412	757.428	771.443	785.459	364.194	371.202	378.21	385.217	392.225	365.202	372.21	379.217	386.225	393.233	243.132	247.804	252.476	257.147	261.819	243.804	248.476	253.147	257.819	262.491	709.37	723.386	737.401	751.417	765.433	711.386	725.401	739.417	753.433	767.448	713.401	727.417	741.433	755.448	769.464
ATTVPCTVA	861.427	862.434	431.721	288.149	798.418	812.433	826.449	840.465	854.48	800.433	814.449	828.465	842.48	856.496	399.713	406.72	413.728	420.736	427.744	400.72	407.728	414.736	421.744	428.752	266.811	271.483	276.155	280.826	285.498	267.483	272.155	276.826	281.498	286.17	780.407	794.423	808.439	822.454	836.47	782.423	796.439	810.454	824.47	838.486	784.439	798.454	812.47	826.486	840.501
ATTVPCTVAS	948.459	949.466	475.237	317.16	885.45	899.466	913.481	927.497	941.512	887.466	901.481	915.497	929.512	943.528	443.229	450.236	457.244	464.252	471.26	444.236	451.244	458.252	465.26	472.268	295.821	300.493	305.165	309.837	314.509	296.493	301.165	305.837	310.509	315.181	867.439	881.455	895.471	909.486	923.502	869.455	883.471	897.486	911.502	925.518	871.471	885.486	899.502	913.518	927.533
ATTVPCTVASF	1095.53	1096.53	548.771	366.183	1032.52	1046.53	1060.55	1074.57	1088.58	1034.53	1048.55	1062.57	1076.58	1090.6	516.763	523.771	530.778	537.786	544.794	517.771	524.778	531.786	538.794	545.802	344.844	349.516	354.188	358.86	363.532	345.516	350.188	354.86	359.532	364.204	1014.51	1028.52	1042.54	1056.55	1070.57	1016.52	1030.54	1044.55	1058.57	1072.59	1018.54	1032.55	1046.57	1060.59	1074.6
ATTVPCTVASFA	1166.56	1167.57	584.289	389.862	1103.56	1117.57	1131.59	1145.6	1159.62	1105.57	1119.59	1133.6	1147.62	1161.63	552.281	559.289	566.297	573.305	580.313	553.289	560.297	567.305	574.313	581.32	368.523	373.195	377.867	382.539	387.211	369.195	373.867	378.539	383.211	387.883	1085.54	1099.56	1113.58	1127.59	1141.61	1087.56	1101.58	1115.59	1129.61	1143.62	1089.58	1103.59	1117.61	1131.62	1145.64
ATTVPCTVASFAT	1267.61	1268.62	634.813	423.545	1204.6	1218.62	1232.63	1246.65	1260.67	1206.62	1220.63	1234.65	1248.67	1262.68	602.805	609.813	616.821	623.829	630.836	603.813	610.821	617.829	624.836	631.844	402.206	406.878	411.55	416.222	420.893	402.878	407.55	412.222	416.893	421.565	1186.59	1200.61	1214.62	1228.64	1242.66	1188.61	1202.62	1216.64	1230.66	1244.67	1190.62	1204.64	1218.66	1232.67	1246.69
ATTVPCTVASFATG	1324.63	1325.64	663.324	442.552	1261.62	1275.64	1289.66	1303.67	1317.69	1263.64	1277.66	1291.67	1305.69	1319.7	631.316	638.324	645.332	652.339	659.347	632.324	639.332	646.339	653.347	660.355	421.213	425.885	430.557	435.229	439.901	421.885	426.557	431.229	435.901	440.572	1243.61	1257.63	1271.65	1285.66	1299.68	1245.63	1259.65	1273.66	1287.68	1301.69	1247.65	1261.66	1275.68	1289.69	1303.71
ATTVPCTVASFATGY	1487.7	1488.7	744.856	496.906	1424.69	1438.7	1452.72	1466.73	1480.75	1426.7	1440.72	1454.73	1468.75	1482.77	712.848	719.855	726.863	733.871	740.879	713.855	720.863	727.871	734.879	741.887	475.567	480.239	484.911	489.583	494.255	476.239	480.911	485.583	490.255	494.927	1406.68	1420.69	1434.71	1448.72	1462.74	1408.69	1422.71	1436.72	1450.74	1464.76	1410.71	1424.72	1438.74	1452.76	1466.77
ATTVPCTVASFATGYF	1634.77	1635.77	818.39	545.929	1571.76	1585.77	1599.79	1613.8	1627.82	1573.77	1587.79	1601.8	1615.82	1629.83	786.382	793.39	800.397	807.405	814.413	787.39	794.397	801.405	808.413	815.421	524.59	529.262	533.934	538.606	543.278	525.262	529.934	534.606	539.278	543.95	1553.75	1567.76	1581.78	1595.79	1609.81	1555.76	1569.78	1583.79	1597.81	1611.82	1557.78	1571.79	1585.81	1599.82	1613.84
ATTVPCTVASFATGYFS	1721.8	1722.8	861.906	574.94	1658.79	1672.8	1686.82	1700.84	1714.85	1660.8	1674.82	1688.84	1702.85	1716.87	829.898	836.906	843.913	850.921	857.929	830.906	837.913	844.921	851.929	858.937	553.601	558.273	562.945	567.617	572.288	554.273	558.945	563.617	568.288	572.96	1640.78	1654.79	1668.81	1682.82	1696.84	1642.79	1656.81	1670.82	1684.84	1698.86	1644.81	1658.82	1672.84	1686.86	1700.87
ATTVPCTVASFATGYFSC	1824.81	1825.81	913.41	609.276	1761.8	1775.81	1789.83	1803.84	1817.86	1763.81	1777.83	1791.84	1805.86	1819.88	881.402	888.41	895.418	902.426	909.434	882.41	889.418	896.426	903.434	910.442	587.937	592.609	597.281	601.953	606.625	588.609	593.281	597.953	602.625	607.297	1743.79	1757.8	1771.82	1785.83	1799.85	1745.8	1759.82	1773.83	1787.85	1801.87	1747.82	1761.83	1775.85	1789.87	1803.88
T	119.058	120.066	60.5364	40.6934	56.0495	70.0651	84.0808	98.0964	112.112	58.0651	72.0808	86.0964	100.112	114.128	28.5284	35.5362	42.544	49.5519	56.5597	29.5362	36.544	43.5519	50.5597	57.5675	19.3547	24.0266	28.6984	33.3703	38.0422	20.0266	24.6984	29.3703	34.0422	38.7141	38.0389	52.0546	66.0702	80.0859	94.1015	40.0546	54.0702	68.0859	82.1015	96.1172	42.0702	56.0859	70.1015	84.1172	98.1328
TT	220.106	221.113	111.06	74.3759	157.097	171.113	185.128	199.144	213.16	159.113	173.128	187.144	201.16	215.175	79.0522	86.06	93.0679	100.076	107.084	80.06	87.0679	94.0757	101.084	108.091	53.0372	57.7091	62.381	67.0529	71.7248	53.7091	58.381	63.0529	67.7248	72.3967	139.087	153.102	167.118	181.134	195.149	141.102	155.118	169.134	183.149	197.165	143.118	157.134	171.149	185.165	199.18
TTV	319.174	320.182	160.594	107.399	256.166	270.181	284.197	298.213	312.228	258.181	272.197	286.213	300.228	314.244	128.586	135.594	142.602	149.61	156.618	129.594	136.602	143.61	150.618	157.626	86.06	90.7319	95.4038	100.076	104.748	86.7319	91.4038	96.0757	100.748	105.419	238.155	252.171	266.186	280.202	294.218	240.171	254.186	268.202	282.218	296.233	242.186	256.202	270.218	284.233	298.249
TTVP	416.227	417.234	209.121	139.75	353.218	367.234	381.25	395.265	409.281	355.234	369.25	383.265	397.281	411.297	177.113	184.121	191.128	198.136	205.144	178.121	185.128	192.136	199.144	206.152	118.411	123.083	127.755	132.427	137.098	119.083	123.755	128.427	133.098	137.77	335.208	349.223	363.239	377.255	391.27	337.223	351.239	365.255	379.27	393.286	339.239	353.255	367.27	381.286	395.302
TTVPC	519.236	520.244	260.625	174.086	456.228	470.243	484.259	498.274	512.29	458.243	472.259	486.274	500.29	514.306	228.617	235.625	242.633	249.641	256.649	229.625	236.633	243.641	250.649	257.657	152.747	157.419	162.091	166.763	171.435	153.419	158.091	162.763	167.435	172.107	438.217	452.233	466.248	480.264	494.28	440.233	454.248	468.264	482.28	496.295	442.248	456.264	470.28	484.295	498.311
TTVPCT	620.284	621.291	311.149	207.769	557.275	571.291	585.306	599.322	613.338	559.291	573.306	587.322	601.338	615.353	279.141	286.149	293.157	300.165	307.173	280.149	287.157	294.165	301.173	308.18	186.43	191.102	195.774	200.446	205.117	187.102	191.774	196.446	201.117	205.789	539.265	553.28	567.296	581.312	595.327	541.28	555.296	569.312	583.327	597.343	543.296	557.312	571.327	585.343	599.359
TTVPCTV	719.352	720.36	360.683	240.791	656.344	670.359	684.375	698.391	712.406	658.359	672.375	686.391	700.406	714.422	328.675	335.683	342.691	349.699	356.707	329.683	336.691	343.699	350.707	357.715	219.453	224.125	228.796	233.468	238.14	220.125	224.796	229.468	234.14	238.812	638.333	652.349	666.364	680.38	694.396	640.349	654.364	668.38	682.396	696.411	642.364	656.38	670.396	684.411	698.427
TTVPCTVA	790.389	791.397	396.202	264.47	727.381	741.396	755.412	769.428	783.443	729.396	743.412	757.428	771.443	785.459	364.194	371.202	378.21	385.217	392.225	365.202	372.21	379.217	386.225	393.233	243.132	247.804	252.476	257.147	261.819	243.804	248.476	253.147	257.819	262.491	709.37	723.386	737.401	751.417	765.433	711.386	725.401	739.417	753.433	767.448	713.401	727.417	741.433	755.448	769.464
TTVPCTVAS	877.422	878.429	439.718	293.481	814.413	828.428	842.444	856.46	870.475	816.428	830.444	844.46	858.475	872.491	407.71	414.718	421.726	428.733	435.741	408.718	415.726	422.733	429.741	436.749	272.142	276.814	281.486	286.158	290.83	272.814	277.486	282.158	286.83	291.502	796.402	810.418	824.433	838.449	852.465	798.418	812.433	826.449	840.465	854.48	800.433	814.449	828.465	842.48	856.496
TTVPCTVASF	1024.49	1025.5	513.252	342.504	961.481	975.497	989.512	1003.53	1017.54	963.497	977.512	991.528	1005.54	1019.56	481.244	488.252	495.26	502.268	509.276	482.252	489.26	496.268	503.276	510.283	321.165	325.837	330.509	335.181	339.853	321.837	326.509	331.181	335.853	340.525	943.471	957.486	971.502	985.518	999.533	945.486	959.502	973.518	987.533	1001.55	947.502	961.518	975.533	989.549	1003.56
TTVPCTVASFA	1095.53	1096.53	548.771	366.183	1032.52	1046.53	1060.55	1074.57	1088.58	1034.53	1048.55	1062.57	1076.58	1090.6	516.763	523.771	530.778	537.786	544.794	517.771	524.778	531.786	538.794	545.802	344.844	349.516	354.188	358.86	363.532	345.516	350.188	354.86	359.532	364.204	1014.51	1028.52	1042.54	1056.55	1070.57	1016.52	1030.54	1044.55	1058.57	1072.59	1018.54	1032.55	1046.57	1060.59	1074.6
TTVPCTVASFAT	1196.57	1197.58	599.295	399.866	1133.57	1147.58	1161.6	1175.61	1189.63	1135.58	1149.6	1163.61	1177.63	1191.64	567.287	574.294	581.302	588.31	595.318	568.294	575.302	582.31	589.318	596.326	378.527	383.199	387.871	392.542	397.214	379.199	383.871	388.542	393.214	397.886	1115.56	1129.57	1143.59	1157.6	1171.62	1117.57	1131.59	1145.6	1159.62	1173.63	1119.59	1133.6	1147.62	1161.63	1175.65
TTVPCTVASFATG	1253.6	1254.6	627.805	418.873	1190.59	1204.6	1218.62	1232.63	1246.65	1192.6	1206.62	1220.63	1234.65	1248.67	595.797	602.805	609.813	616.821	623.829	596.805	603.813	610.821	617.829	624.836	397.534	402.206	406.878	411.55	416.222	398.206	402.878	407.55	412.222	416.893	1172.58	1186.59	1200.61	1214.62	1228.64	1174.59	1188.61	1202.62	1216.64	1230.66	1176.61	1190.62	1204.64	1218.66	1232.67
TTVPCTVASFATGY	1416.66	1417.67	709.337	473.227	1353.65	1367.67	1381.68	1395.7	1409.71	1355.67	1369.68	1383.7	1397.71	1411.73	677.329	684.337	691.345	698.352	705.36	678.337	685.345	692.352	699.36	706.368	451.888	456.56	461.232	465.904	470.576	452.56	457.232	461.904	466.576	471.248	1335.64	1349.66	1363.67	1377.69	1391.7	1337.66	1351.67	1365.69	1379.7	1393.72	1339.67	1353.69	1367.7	1381.72	1395.73
TTVPCTVASFATGYF	1563.73	1564.74	782.871	522.25	1500.72	1514.73	1528.75	1542.77	1556.78	1502.73	1516.75	1530.77	1544.78	1558.8	750.863	757.871	764.879	771.887	778.895	751.871	758.879	765.887	772.895	779.902	500.911	505.583	510.255	514.927	519.599	501.583	506.255	510.927	515.599	520.271	1482.71	1496.72	1510.74	1524.76	1538.77	1484.72	1498.74	1512.76	1526.77	1540.79	1486.74	1500.76	1514.77	1528.79	1542.8
TTVPCTVASFATGYFS	1650.76	1651.77	826.387	551.261	1587.75	1601.77	1615.78	1629.8	1643.81	1589.77	1603.78	1617.8	1631.81	1645.83	794.379	801.387	808.395	815.403	822.411	795.387	802.395	809.403	816.411	823.418	529.922	534.594	539.266	543.938	548.609	530.594	535.266	539.938	544.609	549.281	1569.74	1583.76	1597.77	1611.79	1625.8	1571.76	1585.77	1599.79	1613.8	1627.82	1573.77	1587.79	1601.8	1615.82	1629.83
TTVPCTVASFATGYFSC	1753.77	1754.78	877.892	585.597	1690.76	1704.78	1718.79	1732.81	1746.82	1692.78	1706.79	1720.81	1734.82	1748.84	845.884	852.892	859.899	866.907	873.915	846.892	853.899	860.907	867.915	874.923	564.258	568.93	573.602	578.274	582.946	564.93	569.602	574.274	578.946	583.618	1672.75	1686.77	1700.78	1714.8	1728.81	1674.77	1688.78	1702.8	1716.81	1730.83	1676.78	1690.8	1704.81	1718.83	1732.84
T	119.058	120.066	60.5364	40.6934	56.0495	70.0651	84.0808	98.0964	112.112	58.0651	72.0808	86.0964	100.112	114.128	28.5284	35.5362	42.544	49.5519	56.5597	29.5362	36.544	43.5519	50.5597	57.5675	19.3547	24.0266	28.6984	33.3703	38.0422	20.0266	24.6984	29.3703	34.0422	38.7141	38.0389	52.0546	66.0702	80.0859	94.1015	40.0546	54.0702	68.0859	82.1015	96.1172	42.0702	56.0859	70.1015	84.1172	98.1328
TV	218.127	219.134	110.071	73.7162	155.118	169.134	183.149	197.165	211.18	157.134	171.149	185.165	199.18	213.196	78.0626	85.0704	92.0782	99.0861	106.094	79.0704	86.0782	93.0861	100.094	107.102	52.3775	57.0494	61.7212	66.3931	71.065	53.0494	57.7212	62.3931	67.065	71.7369	137.107	151.123	165.139	179.154	193.17	139.123	153.139	167.154	181.17	195.186	141.139	155.154	169.17	183.186	197.201
TVP	315.179	316.187	158.597	106.067	252.171	266.186	280.202	294.218	308.233	254.186	268.202	282.218	296.233	310.249	126.589	133.597	140.605	147.612	154.62	127.597	134.605	141.612	148.62	155.628	84.7284	89.4003	94.0722	98.7441	103.416	85.4003	90.0722	94.7441	99.4159	104.088	234.16	248.176	262.191	276.207	290.223	236.176	250.191	264.207	278.223	292.238	238.191	252.207	266.223	280.238	294.254
TVPC	418.189	419.196	210.102	140.403	355.18	369.195	383.211	397.227	411.242	357.195	371.211	385.227	399.242	413.258	178.094	185.101	192.109	199.117	206.125	179.101	186.109	193.117	200.125	207.133	119.065	123.737	128.409	133.08	137.752	119.737	124.409	129.08	133.752	138.424	337.169	351.185	365.201	379.216	393.232	339.185	353.201	367.216	381.232	395.248	341.201	355.216	369.232	383.248	397.263
TVPCT	519.236	520.244	260.625	174.086	456.228	470.243	484.259	498.274	512.29	458.243	472.259	486.274	500.29	514.306	228.617	235.625	242.633	249.641	256.649	229.625	236.633	243.641	250.649	257.657	152.747	157.419	162.091	166.763	171.435	153.419	158.091	162.763	167.435	172.107	438.217	452.233	466.248	480.264	494.28	440.233	454.248	468.264	482.28	496.295	442.248	456.264	470.28	484.295	498.311
TVPCTV	618.305	619.312	310.16	207.109	555.296	569.312	583.327	597.343	611.359	557.312	571.327	585.343	599.359	613.374	278.152	285.159	292.167	299.175	306.183	279.159	286.167	293.175	300.183	307.191	185.77	190.442	195.114	199.786	204.458	186.442	191.114	195.786	200.458	205.13	537.285	551.301	565.317	579.332	593.348	539.301	553.317	567.332	581.348	595.364	541.317	555.332	569.348	583.364	597.379
TVPCTVA	689.342	690.349	345.678	230.788	626.333	640.349	654.364	668.38	682.396	628.349	642.364	656.38	670.396	684.411	313.67	320.678	327.686	334.694	341.701	314.678	321.686	328.694	335.701	342.709	209.449	214.121	218.793	223.465	228.137	210.121	214.793	219.465	224.137	228.809	608.322	622.338	636.354	650.369	664.385	610.338	624.354	638.369	652.385	666.401	612.354	626.369	640.385	654.401	668.416
TVPCTVAS	776.374	777.381	389.194	259.799	713.365	727.381	741.396	755.412	769.428	715.381	729.396	743.412	757.428	771.443	357.186	364.194	371.202	378.21	385.217	358.194	365.202	372.21	379.217	386.225	238.46	243.132	247.804	252.476	257.147	239.132	243.804	248.476	253.147	257.819	695.355	709.37	723.386	737.401	751.417	697.37	711.386	725.401	739.417	753.433	699.386	713.401	727.417	741.433	755.448
TVPCTVASF	923.442	924.45	462.728	308.821	860.433	874.449	888.465	902.48	916.496	862.449	876.465	890.48	904.496	918.512	430.72	437.728	444.736	451.744	458.752	431.728	438.736	445.744	452.752	459.76	287.483	292.155	296.826	301.498	306.17	288.155	292.826	297.498	302.17	306.842	842.423	856.439	870.454	884.47	898.486	844.439	858.454	872.47	886.486	900.501	846.454	860.47	874.486	888.501	902.517
TVPCTVASFA	994.479	995.487	498.247	332.5	931.471	945.486	959.502	973.518	987.533	933.486	947.502	961.518	975.533	989.549	466.239	473.247	480.255	487.262	494.27	467.247	474.255	481.262	488.27	495.278	311.162	315.834	320.505	325.177	329.849	311.834	316.505	321.177	325.849	330.521	913.46	927.476	941.491	955.507	969.523	915.476	929.491	943.507	957.523	971.538	917.491	931.507	945.523	959.538	973.554
TVPCTVASFAT	1095.53	1096.53	548.771	366.183	1032.52	1046.53	1060.55	1074.57	1088.58	1034.53	1048.55	1062.57	1076.58	1090.6	516.763	523.771	530.778	537.786	544.794	517.771	524.778	531.786	538.794	545.802	344.844	349.516	354.188	358.86	363.532	345.516	350.188	354.86	359.532	364.204	1014.51	1028.52	1042.54	1056.55	1070.57	1016.52	1030.54	1044.55	1058.57	1072.59	1018.54	1032.55	1046.57	1060.59	1074.6
TVPCTVASFATG	1152.55	1153.56	577.282	385.19	1089.54	1103.56	1117.57	1131.59	1145.6	1091.56	1105.57	1119.59	1133.6	1147.62	545.274	552.281	559.289	566.297	573.305	546.281	553.289	560.297	567.305	574.313	363.851	368.523	373.195	377.867	382.539	364.523	369.195	373.867	378.539	383.211	1071.53	1085.54	1099.56	1113.58	1127.59	1073.54	1087.56	1101.58	1115.59	1129.61	1075.56	1089.58	1103.59	1117.61	1131.62
TVPCTVASFATGY	1315.61	1316.62	658.813	439.545	1252.6	1266.62	1280.63	1294.65	1308.67	1254.62	1268.63	1282.65	1296.67	1310.68	626.805	633.813	640.821	647.829	654.836	627.813	634.821	641.829	648.836	655.844	418.206	422.878	427.55	432.222	436.893	418.878	423.55	428.222	432.893	437.565	1234.59	1248.61	1262.62	1276.64	1290.66	1236.61	1250.62	1264.64	1278.66	1292.67	1238.62	1252.64	1266.66	1280.67	1294.69
TVPCTVASFATGYF	1462.68	1463.69	732.347	488.567	1399.67	1413.69	1427.7	1441.72	1455.73	1401.69	1415.7	1429.72	1443.73	1457.75	700.339	707.347	714.355	721.363	728.371	701.347	708.355	715.363	722.371	729.379	467.229	471.901	476.572	481.244	485.916	467.901	472.572	477.244	481.916	486.588	1381.66	1395.68	1409.69	1423.71	1437.72	1383.68	1397.69	1411.71	1425.72	1439.74	1385.69	1399.71	1413.72	1427.74	1441.75
TVPCTVASFATGYFS	1549.71	1550.72	775.863	517.578	1486.7	1500.72	1514.73	1528.75	1542.77	1488.72	1502.73	1516.75	1530.77	1544.78	743.855	750.863	757.871	764.879	771.887	744.863	751.871	758.879	765.887	772.895	496.239	500.911	505.583	510.255	514.927	496.911	501.583	506.255	510.927	515.599	1468.69	1482.71	1496.72	1510.74	1524.76	1470.71	1484.72	1498.74	1512.76	1526.77	1472.72	1486.74	1500.76	1514.77	1528.79
TVPCTVASFATGYFSC	1652.72	1653.73	827.368	551.914	1589.71	1603.73	1617.74	1631.76	1645.78	1591.73	1605.74	1619.76	1633.78	1647.79	795.36	802.368	809.376	816.383	823.391	796.368	803.376	810.383	817.391	824.399	530.576	535.248	539.92	544.591	549.263	531.248	535.92	540.591	545.263	549.935	1571.7	1585.72	1599.73	1613.75	1627.76	1573.72	1587.73	1601.75	1615.76	1629.78	1575.73	1589.75	1603.76	1617.78	1631.8
V	117.079	118.086	59.5468	40.0336	54.0702	68.0859	82.1015	96.1172	110.133	56.0859	70.1015	84.1172	98.1328	112.148	27.5387	34.5466	41.5544	48.5622	55.57	28.5466	35.5544	42.5622	49.57	56.5779	18.6949	23.3668	28.0387	32.7106	37.3825	19.3668	24.0387	28.7106	33.3825	38.0543	36.0596	50.0753	64.0909	78.1066	92.1222	38.0753	52.0909	66.1066	80.1222	94.1379	40.0909	54.1066	68.1222	82.1379	96.1535
VP	214.132	215.139	108.073	72.3845	151.123	165.139	179.154	193.17	207.186	153.139	167.154	181.17	195.186	209.201	76.0651	83.073	90.0808	97.0886	104.096	77.073	84.0808	91.0886	98.0964	105.104	51.0458	55.7177	60.3896	65.0615	69.7334	51.7177	56.3896	61.0615	65.7334	70.4053	133.112	147.128	161.144	175.159	189.175	135.128	149.144	163.159	177.175	191.191	137.144	151.159	165.175	179.191	193.206
VPC	317.141	318.148	159.578	106.721	254.132	268.148	282.163	296.179	310.195	256.148	270.163	284.179	298.195	312.21	127.57	134.578	141.585	148.593	155.601	128.578	135.585	142.593	149.601	156.609	85.3822	90.0541	94.726	99.3979	104.07	86.0541	90.726	95.3979	100.07	104.742	236.122	250.137	264.153	278.169	292.184	238.137	252.153	266.169	280.184	294.2	240.153	254.169	268.184	282.2	296.215
VPCT	418.189	419.196	210.102	140.403	355.18	369.195	383.211	397.227	411.242	357.195	371.211	385.227	399.242	413.258	178.094	185.101	192.109	199.117	206.125	179.101	186.109	193.117	200.125	207.133	119.065	123.737	128.409	133.08	137.752	119.737	124.409	129.08	133.752	138.424	337.169	351.185	365.201	379.216	393.232	339.185	353.201	367.216	381.232	395.248	341.201	355.216	369.232	383.248	397.263
VPCTV	517.257	518.264	259.636	173.426	454.248	468.264	482.28	496.295	510.311	456.264	470.28	484.295	498.311	512.327	227.628	234.636	241.643	248.651	255.659	228.636	235.643	242.651	249.659	256.667	152.088	156.759	161.431	166.103	170.775	152.759	157.431	162.103	166.775	171.447	436.238	450.253	464.269	478.285	492.3	438.253	452.269	466.285	480.3	494.316	440.269	454.285	468.3	482.316	496.332
VPCTVA	588.294	589.301	295.154	197.105	525.285	539.301	553.317	567.332	581.348	527.301	541.317	555.332	569.348	583.364	263.146	270.154	277.162	284.17	291.178	264.154	271.162	278.17	285.178	292.185	175.767	180.439	185.11	189.782	194.454	176.439	181.11	185.782	190.454	195.126	507.275	521.29	535.306	549.322	563.337	509.29	523.306	537.322	551.337	565.353	511.306	525.322	539.337	553.353	567.369
VPCTVAS	675.326	676.333	338.67	226.116	612.317	626.333	640.349	654.364	668.38	614.333	628.349	642.364	656.38	670.396	306.662	313.67	320.678	327.686	334.694	307.67	314.678	321.686	328.694	335.701	204.777	209.449	214.121	218.793	223.465	205.449	210.121	214.793	219.465	224.137	594.307	608.322	622.338	636.354	650.369	596.322	610.338	624.354	638.369	652.385	598.338	612.354	626.369	640.385	654.401
VPCTVASF	822.395	823.402	412.205	275.139	759.386	773.401	787.417	801.433	815.448	761.401	775.417	789.433	803.448	817.464	380.197	387.204	394.212	401.22	408.228	381.204	388.212	395.22	402.228	409.236	253.8	258.472	263.144	267.816	272.488	254.472	259.144	263.816	268.488	273.16	741.375	755.391	769.407	783.422	797.438	743.391	757.407	771.422	785.438	799.453	745.407	759.422	773.438	787.453	801.469
VPCTVASFA	893.432	894.439	447.723	298.818	830.423	844.439	858.454	872.47	886.486	832.439	846.454	860.47	874.486	888.501	415.715	422.723	429.731	436.739	443.746	416.723	423.731	430.739	437.746	444.754	277.479	282.151	286.823	291.495	296.167	278.151	282.823	287.495	292.167	296.839	812.412	826.428	840.444	854.459	868.475	814.428	828.444	842.459	856.475	870.491	816.444	830.459	844.475	858.491	872.506
VPCTVASFAT	994.479	995.487	498.247	332.5	931.471	945.486	959.502	973.518	987.533	933.486	947.502	961.518	975.533	989.549	466.239	473.247	480.255	487.262	494.27	467.247	474.255	481.262	488.27	495.278	311.162	315.834	320.505	325.177	329.849	311.834	316.505	321.177	325.849	330.521	913.46	927.476	941.491	955.507	969.523	915.476	929.491	943.507	957.523	971.538	917.491	931.507	945.523	959.538	973.554
VPCTVASFATG	1051.5	1052.51	526.758	351.508	988.492	1002.51	1016.52	1030.54	1044.55	990.508	1004.52	1018.54	1032.55	1046.57	494.75	501.757	508.765	515.773	522.781	495.757	502.765	509.773	516.781	523.789	330.169	334.841	339.513	344.185	348.856	330.841	335.513	340.185	344.856	349.528	970.481	984.497	998.513	1012.53	1026.54	972.497	986.513	1000.53	1014.54	1028.56	974.513	988.528	1002.54	1016.56	1030.58
VPCTVASFATGY	1214.56	1215.57	608.289	405.862	1151.56	1165.57	1179.59	1193.6	1207.62	1153.57	1167.59	1181.6	1195.62	1209.63	576.281	583.289	590.297	597.305	604.313	577.289	584.297	591.305	598.313	605.32	384.523	389.195	393.867	398.539	403.211	385.195	389.867	394.539	399.211	403.883	1133.54	1147.56	1161.58	1175.59	1189.61	1135.56	1149.58	1163.59	1177.61	1191.62	1137.58	1151.59	1165.61	1179.62	1193.64
VPCTVASFATGYF	1361.63	1362.64	681.824	454.885	1298.62	1312.64	1326.66	1340.67	1354.69	1300.64	1314.66	1328.67	1342.69	1356.7	649.816	656.823	663.831	670.839	677.847	650.823	657.831	664.839	671.847	678.855	433.546	438.218	442.89	447.562	452.234	434.218	438.89	443.562	448.234	452.906	1280.61	1294.63	1308.64	1322.66	1336.68	1282.63	1296.64	1310.66	1324.68	1338.69	1284.64	1298.66	1312.68	1326.69	1340.71
VPCTVASFATGYFS	1448.66	1449.67	725.34	483.895	1385.66	1399.67	1413.69	1427.7	1441.72	1387.67	1401.69	1415.7	1429.72	1443.73	693.332	700.339	707.347	714.355	721.363	694.339	701.347	708.355	715.363	722.371	462.557	467.229	471.901	476.572	481.244	463.229	467.901	472.572	477.244	481.916	1367.65	1381.66	1395.68	1409.69	1423.71	1369.66	1383.68	1397.69	1411.71	1425.72	1371.68	1385.69	1399.71	1413.72	1427.74
[truncated: 106 more rows]
[truncated: 481 more columns]

## Sheet: mapped_ms1
seq	isomass	1	2	3	-1H2O_-CO2H2_+0H_+0CH2_+1	-1H2O_-CO2H2_+0H_+1CH2_+1	-1H2O_-CO2H2_+0H_+2CH2_+1	-1H2O_-CO2H2_+0H_+3CH2_+1	-1H2O_-CO2H2_+0H_+4CH2_+1	-1H2O_-CO2H2_+2H_+0CH2_+1	-1H2O_-CO2H2_+2H_+1CH2_+1	-1H2O_-CO2H2_+2H_+2CH2_+1	-1H2O_-CO2H2_+2H_+3CH2_+1	-1H2O_-CO2H2_+2H_+4CH2_+1	-1H2O_-CO2H2_+0H_+0CH2_+2	-1H2O_-CO2H2_+0H_+1CH2_+2	-1H2O_-CO2H2_+0H_+2CH2_+2	-1H2O_-CO2H2_+0H_+3CH2_+2	-1H2O_-CO2H2_+0H_+4CH2_+2	-1H2O_-CO2H2_+2H_+0CH2_+2	-1H2O_-CO2H2_+2H_+1CH2_+2	-1H2O_-CO2H2_+2H_+2CH2_+2	-1H2O_-CO2H2_+2H_+3CH2_+2	-1H2O_-CO2H2_+2H_+4CH2_+2	-1H2O_-CO2H2_+0H_+0CH2_+3	-1H2O_-CO2H2_+0H_+1CH2_+3	-1H2O_-CO2H2_+0H_+2CH2_+3	-1H2O_-CO2H2_+0H_+3CH2_+3	-1H2O_-CO2H2_+0H_+4CH2_+3	-1H2O_-CO2H2_+2H_+0CH2_+3	-1H2O_-CO2H2_+2H_+1CH2_+3	-1H2O_-CO2H2_+2H_+2CH2_+3	-1H2O_-CO2H2_+2H_+3CH2_+3	-1H2O_-CO2H2_+2H_+4CH2_+3	-2H2O_-CO2H2_+0H_+0CH2_+1	-2H2O_-CO2H2_+0H_+1CH2_+1	-2H2O_-CO2H2_+0H_+2CH2_+1	-2H2O_-CO2H2_+0H_+3CH2_+1	-2H2O_-CO2H2_+0H_+4CH2_+1	-2H2O_-CO2H2_+2H_+0CH2_+1	-2H2O_-CO2H2_+2H_+1CH2_+1	-2H2O_-CO2H2_+2H_+2CH2_+1	-2H2O_-CO2H2_+2H_+3CH2_+1	-2H2O_-CO2H2_+2H_+4CH2_+1	-2H2O_-CO2H2_+4H_+0CH2_+1	-2H2O_-CO2H2_+4H_+1CH2_+1	-2H2O_-CO2H2_+4H_+2CH2_+1	-2H2O_-CO2H2_+4H_+3CH2_+1	-2H2O_-CO2H2_+4H_+4CH2_+1
[truncated: 12 more rows]
[truncated: 481 more columns]

[truncated: 1 more sheets: mapped_ms1_with_mod.]
