# Supplementary material for: Rule-based omics mining reveals antimicrobial macrocyclic peptides against drug-resistant clinical isolates
Source: Nat Commun. 2024 Jun 8;15:4901. doi: 10.1038/s41467-024-49215-y (PMC11162475; doi:10.1038/s41467-024-49215-y)
Supplement: Supplementary file 4 — Supplementary Data 1-8 [file 41467_2024_49215_MOESM4_ESM.zip › 5_Supplementary_data_mat_BGC_table_ms2.xlsx]

## Sheet: b
b_ion_seq	isomass	1	2	3	-1H2O_+1	-1H2O_-0CO2H2_+1	-1H2O_-0CO2H2_+2H_+1	-1H2O_-0CO2H2_+2H_+0CH2_+1	-1H2O_+2	-1H2O_-0CO2H2_+2	-1H2O_-0CO2H2_+2H_+2	-1H2O_-0CO2H2_+2H_+0CH2_+2	-1H2O_+3	-1H2O_-0CO2H2_+3	-1H2O_-0CO2H2_+2H_+3	-1H2O_-0CO2H2_+2H_+0CH2_+3	-1H2O_-1CO2H2_+1	-1H2O_-1CO2H2_+2H_+1	-1H2O_-1CO2H2_+2H_+0CH2_+1	-1H2O_-1CO2H2_+2	-1H2O_-1CO2H2_+2H_+2	-1H2O_-1CO2H2_+2H_+0CH2_+2	-1H2O_-1CO2H2_+3	-1H2O_-1CO2H2_+2H_+3	-1H2O_-1CO2H2_+2H_+0CH2_+3	-1H2O_-0CO2H2_+2H_+1CH2_+1	-1H2O_-0CO2H2_+2H_+1CH2_+2	-1H2O_-0CO2H2_+2H_+1CH2_+3	-1H2O_-1CO2H2_+2H_+1CH2_+1	-1H2O_-1CO2H2_+2H_+1CH2_+2	-1H2O_-1CO2H2_+2H_+1CH2_+3	-1H2O_-0CO2H2_+2H_+2CH2_+1	-1H2O_-0CO2H2_+2H_+2CH2_+2	-1H2O_-0CO2H2_+2H_+2CH2_+3	-1H2O_-1CO2H2_+2H_+2CH2_+1	-1H2O_-1CO2H2_+2H_+2CH2_+2	-1H2O_-1CO2H2_+2H_+2CH2_+3	-1H2O_-0CO2H2_+2H_+3CH2_+1	-1H2O_-0CO2H2_+2H_+3CH2_+2	-1H2O_-0CO2H2_+2H_+3CH2_+3	-1H2O_-1CO2H2_+2H_+3CH2_+1	-1H2O_-1CO2H2_+2H_+3CH2_+2	-1H2O_-1CO2H2_+2H_+3CH2_+3	-1H2O_-0CO2H2_+2H_+4CH2_+1	-1H2O_-0CO2H2_+2H_+4CH2_+2	-1H2O_-0CO2H2_+2H_+4CH2_+3	-1H2O_-1CO2H2_+2H_+4CH2_+1	-1H2O_-1CO2H2_+2H_+4CH2_+2	-1H2O_-1CO2H2_+2H_+4CH2_+3
T	102.055	102.055	51.5311	34.6898	84.0444	84.0444	86.06	86.06	42.5258	42.5258	43.5337	43.5337	28.6863	28.6863	29.3582	29.3582	38.0389	40.0546	40.0546	19.5231	20.5309	20.5309	13.3512	14.023	14.023	100.076	50.5415	34.0301	54.0702	27.5387	18.6949	114.091	57.5493	38.702	68.0859	34.5466	23.3668	128.107	64.5571	43.3738	82.1015	41.5544	28.0387	142.123	71.565	48.0457	96.1172	48.5622	32.7106
TT	203.103	203.103	102.055	68.3724	185.092	185.092	187.108	187.108	93.0497	93.0497	94.0575	94.0575	62.3689	62.3689	63.0408	63.0408	139.087	141.102	141.102	70.0469	71.0548	71.0548	47.0337	47.7056	47.7056	201.123	101.065	67.7126	155.118	78.0626	52.3775	215.139	108.073	72.3845	169.134	85.0704	57.0494	229.155	115.081	77.0564	183.149	92.0782	61.7212	243.17	122.089	81.7283	197.165	99.0861	66.3931
TTV	302.171	302.171	151.589	101.395	284.16	284.16	286.176	286.176	142.584	142.584	143.592	143.592	95.3917	95.3917	96.0636	96.0636	238.155	240.171	240.171	119.581	120.589	120.589	80.0565	80.7284	80.7284	300.192	150.6	100.735	254.186	127.597	85.4003	314.207	157.607	105.407	268.202	134.605	90.0722	328.223	164.615	110.079	282.218	141.612	94.7441	342.239	171.623	114.751	296.233	148.62	99.4159
TTVP	399.224	399.224	200.116	133.746	381.213	381.213	383.229	383.229	191.11	191.11	192.118	192.118	127.743	127.743	128.414	128.414	335.208	337.223	337.223	168.108	169.115	169.115	112.407	113.079	113.079	397.245	199.126	133.086	351.239	176.123	117.751	411.26	206.134	137.758	365.255	183.131	122.423	425.276	213.142	142.43	379.27	190.139	127.095	439.291	220.149	147.102	393.286	197.147	131.767
TTVPC	502.233	502.233	251.62	168.083	484.222	484.222	486.238	486.238	242.615	242.615	243.623	243.623	162.079	162.079	162.751	162.751	438.217	440.233	440.233	219.612	220.62	220.62	146.744	147.416	147.416	500.254	250.631	167.423	454.248	227.628	152.088	514.269	257.638	172.095	468.264	234.636	156.759	528.285	264.646	176.767	482.28	241.643	161.431	542.301	271.654	181.438	496.295	248.651	166.103
TTVPCT	603.281	603.281	302.144	201.765	585.27	585.27	587.286	587.286	293.139	293.139	294.147	294.147	195.762	195.762	196.433	196.433	539.265	541.28	541.28	270.136	271.144	271.144	180.426	181.098	181.098	601.301	301.154	201.105	555.296	278.152	185.77	615.317	308.162	205.777	569.312	285.159	190.442	629.333	315.17	210.449	583.327	292.167	195.114	643.348	322.178	215.121	597.343	299.175	199.786
TTVPCTV	702.349	702.349	351.678	234.788	684.339	684.339	686.354	686.354	342.673	342.673	343.681	343.681	228.784	228.784	229.456	229.456	638.333	640.349	640.349	319.67	320.678	320.678	213.449	214.121	214.121	700.37	350.689	234.128	654.364	327.686	218.793	714.385	357.696	238.8	668.38	334.694	223.465	728.401	364.704	243.472	682.396	341.701	228.137	742.417	371.712	248.144	696.411	348.709	232.809
TTVPCTVA	773.386	773.386	387.197	258.467	755.376	755.376	757.391	757.391	378.191	378.191	379.199	379.199	252.463	252.463	253.135	253.135	709.37	711.386	711.386	355.189	356.197	356.197	237.128	237.8	237.8	771.407	386.207	257.807	725.401	363.204	242.472	785.423	393.215	262.479	739.417	370.212	247.144	799.438	400.223	267.151	753.433	377.22	251.816	813.454	407.231	271.823	767.448	384.228	256.488
TTVPCTVAS	860.418	860.418	430.713	287.478	842.408	842.408	844.423	844.423	421.707	421.707	422.715	422.715	281.474	281.474	282.146	282.146	796.402	798.418	798.418	398.705	399.713	399.713	266.139	266.811	266.811	858.439	429.723	286.818	812.433	406.72	271.483	872.455	436.731	291.49	826.449	413.728	276.155	886.47	443.739	296.162	840.465	420.736	280.826	900.486	450.747	300.833	854.48	427.744	285.498
TTVPCTVASF	1007.49	1007.49	504.247	336.5	989.476	989.476	991.492	991.492	495.242	495.242	496.25	496.25	330.497	330.497	331.169	331.169	943.471	945.486	945.486	472.239	473.247	473.247	315.162	315.834	315.834	1005.51	503.257	335.841	959.502	480.255	320.505	1019.52	510.265	340.513	973.518	487.262	325.177	1033.54	517.273	345.184	987.533	494.27	329.849	1047.55	524.281	349.856	1001.55	501.278	334.521
TTVPCTVASFA	1078.52	1078.52	539.766	360.179	1060.51	1060.51	1062.53	1062.53	530.76	530.76	531.768	531.768	354.176	354.176	354.848	354.848	1014.51	1016.52	1016.52	507.757	508.765	508.765	338.841	339.513	339.513	1076.54	538.776	359.52	1030.54	515.773	344.185	1090.56	545.784	364.192	1044.55	522.781	348.856	1104.58	552.792	368.863	1058.57	529.789	353.528	1118.59	559.799	373.535	1072.59	536.797	358.2
TTVPCTVASFAT	1179.57	1179.57	590.289	393.862	1161.56	1161.56	1163.58	1163.58	581.284	581.284	582.292	582.292	387.858	387.858	388.53	388.53	1115.56	1117.57	1117.57	558.281	559.289	559.289	372.523	373.195	373.195	1177.59	589.3	393.202	1131.59	566.297	377.867	1191.61	596.308	397.874	1145.6	573.305	382.539	1205.62	603.315	402.546	1159.62	580.313	387.211	1219.64	610.323	407.218	1173.63	587.32	391.883
TTVPCTVASFATG	1236.59	1236.59	618.8	412.869	1218.58	1218.58	1220.6	1220.6	609.795	609.795	610.803	610.803	406.866	406.866	407.538	407.538	1172.58	1174.59	1174.59	586.792	587.8	587.8	391.53	392.202	392.202	1234.61	617.81	412.209	1188.61	594.808	396.874	1248.63	624.818	416.881	1202.62	601.816	401.546	1262.64	631.826	421.553	1216.64	608.823	406.218	1276.66	638.834	426.225	1230.66	615.831	410.89
TTVPCTVASFATGY	1399.66	1399.66	700.332	467.224	1381.65	1381.65	1383.66	1383.66	691.326	691.326	692.334	692.334	461.22	461.22	461.892	461.892	1335.64	1337.66	1337.66	668.324	669.332	669.332	445.885	446.557	446.557	1397.68	699.342	466.564	1351.67	676.339	451.229	1411.69	706.35	471.236	1365.69	683.347	455.901	1425.71	713.358	475.908	1379.7	690.355	460.572	1439.72	720.366	480.579	1393.72	697.363	465.244
TTVPCTVASFATGYF	1546.72	1546.72	773.866	516.246	1528.71	1528.71	1530.73	1530.73	764.861	764.861	765.869	765.869	510.243	510.243	510.915	510.915	1482.71	1484.72	1484.72	741.858	742.866	742.866	494.908	495.58	495.58	1544.75	772.876	515.587	1498.74	749.874	500.251	1558.76	779.884	520.259	1512.76	756.881	504.923	1572.78	786.892	524.93	1526.77	763.889	509.595	1586.79	793.9	529.602	1540.79	770.897	514.267
TTVPCTVASFATGYFS	1633.76	1633.76	817.382	545.257	1615.75	1615.75	1617.76	1617.76	808.377	808.377	809.385	809.385	539.254	539.254	539.925	539.925	1569.74	1571.76	1571.76	785.374	786.382	786.382	523.918	524.59	524.59	1631.78	816.392	544.597	1585.77	793.39	529.262	1645.79	823.4	549.269	1599.79	800.397	533.934	1659.81	830.408	553.941	1613.8	807.405	538.606	1673.82	837.416	558.613	1627.82	814.413	543.278
TTVPCTVASFATGYFSC	1736.77	1736.77	868.887	579.593	1718.76	1718.76	1720.77	1720.77	859.881	859.881	860.889	860.889	573.59	573.59	574.262	574.262	1672.75	1674.77	1674.77	836.879	837.886	837.886	558.255	558.927	558.927	1734.79	867.897	578.934	1688.78	844.894	563.599	1748.8	874.905	583.606	1702.8	851.902	568.27	1762.82	881.913	588.277	1716.81	858.91	572.942	1776.83	888.92	592.949	1730.83	865.918	577.614
[truncated: 945 more columns]

## Sheet: y
y_ion_seq	isomass	1	2	3	-1H2O_+1	-1H2O_-0CO2H2_+1	-1H2O_-0CO2H2_+2H_+1	-1H2O_-0CO2H2_+2H_+0CH2_+1	-1H2O_+2	-1H2O_-0CO2H2_+2	-1H2O_-0CO2H2_+2H_+2	-1H2O_-0CO2H2_+2H_+0CH2_+2	-1H2O_+3	-1H2O_-0CO2H2_+3	-1H2O_-0CO2H2_+2H_+3	-1H2O_-0CO2H2_+2H_+0CH2_+3	-1H2O_-1CO2H2_+1	-1H2O_-1CO2H2_+2H_+1	-1H2O_-1CO2H2_+2H_+0CH2_+1	-1H2O_-1CO2H2_+2	-1H2O_-1CO2H2_+2H_+2	-1H2O_-1CO2H2_+2H_+0CH2_+2	-1H2O_-1CO2H2_+3	-1H2O_-1CO2H2_+2H_+3	-1H2O_-1CO2H2_+2H_+0CH2_+3	-1H2O_-0CO2H2_+2H_+1CH2_+1	-1H2O_-0CO2H2_+2H_+1CH2_+2	-1H2O_-0CO2H2_+2H_+1CH2_+3	-1H2O_-1CO2H2_+2H_+1CH2_+1	-1H2O_-1CO2H2_+2H_+1CH2_+2	-1H2O_-1CO2H2_+2H_+1CH2_+3	-1H2O_-0CO2H2_+2H_+2CH2_+1	-1H2O_-0CO2H2_+2H_+2CH2_+2	-1H2O_-0CO2H2_+2H_+2CH2_+3	-1H2O_-1CO2H2_+2H_+2CH2_+1	-1H2O_-1CO2H2_+2H_+2CH2_+2	-1H2O_-1CO2H2_+2H_+2CH2_+3	-1H2O_-0CO2H2_+2H_+3CH2_+1	-1H2O_-0CO2H2_+2H_+3CH2_+2	-1H2O_-0CO2H2_+2H_+3CH2_+3	-1H2O_-1CO2H2_+2H_+3CH2_+1	-1H2O_-1CO2H2_+2H_+3CH2_+2	-1H2O_-1CO2H2_+2H_+3CH2_+3	-1H2O_-0CO2H2_+2H_+4CH2_+1	-1H2O_-0CO2H2_+2H_+4CH2_+2	-1H2O_-0CO2H2_+2H_+4CH2_+3	-1H2O_-1CO2H2_+2H_+4CH2_+1	-1H2O_-1CO2H2_+2H_+4CH2_+2	-1H2O_-1CO2H2_+2H_+4CH2_+3
TTVPCTVASFATGYFSC	1754.78	1754.78	877.892	585.597	1736.77	1736.77	1738.78	1738.78	868.887	868.887	869.895	869.895	579.594	579.594	580.266	580.266	1690.76	1692.78	1692.78	845.884	846.892	846.892	564.258	564.93	564.93	1752.8	876.902	584.937	1706.79	853.9	569.602	1766.81	883.91	589.609	1720.81	860.908	574.274	1780.83	890.918	594.281	1734.82	867.915	578.946	1794.84	897.926	598.953	1748.84	874.923	583.618
TVPCTVASFATGYFSC	1653.73	1653.73	827.368	551.915	1635.72	1635.72	1637.73	1637.73	818.363	818.363	819.371	819.371	545.911	545.911	546.583	546.583	1589.71	1591.73	1591.73	795.36	796.368	796.368	530.576	531.248	531.248	1651.75	826.379	551.255	1605.74	803.376	535.92	1665.77	833.386	555.927	1619.76	810.384	540.592	1679.78	840.394	560.599	1633.78	817.392	545.263	1693.8	847.402	565.271	1647.79	824.399	549.935
VPCTVASFATGYFSC	1552.68	1552.68	776.844	518.232	1534.67	1534.67	1536.69	1536.69	767.839	767.839	768.847	768.847	512.229	512.229	512.9	512.9	1488.67	1490.68	1490.68	744.836	745.844	745.844	496.893	497.565	497.565	1550.7	775.855	517.572	1504.7	752.852	502.237	1564.72	782.863	522.244	1518.71	759.86	506.909	1578.73	789.87	526.916	1532.73	766.868	511.581	1592.75	796.878	531.588	1546.74	773.876	516.253
PCTVASFATGYFSC	1453.61	1453.61	727.31	485.209	1435.6	1435.6	1437.62	1437.62	718.305	718.305	719.313	719.313	479.206	479.206	479.878	479.878	1389.6	1391.61	1391.61	695.302	696.31	696.31	463.871	464.542	464.542	1451.63	726.321	484.549	1405.63	703.318	469.214	1465.65	733.328	489.221	1419.64	710.326	473.886	1479.67	740.336	493.893	1433.66	717.334	478.558	1493.68	747.344	498.565	1447.68	724.341	483.23
CTVASFATGYFSC	1356.56	1356.56	678.784	452.858	1338.55	1338.55	1340.57	1340.57	669.779	669.779	670.786	670.786	446.855	446.855	447.527	447.527	1292.54	1294.56	1294.56	646.776	647.784	647.784	431.52	432.192	432.192	1354.58	677.794	452.199	1308.58	654.791	436.863	1368.6	684.802	456.87	1322.59	661.799	441.535	1382.61	691.81	461.542	1336.61	668.807	446.207	1396.63	698.818	466.214	1350.62	675.815	450.879
TVASFATGYFSC	1253.55	1253.55	627.279	418.522	1235.54	1235.54	1237.56	1237.56	618.274	618.274	619.282	619.282	412.518	412.518	413.19	413.19	1189.54	1191.55	1191.55	595.271	596.279	596.279	397.183	397.855	397.855	1251.57	626.29	417.862	1205.57	603.287	402.527	1265.59	633.297	422.534	1219.58	610.295	407.199	1279.6	640.305	427.206	1233.6	617.303	411.871	1293.62	647.313	431.878	1247.61	624.31	416.543
VASFATGYFSC	1152.5	1152.5	576.755	384.839	1134.49	1134.49	1136.51	1136.51	567.75	567.75	568.758	568.758	378.836	378.836	379.508	379.508	1088.49	1090.5	1090.5	544.747	545.755	545.755	363.501	364.173	364.173	1150.52	575.766	384.18	1104.52	552.763	368.844	1164.54	582.774	388.852	1118.53	559.771	373.516	1178.56	589.781	393.523	1132.55	566.779	378.188	1192.57	596.789	398.195	1146.57	573.787	382.86
ASFATGYFSC	1053.44	1053.44	527.221	351.817	1035.42	1035.42	1037.44	1037.44	518.216	518.216	519.224	519.224	345.813	345.813	346.485	346.485	989.419	991.435	991.435	495.213	496.221	496.221	330.478	331.15	331.15	1051.46	526.232	351.157	1005.45	503.229	335.822	1065.47	533.239	355.829	1019.47	510.237	340.494	1079.49	540.247	360.501	1033.48	517.244	345.165	1093.5	547.255	365.172	1047.5	524.252	349.837
SFATGYFSC	982.398	982.398	491.703	328.138	964.387	964.387	966.403	966.403	482.697	482.697	483.705	483.705	322.134	322.134	322.806	322.806	918.382	920.398	920.398	459.695	460.702	460.702	306.799	307.471	307.471	980.419	490.713	327.478	934.413	467.71	312.143	994.434	497.721	332.15	948.429	474.718	316.815	1008.45	504.729	336.822	962.445	481.726	321.486	1022.47	511.737	341.493	976.46	488.734	326.158
FATGYFSC	895.366	895.366	448.187	299.127	877.355	877.355	879.371	879.371	439.181	439.181	440.189	440.189	293.123	293.123	293.795	293.795	831.35	833.366	833.366	416.179	417.186	417.186	277.788	278.46	278.46	893.387	447.197	298.467	847.381	424.194	283.132	907.402	454.205	303.139	861.397	431.202	287.804	921.418	461.213	307.811	875.413	438.21	292.476	935.434	468.22	312.483	889.428	445.218	297.148
ATGYFSC	748.298	748.298	374.652	250.104	730.287	730.287	732.303	732.303	365.647	365.647	366.655	366.655	244.101	244.101	244.772	244.772	684.282	686.297	686.297	342.644	343.652	343.652	228.765	229.437	229.437	746.318	373.663	249.444	700.313	350.66	234.109	760.334	380.671	254.116	714.329	357.668	238.781	774.35	387.678	258.788	728.344	364.676	243.453	788.365	394.686	263.46	742.36	371.684	248.125
TGYFSC	677.26	677.26	339.134	226.425	659.25	659.25	661.266	661.266	330.129	330.129	331.136	331.136	220.421	220.421	221.093	221.093	613.244	615.26	615.26	307.126	308.134	308.134	205.086	205.758	205.758	675.281	338.144	225.765	629.276	315.142	210.43	689.297	345.152	230.437	643.291	322.149	215.102	703.313	352.16	235.109	657.307	329.157	219.774	717.328	359.168	239.781	671.323	336.165	224.446
GYFSC	576.213	576.213	288.61	192.742	558.202	558.202	560.218	560.218	279.605	279.605	280.613	280.613	186.739	186.739	187.411	187.411	512.197	514.212	514.212	256.602	257.61	257.61	171.404	172.076	172.076	574.234	287.62	192.083	528.228	264.618	176.748	588.249	294.628	196.755	542.244	271.625	181.419	602.265	301.636	201.426	556.259	278.633	186.091	616.28	308.644	206.098	570.275	285.641	190.763
YFSC	519.191	519.191	260.099	173.735	501.181	501.181	503.196	503.196	251.094	251.094	252.102	252.102	167.732	167.732	168.404	168.404	455.175	457.191	457.191	228.091	229.099	229.099	152.397	153.069	153.069	517.212	259.11	173.076	471.207	236.107	157.74	531.228	266.118	177.747	485.222	243.115	162.412	545.243	273.125	182.419	499.238	250.123	167.084	559.259	280.133	187.091	513.254	257.13	171.756
FSC	356.128	356.128	178.568	119.381	338.117	338.117	340.133	340.133	169.562	169.562	170.57	170.57	113.377	113.377	114.049	114.049	292.112	294.128	294.128	146.56	147.567	147.567	98.0422	98.7141	98.7141	354.149	177.578	118.721	308.143	154.575	103.386	368.164	184.586	123.393	322.159	161.583	108.058	382.18	191.594	128.065	336.175	168.591	112.73	396.196	198.601	132.737	350.19	175.599	117.402
SC	209.06	209.06	105.033	70.3581	191.049	191.049	193.065	193.065	96.0282	96.0282	97.036	97.036	64.3545	64.3545	65.0264	65.0264	145.044	147.059	147.059	73.0254	74.0332	74.0332	49.0194	49.6913	49.6913	207.08	104.044	69.6983	161.075	81.0411	54.3631	221.096	111.052	74.3702	175.091	88.0489	59.035	235.112	118.059	79.0421	189.106	95.0567	63.7069	249.127	125.067	83.7139	203.122	102.065	68.3788
C	122.028	122.028	61.5174	41.3474	104.017	104.017	106.033	106.033	52.5121	52.5121	53.52	53.52	35.3439	35.3439	36.0157	36.0157	58.0115	60.0272	60.0272	29.5094	30.5172	30.5172	20.0087	20.6806	20.6806	120.048	60.5278	40.6876	74.0428	37.5251	25.3525	134.064	67.5356	45.3595	88.0585	44.5329	30.0243	148.08	74.5434	50.0314	102.074	51.5407	34.6962	162.095	81.5513	54.7033	116.09	58.5485	39.3681
[truncated: 945 more columns]

## Sheet: 1_ppm
ions	modified_seq	modification	z	observed m/z	calculated m/z	ppm
b5	TTVPC	-2H2O_+2CH2	1	494.242	494.243	3.03494
b6	TTVPCT	-3H2O_+2CH2_+2H	1	579.295	579.296	2.2441
b7	TTVPCTV	-3H2O_+2CH2_+2H	1	678.364	678.364	1.03189
b8	TTVPCTVA	-3H2O_+2CH2_+2H	1	749.4	749.402	1.46784
b9	TTVPCTVAS	-4H2O_+2CH2_+4H	1	820.436	820.439	2.80338
b10	TTVPCTVASF	-4H2O_+2CH2_+4H	1	967.506	967.507	0.723509
b11	TTVPCTVASFA	-4H2O_+2CH2_+4H	1	1038.54	1038.54	1.7332
y6	TVASFATGYFSC	-2H2O_-CO2H2_+2H	1	597.248	597.25	2.00921
y8	ASFATGYFSC	-2H2O_-CO2H2_+2H	1	815.356	815.355	1.34911
y9	SFATGYFSC	-3H2O_-CO2H2_+4H	1	886.391	886.392	1.69225
y10	FATGYFSC	-3H2O_-CO2H2_+4H	1	957.433	957.429	4.17785
y11	ATGYFSC	-3H2O_-CO2H2_+4H	1	1056.5	1056.5	1.41979

## Sheet: 1a_ppm
ions	modification	z	observed m/z	calculated m/z	ppm
b5	-2H2O_+2CH2	1	494.243	494.243	1.41631
b6	-3H2O_+2CH2	1	577.281	577.28	1.0734
b7	-3H2O_+2CH2	1	676.349	676.349	0.599851
b8	-3H2O_+2CH2	1	747.386	747.386	0.144633
b9	-4H2O_+2CH2_+2H	1	818.421	818.423	1.85955
b10	-4H2O_+2CH2_+2H	1	965.489	965.491	2.62648
b11	-4H2O_+2CH2_+2H	1	1036.53	1036.53	2.55695
y6	-2H2O_-CO2H2_+2H	1	597.249	597.25	1.67434
y10	-3H2O_-CO2H2_+4H	1	957.43	957.429	0.313339
y11	-3H2O_-CO2H2_+4H	1	1056.5	1056.5	1.32513
