# Supplementary material for: Rule-based omics mining reveals antimicrobial macrocyclic peptides against drug-resistant clinical isolates
Source: Nat Commun. 2024 Jun 8;15:4901. doi: 10.1038/s41467-024-49215-y (PMC11162475; doi:10.1038/s41467-024-49215-y)
Supplement: Supplementary file 4 — Supplementary Data 1-8 [file 41467_2024_49215_MOESM4_ESM.zip › 8_Protein sequence and accession ID of the BGC in this study..xlsx]

## Sheet: Sheet1
mat BGC (The whole BGC contains all the ORFs below )
strain	assembly	locus	start	end
Streptomyces_leeuwenhoekii DSM42122	GCF_001013905.1	NZ_LN831790.1	7775129	7788598
orf annotation
matA	WP_164497196.1	MDTHELIEGFDAYVEAEELNEDAMVDAPATTVPCTVASFATGYFSC*
matD	WP_047122252.1	MTAAAAGEKAPGAPRETRTLLVVTGSLSAAFVPQGLGHLRMTHPGVRIRTLITRSALKFVTATAVAAATGGEVTLDAWEDDRPGTPAEALHVELAEWAERIVVYPASWHYVARLAQGLADAPSLLALHTSRAEVAVAPSVPPGSLDSKVFQRHLAELRDRGYRVAPVLLARSTGGTRPALVPPPMPDVMALFDQAPPAPSPPAPAGRQAAP*
matX	WP_047122253.1	MTGQATDTVVVPERGTALRRSAVLRAGDQGFLWVRRAGPRAPEPLHTLDRATRADIAALSTPAGSRLVTGTDAGRWRGFPVRAAHSLLEEMATGRRPSGGPVLTALEELGRLLRLLHDHVPPAALPPAPACLDRLRHRPQNGRGWGPRTVEILTAVQDGITRRRRTLLRQWTDELSDGDVATHGWCGLGQVAAEAGGPLDLTVGDDMGRAARELDLGFVIGQLRELETFAAAPGMPLREAATRLLCAYGPCDVRRAARAAALGVALHIHDFACYFDVDDAEIPVWTALLSDLVDEAAA*
matK	WP_049976881.1	MNGGATGVAYVARGLDEVPAVTRLLTRLGLGDLPPDEVSGAVGRNDNWVGTTTGGADVFIKRVHGVEPERSLRIRRLMRFEQFVRAGNPTSAPRCLGWDESAGVFVHRRVPDAVSGSVLMIREQFTPDLARRTAEILAGLHSSTLEPRPELDDPVTLLPSSRLMEGLPLPLFERCSAAQLQAWSLMQKDGELCEAVGALETASAAARPSPAHCDLRVDQILVDGSGTVLLTDWEEFRLADPARDTGGFVGEWLYRAVLDVPTTRGDDPSAPATVTELDERTIVTRGIAKLERLRPLITAFWNAYTEARPVDRDMAARTAAYAGWHLLDRLLAGAMNVSRLQPIQRAAAGIGRRVLIAPDRAVPALGLGAPLAGGPGK*
matY	WP_049976882.1	MSWQQICEVLDSVRVSPDGRSAGFAAWQLEAREPRDLEKQLGKALYECLHLRRREPTDVRARMVRDPEFEHRLASRIPHRHLPERTSVVRRDTSAGMTLVRLMDVRVWVPDQLVTDRSPDATATVLLPSSFPALSPGFLMTQGTKRLPPGNPATLRRLYVSLRAAADAPAVWATVLGALEEADLPYRAKAASVAWFYPRTDAVTVYVDARHLEQATAALLPRLRRQGGLEPATSWLCQRLDPGVAAASEPDDPRPGRRGLSFGEHRCSLFAHALVDARMRGTAWRELLPAVLEAANVDPDAPWRNLTGRTQPPEASPPPHEPAGPVTVRS*
matM	WP_047122251.1	MDSVQQAAIDLLGKADLITPMALRVAATLKLVDHLEAGVTDLPGLARVTRSHERPLGKVLDHLVSLGVVERAGERYRVSALGAPLSSRCDHLGVRPMLDVEHLIGKAELAMVDLLHTVRTGAAAYEERGVTLWEDLNAAGGGAPGMDAFRRTAALFDAEAIAEQFDWSQVRDVVDVGGNSGAVAISLLQAHPHLTATVFDLPCFGPAAREAIERAQLADRCEVTSGSFFDGLPPGRDVYLLSAILADWSDEDAVRILRQCRRAAGPTGVVLLAEVHLRADHPDPVHRTAAALRIEASMGHPDRTPADLAELAARAGLRVTWEGRHTPVRSLLALRAETELR*
matR1	WP_047122250.1	MPSISIMYPTMPSRIESVVPYARLAEHSSGRRLWLGQSLCVETHAVFAALTGRGLDIGFGSDVALMPMRHPLTAAVDARSVAALSGRTYIAGIGPGDTEIQRRMLGSVYERPVSATRHYIRMMRTLLDGGTVEETEGPWATEGLRLPPMKNAPVEIGLGVLREPMARLAGEAADWAITWLTPLDYLSGRLMPAMAFAARAAQRPAPRVAALVHCAVARPDRDLARVCLSAVQGHLSAPHYTDMLNRAGVPVDRRDPRTGAELLVRHGVMATGTAQDIAAALGAYHAAGVDEVIISVGGVQVAEGTRAALRDLADILQAAEHSAPRGPAPAA*
matR2	WP_099053849.1	MPHLSVLLPTLALHPQEFPPFMSLVQQTTARRLWTGQPLLMDACQGFAYGAGKGFRVPVGTAVALAPTRHPFEAALQARGLAMTTGHTVEMGFGPGDPVFQRGLLGRPWRSPLTAMREFIVACRELLAGKPVGLRGEYYTLLGRQGATRHPRVRLGLGVLRPAMARLAGEVADTAITWLTPPAYIAGTLRPAMLAGAERAGRPAPRVVAAVHVALDRAGRDPLDLLYRTSAGHLRAAHYLDMLDRAGVPTDRDDWRIAAKGLIEAGVFLYGDPGTLAAGLRGYAEAGVDEVILNLHGAATTQGVQETLDELRAVLELGAVR*
matP	WP_029386585.1	MTTSGPEVVRLGNGLRVVLLHRPGAVGTHVVTHVGAGYRFDPPGRPGLAHLVEHLFTQDSGEPVTSRALTAAQAYGGASGAATHADYTEFHHTFPSPLLPRFLAWEAERLTGPRFTPGHLARQLDGVHEEITERRTRTRWGLFPWPALPSHLYDDFALGHDGLGVPEALHDVSFAEAVSFFTDHYVPSNTVLTLAGDLGERGAAGLERLLESTLGRVPARGGAGERPRPPRPLRRDRRGTVALPASDRAAVAFGYAIDGPRTDPAAYAAAVVTARSVLSLDRHDRPPGGDHLISAACGFFGPCDSPDQDTLFFVGTTRGHDSRDLAARLDDALESLAADPSPAVVRAARARAVADRVREGETAMGRARWAGRGTLLFDDAALLDRFVTGLGGVTPDAVR…
matT1	WP_078648398.1	MAKRTGPRRAVWIRLVGVTEGATVRAVDLRCSYAEFEAVRGVSLDVFPGELYALLGTNGAGKTTVLETLEGHRRPSSGQVEVLGRDPAGDRHLIRRQVGMMLQESGFAGELTALETIRMWAGLSTVPSDPRRALEAVDLTHRSQVRVQNLSGGERRRLDFALATLNAPRVLFLDEPTTGLDPESRVRMWELIDESVRTGTTVLLTTHYLEEAEALADRIAIMHEGRIVVSGDKQGLLSREPSVISFRTDTAGEARPPDLPDVLEPPVRRPGGRVEIRSFQPQRDLSSLLQWSYDQGTELEGLEVRRASLEHLFKAVVRGERTDGTAAPKETSR*
matT2	WP_049976880.1	MSVPGSGLAVKGVMVIAATELKLVVRNRAAAALALLMPVAIGAYLAFKTPDLGAQGQAELWVWVVTLQVAALLGFTVYITTTISFAARRQDLYLKRLRSGEQSDLVIILGLAVPPLLLSVLQLAVILGMSGVGGLPAPRAWWFLVAAVAGGGLMCSAVGVLTSVWTRGAESAQITTAPFFFLLLMGTVLAMRAGPDASPLQLALPGGSVAELIRLAWTSDGGVASAGTAACAVLAGWVVLPLLLAVRTFRWSPRQ*
matT3	WP_029386581.1	MADLSSGTRLSRQIYQGQERQVWAAGVICLLVSAACLAMPAAVGRLVEALATGQDRALWVAVLAALAVVMGGGNAAYAAVVAGVAERHILRLRNAMIHRTLRLPVRHVRRIGSGDLGSRLTADTMQLRGSLDIGLGQLPQAVLMVVGTFAAMLYLDPVLLGVTLTGFAAAALVITWLYRGLQRSALEHQQHLAQAAQGYAHALSALPTVKSLRAEGHVDSALNEMTERARRSGVDYAWRQALLSPVTALGQQLSLTGVIVVGALRITDGSLDLAALSAFLLYLLQVVTPVSVVAMGLGRLKAGLAIRGRFDEILRAPTEEDEAVPSPAATDPVRSDPRPAPAVAFHTVSFAYEDTPVISEISFEAAVAGITALVGPSGAGKSTLLKLVERFELPGSGQV…
End of mat BGC
sis BGC (The whole BGC contains all the ORFs below )
strain	assemblys	locus	start	end
Streptomyces kasugaensis DSM40819	GCF_002261115.1	NZ_JUJA01000157.1	196265	209551
orf annotation
orf	Accession ID	Sequence
sisA1	WP_052856101.1	MDNKSAVITDLVAGYSTYTEAGELNVSAAAGAPATTYICASVAISRTSSVKCSAAASAISGATYEWTC*
sisA2	WP_165484722.1	MKTTAIMELVAGYEVYADSAELQVDATVNAPASTPACGAATVSWIVSQFSAKTVKDGC*
sisD	WP_094794027.1	MTDEPYDGVLDPGLRRLLLVVTGSAYAWSTPYWLELLRQHCPDLEVRVVLTRSAERFVTPQAIGARVGGAVSSDVWPDDESTARHVEWAEWAEVILVYPATLHFMARFALGLADSPALLAAQCTRAPVVLAPALPPGALEGAAVRRHWAALAARPNVVLVPPVAGRSLTTGREDAWVPPPLPEALRLLVEHRAAAAAAAPEQPRPGAEFGTGLLRTSCHPLPAGGHRWRREPGPLAPTPFRAAGGEMYRLLQGVGELDGARLALGTPDGPARRYDVRGEVSAAHLLLHQGPAAELAEPLRHLGRLLRAVHDLEPPAGTPAGTSRGLARLDDWLTGRAADPRAACAQGQVRRSLGEERWAQVRAWHTRTVTDTDTAVAHGAAGLGALVVDRDPSGADLLT…
sisK	WP_052856103.1	MPGFELGESSGTLAGEQKKKEHRETPKFRPADLDAFPEVDALLNRLGFGAFVRDSVSAPVGRNHAWSGRTESGRQVFVKHLVGTAPDVAARMRRMLAFEDFVGSVPELAGHVPPLLGHDRDAGLVAFDHVTAKSGAELMVDETFGEDLAFTVGQKVGALHAAAPVGEMDDTPPALPNPGLLHALPLSMYNELSFAELEAWRLMQHDTGLREGLERLRRWEKEAPRVPAHCDFRVDQLLVRDDGSPVIADWEEFRSADPARDVGAFAGEWLYRSVLDIVTNRGDGEVQFPDVELSHEQVLTRGAEKIERLLPLVRRFWLGYLTRHEAGPGFAERATSFAGWHLLDRLVAGAAQGQRLSGIERAAAGIGRNALITPDRFAAVLGFEEVR*
sisY	WP_052856102.1	MSDVSVSRALLDAAGRVQVAADRSGATVGGRQIEAETPRELRRLLSDALYHELHAGLTMEEGALPFRLRDAAFEAELAEGVPHRETTARGLVRVAGDQAHVVELGGLLVRVPAERVRAEGPVSAGSVVDVVNTSMRPGLSPGFFLVEGTRPHRSADLLRVYLHIAEWSAARPVWQAVLGHLETHRLTYRAKVISSKLLYPRRDALVVYLDERDRHAAADIADVVGGLPGIGEETSVFTHRLRPGVAMAWEPRDSSPGMDSLSFGQHRASVLAKALVETADAPDSLAGVLHGHLVAANIDPADPSRNLNSPDINLNSPDTREAGQAPS*
sisM	WP_094794031.1	MDDLAHVGHLTDLADLLRPAAIRAAATLGVADHIAAGVHDTERLARLCGTRTEVLDSLLRYLVSLDLLDRDGNGGYALRDAARPLLTDHPLSLREALRLDGVTGRSDTALLGLVHTVRTGEPAHVGLFGRSYWESLDEDATGAEAIERAALGQLVFDAELIRDAYDWSAVRSVVDVGGNTGAILTSLLAGHPHLRGTLVDLPGVTRVAAKNIADAGVQDRCEVVAGSFFDPLPAHRDVYLLSAILGDWDDAQAVAILRRCAEAAGGTGKVLLADVSLDVVMKSDDTARTELLLRAMMPRPVRTVAELTRLGRAAGLRVTWQGPVTPVRSLIEFSA*
sisR	WP_052856098.1	MTTYSLLAPRVPYRPEQLLPYAALTQWSDAHRIWQGQALLNDPFQDFTYAAACGFRVPTGTGVTLMPLRHPHQAAIQAHSLAVASGHPVVAGFGPGAASFQASLLGAPYRSQLGAVREYVTVMRGLLEKGEVDHVGEYFTCRAELAPVPRPPVEIGLGVLRPRMARLAGEIADVAITWLTPAAYVREVVVPALRAGAEAAGRPMPRVVVMVPLALAAPDRDPVELAGVSSTGHTMLPHYADMLRRSGIETSTQDPRGNAGALLSGGAFLYGDKAELAARLQEFADAGADEIVLNVTGVHLKYGERASLTELEALLSAVAR*
sisP	Misannotated in NCBI, no accession id.	MTSPPTWTISTAVSTTTATFSASSSISSHGGSVTASQVHKTTLRNGLRVVFERRPDSPRTAVCVHYGVGYRSERPEREGFAHLFEHLMFRGSASLPPDGFFAHIHPLGGRANGTTHQDYTDYHQLVPSAALERALFSEADRMRAPVFTEETLAEQLDGIEEEIRQAVTDRPYGGLPWPLLPGVVFDRFANAHDGYGRVAQLRDATVAACEEFFDAHYAPGNAVLTVVGDHAPEELLTLVERHFGDIPPRPFAPAPELREPGLVADRWQTCTEPGVSAAALALGYRLPDPRQDLTDYLAHAVLADMISQDGLAGLQAVSAGCGVFGPLDAADPDLLVITALVPPAGTPRHAVTAMTERWAHWPDTADLGRTLPQAVRRLVTRHHREHAEAYPRSRALGRL…
	Locus tag: B7024_RS27690
sisT	WP_094794029.1	MSAPVTDKPIMNTEGAPERLFILREIFRGRRLLLAGILGLSLIATAATLVLPWTVGKLLQAIQLGGGLAEWTWLMVAVGLGSAIANALATYLLSRIGHQMVWRLRERSMRHSIGLGLRTARQEGTGNLATRLTADAAALKSIVDIGPIQLPMSLVTLVGTMVIMGVLDWVLLVITLAAFLVAVGVVAVVVIALRRKYVAIQNQVGSLTEHFVATMEALTVIKACRAERTVSAELAGRAERVARCEIGASAMEALIVPVINLGQQIALVAVILGGGARIAGGDLELSTFVAFLLYLFQLTAPLMMAMSGMSTIQAGLAARKRFEDLFALPAEGLDAGTAGDAPRLPVAGAPAVRFEKVRFAYGEEPVLNQVDLTVPATGLTAMVGLSGSGKSTVLGLVER…
End of sis BGC
keb BGC (The whole BGC contains all the ORFs below )
strain	assembly	locus	start	end
Streptomyces kebangsaanensis DSM42048	GCF_001906585.1	NZ_NDXL01000002.1	1323519	1334198
orf annotation
orf	Accession ID	Sequence
kebA1	WP_073951094.1	MDKSMAIMELVSNYDAYADVDELNITAAADAPATTPVCAASVASSSWCAASASAVSGATYELTC*
kebA2	WP_073951092.1	MEKTTAIMELLAGYEAYSDARELNVTAAAEAPATSPACIASATASFVASQFSAKTVAGGC*
kebD	WP_073951234.1	MTDRRLPGDPVPGTPPPVPGAASRGPGGPLPVPGVQAPVTGPPALNVERLLVVTTGSAFATGMPYWVDWLRLSYPGLAIRLVLTRSARRFVTRQALAGRLHRDGEVLLDEWPEDEAVARHVELAEWAQAVVVYPATFHFTARLALGLADSPVLLACHCTRAPVAVAPALPPGGLESAAFQAHWAALAARPNIVLAPPHPGVSLTTGRADAWVPPLLPEVIGMLEHRRAELEAGLPDREPPAAPAEFAADLARS*
kebX	WP_073951082.1	MEYGTDLLRTRVSALPGGHEWTRTTGRLAPEPFRTATGLEHRLAAAGRADAVRLAVGHGGPTSRVYQVAGGESVANALLTVGPLPQLREPLRGLGLALSRLHAGGPPNADPRPGPPRGLRRLDTWLAGRAPVARAAYVGAELRSRLGPERWSRVTAWCRRTGEDSDVTLVHGAPGLGSLVPGDGDGTATLLTGEDLAVAPWYFDLGWVLGELVELRWQLGGDQQGWQFLLEALFEGYGRDVGEQWNRVAALRILLHVHDIAAYVGWHTAGFDHYATFLMFLIDL*
kebK	WP_073951096.1	MENNSAATFKPRDLDEVPSVDALLVGLGTGPFVRDSLTAPVGRNDSWAGTTVGGRKVFVKHLIGPAADVQARMRRLLSFECFAEGLPTAALRGPAFLGADEEAALVAYDLVEDARSGAELMIEESFGPELAERVGQAIGLLHEAPVGDSDALDRSWPPHPPEGFLQGLPLPVFESLSFAELQGWRLMQSDDALTRAIGELRAREREAPRVPSHCDLRVDQFLVRGADFLVTDWEEFRLADPARDVGAFAGEWLHRSVLDIVTTRGDSVFQDIELTHETVLSRGVEKMQRLLPLVTAFWRGYRQSRPVVDGQLATRATAYAGWHLLDRLMAGASRTSRLSGIERAAAGIGRAALINPERFVTTLGFTDPVAAHGVAA*
kebY	WP_079189213.1	MIQAPEQTVPGTLPARLWEALGQVTVADDGTRARTAGREIEADSPREMRRLLAEALYDVLHAGQFVEKSRLSFRLRDEAFERVLGAAVPHERSVARARLHVPPHDDGPDGRALVERDGVRVWVPAHVIRQGGELTAGQVVTLDVPARRPALSPGFFVVDGSLPRSPHREVLRVYVHITRWQDAAAVWARTLGHLEEHGVAYRSKVLSAKALYPRWDALVVYLGQESWPEVSGLTMALRGTPGIGSETSVFAEPVAPGIAVAREPEDDRPGMSGLSFGQHRATVLAHALLDSAADATALERNVVARFTEAGIDPRRPARNSAPPEHSAVPAGLRGPGPVPA*
kebM	WP_073951090.1	MAQQPDRGDLLEMADLLTPAAIRAAATLRVADRLGAGADDVVKLAELTGTRADLLELLLRHLVDKGVLTQDDDGTFAVTELGARLREDHPASLRAHLAQDGLYGRADLALVDLLHTLRTGEPAHGAVFGRGYWETVNEDPAFVEALERSEARPQLGWGAELIFDTYDWQQVRRVVDVGGHSGAILMELLHRQPRLHGTLVDLKNAAEVAGRRFAAAGLGDRAEAVVGSFFDPLPAGGDVYLLSAILADWSDEQAVAILRRCAEAAGPAGKVLVAEVNLQVARETPGSAALELWLRATMPAPVRTVEQVKALAGAAGLRPTWEGPVTSVRSILEFTPC*
kebR	WP_079189212.1	MRPVPTTPAGGRRPRQARSGPVTQRSTTTYSILMPFAPPRPELILPYAALTQWSGAHRLWQGQAMLNQPHQAFAYAAASGFRVPVGLGVTLMPFTHPYEAALQAQSVAAATGHPVVAGFGPGAAVLQRSMCGAPYRSPLTASREYITAVRGLLAGESVAQDGTYFTCHGRLLPVPRPPIEVGLGVLRPRMARLAGEVADTAITWLTPAAYLRDTIVPALREGAEAAGREVPRLVSIVPVALAGPDRHPAALALASNIGHLRLPHYVDMLRRSGISTDGSDPAAGAAALVAGRAFLYGEPKALAEELAAFGEAGVDEIVLNVTGVNGTYGGQTALRELETILAEVTS*
kebP	WP_073951080.1	MNASRPQPGLSRFTLPNGLRVVLDCRFPQPRVAVAVHYGTGFRSEPPGREGFAHLFEHLMFRGSASLPEGRFYEHVHRFGAHANGTTHQDYTDYYQVVPAQALERALFAEADRMRAPLLTEAALAEQLRGVEQEIRQAVHDRPYGGFPWPVLSGVMFRSFANAHDGYGDVERLRSTTVADCADFFAAHYVPGNAVLTIVGASEPEATRELVERHFAGIAARPLPLAPVLAEPRPAEERWVECTEPGVAATALAAGYRLPDPDTDLPGYLAHAVLARLTAEQGPPAAGLPPVSTSCGFFGPLDAKDPDALVVTALLRPGTDARETLAALTGRWADWADRPPADAVRQTVGLMVGEHHRLHGNLETRCRALGRLEVLFGQADLLDLLPARLAAVGPAEVAR…
kebT1	WP_073951088.1	MLSFDGVRKSFGGRRVLDDLTFDVRPGELFGFCGANGAGKTTAMRIALGVVGADAGAVRWNGAEVDAHSRRLFGYMPEERGLYAKMTPLDQLVYFARLSGVRPREARRRAAEWIERLGVVAGPKDHVEKLSLGNQQKVQLIAALIHDPAVLVLDEPFSGLDPVAVDAMAGVLLQCAREGVPVVFSSHQLELVERLCHRVGILRGGRLVAEGTVSELRRAAGPSRVRISVRDVSPAWARSLTGTRVLAEEDGLTVLELESDRAAQDVLATAQAAGRVEFFGRQEAGLGDIFREAVGT*
kebT2	WP_073951086.1	MKRRADLELIRVVAAREIVRQLRNKAFWASVIVTTAMMALSFALTGVLKGDGDGPPAVGVVGDRSTVAAALRTDVTVKEYPDAGAARTAVRDEQVDAAVLPGGEVLVLRRLDADLGRVIRQAEQTAAHIEQLEALGARPGQTARALTPPALRVSALDVDAAAAQERTMTAGIGVFLLFVLMLLSGLGIAQGVAEEKSSRIVEVLLAKVRAWHLLTGKIAGLGAAALVQILLMTIATLGAAIGFGVLTAPLGAIGTAANLLLWFVPGYVLFVTLYAVAGALVSRQEDVNHVIGPVNMLQMLSLTGPALAVRGGADDSLLTVVSLVPGLSWAAMPVRMAATEVPWWQVGAAFALMLAAIAVLIRVGGRVYQGGLLRYGGIVKVGEALRGAAH*
kebT3	WP_107428846.1	MGKDHAVTHAEEGRRLHLLHELTRGRGVQVGVIVLLALASTGATLALPMVVGRLLAVIQRGDSPVWWVVAMVAAGFGSAAAGALATYLLSGMGRRLILGLRIRTMRHSLELRLRDAHAEGPGNLVSRLTADAAMVKNLIDIGPIQLPMAGVTVLGTLVIMGLLDWVLLLITVAAFLVAVGLITLVVKGLRRTYTAVQGEVGALAQHFVAALGALTIIKAYRAEKTVGDRLAERAGRVAELEAVAARMESLMVPIITLGQQVALVSVVIGGGSRMMHGHLSLAGFVSFLLYLLQLTAPLIMAASGVSGLQTGLVSRKRFDALFALPTETSARAATATGSRSAAVPDGRPGTRSPAAVRFEKVGFGYGEHPVLRDADLTVPANGLTALVGLSGSGKTTALG…
End of sis BGC
