# Supplementary material for: Rule-based omics mining reveals antimicrobial macrocyclic peptides against drug-resistant clinical isolates
Source: Nat Commun. 2024 Jun 8;15:4901. doi: 10.1038/s41467-024-49215-y (PMC11162475; doi:10.1038/s41467-024-49215-y)
Supplement: Supplementary file 6 — Source data [file 41467_2024_49215_MOESM6_ESM.zip]

Archive with 3 entries (3 files):
- source_data_massatide A and B_cytotoxicity_For figure S39.xlsx
- source_data_mouse model_For figure 5ef.xlsx
- source_data_time-killing and growth kinetics_For figure 5ac.xlsx
