# Supplementary material for: Rule-based omics mining reveals antimicrobial macrocyclic peptides against drug-resistant clinical isolates
Source: Nat Commun. 2024 Jun 8;15:4901. doi: 10.1038/s41467-024-49215-y (PMC11162475; doi:10.1038/s41467-024-49215-y)
Supplement: Supplementary file 6 — Source data [file 41467_2024_49215_MOESM6_ESM.zip › source_data_massatide A and B_cytotoxicity_For figure S39.xlsx]

## Sheet: massatide A_Hek293T
		1
		concentration(µg/mL)	200	40	8	1.6	0.32	0.064	0.0128	control	blank
			0.318	0.288	0.408	0.452	0.576	0.583	0.575	0.582	0.181
			0.358	0.308	0.388	0.481	0.462	0.426	0.488	0.451	0.169
			0.38	0.274	0.325	0.437	0.477	0.453	0.448	0.402	0.175
		ave	0.352	0.29	0.373667	0.456667	0.505	0.487333	0.503667	0.478333	0.175
		background subtraction	0.177	0.115	0.198667	0.281667	0.33	0.312333	0.328667	0.303333	0
		inhibitor rate	0.416484	0.620879	0.345055	0.0714286	-0.0879121	-0.0296703	-0.0835165	0
		cell viability	0.583516	0.379121	0.654945	0.928571	1.08791	1.02967	1.08352
		2
		concentration(µg/mL)	200	40	8	1.6	0.32	0.064	0.0128	control	control	blank
			0.696	0.906	1.103	1.114	1.22	1.06	1.154	1.035	1.075	0.176
			0.655	0.985	0.88	0.895	0.999	1.042	1.103	1.019	0.98	0.176
			0.614	0.765	0.842	0.838	0.797	0.982	0.823	0.828	0.944	0.175
		ave	0.655	0.885333	0.941667	0.949	1.00533	1.028	1.02667	0.960667	0.999667	0.175667
		background subtraction	0.479333	0.709667	0.766	0.773333	0.829667	0.852333	0.851	0.785	0.824	0
		inhibitor rate	0.418285	0.138754	0.0703883	0.0614887	-0.00687702	-0.0343851	-0.032767	0.0473301	0
		cell viability	0.581715	0.861246	0.929612	0.938511	1.00688	1.03439	1.03277	0.95267	1
		3
		concentration	200	40	8	1.6	0.32	0.064	PTX	VAL	ctrl	blank
			0.432	0.936	1.374	1.708	1.789	1.243	0.698	0.248	1.848	0.212
			0.426	0.926	1.205	1.459	1.385	1.539	0.586	0.228	1.541	0.196
			0.416	0.852	1.219	1.547	1.604	1.373	0.62	0.26	1.463	0.203
			0.411	0.85	1.21	1.56	1.184	1.424			1.501	0.248
			0.417	0.896	1.198	1.513	1.62	1.522			1.745	0.213
			0.441	0.719	1.281	1.628	1.229	1.421			1.469	0.213
		ave									1.5945	0.214167
		cell viability	0.157812	0.522941	0.840256	1.08223	1.14091	0.745351	0.350519	0.024511
			0.153465	0.515697	0.717822	0.901835	0.848225	0.959792	0.269379	0.0100217
			0.146221	0.462086	0.727964	0.965588	1.00688	0.839532	0.294011	0.0332045
			0.142598	0.460638	0.721444	0.975006	0.702608	0.876479
			0.146945	0.493963	0.712751	0.940956	1.01847	0.947476
			0.164332	0.365733	0.772881	1.02427	0.735209	0.874306
		cell inhibition rate	0.842188	0.477059	0.159744	-0.0822265	-0.140908	0.254649
			0.846535	0.484303	0.282178	0.0981647	0.151775	0.0402077
			0.853779	0.537914	0.272036	0.034412	-0.0068824	0.160468
			0.857402	0.539362	0.278556	0.024994	0.297392	0.123521
			0.853055	0.506037	0.287249	0.0590437	-0.0184738	0.0525235
			0.835668	0.634267	0.227119	-0.0242695	0.264791	0.125694

## Sheet: massatide A_Hela(0.064-200)
		1
		concentration	200	40	8	1.6	0.32	0.064	PTX	VAL	ctrl	blank
			0.633	2.334	2.313	2.5	2.489	2.582	1.77	0.573	2.457	0.221
			0.681	2.325	2.315	2.365	2.247	2.453	1.682	0.48	2.394	0.199
			0.583	2.214	2.389	2.386	2.448	2.452	1.382	0.451	2.375	0.206
			0.582	2.288	2.419	2.474	2.46	2.425			2.39	0.202
			0.628	2.35	2.44	2.493	2.447	2.476			2.323	0.208
			1.472	2.286	2.496	2.425	2.478	2.42			2.348	0.21
		ave									=
											2.38117	0.207667
		cell viability	0.195691	0.978299	0.968637	1.05467	1.04961	1.0924	0.71881	0.168085
			0.217775	0.974158	0.969558	0.992562	0.938272	1.03305	0.678322	0.125297
			0.172686	0.923089	1.0036	1.00222	1.03075	1.03259	0.540296	0.111955
			0.172226	0.957135	1.01741	1.04271	1.03627	1.02017
			0.19339	0.985661	1.02707	1.05145	1.03029	1.04363
			0.581704	0.956215	1.05283	1.02017	1.04455	1.01787
		2	concentration(µg/mL)		200	40	8	1.6	0.32	0.064	0.0128	control	blank
			OD		0.632	0.861	0.887	1.044	1.023	1.078	1.011	0.845	0.177667
			background subtraction		0.454333	0.683333	0.709333	0.866333	0.845333	0.900333	0.833333
			inhibitor rate		0.585415	0.242258	0.203297	-0.031968	-0.0004995	-0.0829171	0.0174825
				concentration(µg/mL)	0.0128	0.064	0.32	1.6	8	40	200
				inhibitor rate	0.0174825	-0.0829171	-0.0004995	-0.031968	0.203297	0.242258	0.585415
				cell viability	0.982517	1.08292	1.0005	1.03197	0.796703	0.757742	0.414585
		3		concentration(µg/mL)	200	40	8	1.6	0.32	0.064	0.0128	control	control	blank
					0.696	0.906	1.103	1.114	1.22	1.06	1.154	1.035	1.075	0.176
					0.655	0.985	0.88	0.895	0.999	1.042	1.103	1.019	0.98	0.176
					0.614	0.765	0.842	0.838	0.797	0.982	0.823	0.828	0.944	0.175
				ave	0.655	0.885333	0.941667	0.949	1.00533	1.028	1.02667	0.960667	0.999667	0.175667
				background subtraction	0.479333	0.709667	0.766	0.773333	0.829667	0.852333	0.851	0.785	0.824
				inhibitor rate	0.418285	0.138754	0.0703883	0.0614887	-0.00687702	-0.0343851	-0.032767	0.0473301	0
					0.0128	0.064	0.32	1.6	8	40	200
				inhibitor rate	-0.032767	-0.0343851	-0.00687702	0.0614887	0.0703883	0.138754	0.418285
				cell viability	1.03277	1.03439	1.00688	0.938511	0.929612	0.861246	0.581715

## Sheet: massatide A_Hela_(1-200)
User	Public
Protocol name	20240229cz
Time of export	03/06/2024 19:12:58
Time of last change	03/02/2024 13:39:25
Time of last use (end time)	03/02/2024 13:39:55
Software version	1.2.0.0
Instrument name	iD3-4786
Serial number	4786
Notes
Experiment (1 of 1)
Experiment name	Experiment 1
Plate (1 of 3)
Plate name	Plate 1
Barcode
Microplate name	Standard clrbtm
Rows	8
Columns	12
Well count	96 Wells
Well shape	Round
Bottom shape	Flat											con	blank
Orientation	Landscape											1.042	0.164
Is lidded	False											1.103	0.163
Read Time	02/29/2024 17:00:20											1.094	0.164
			200	175	150	125	100	75	50	25	1	1.037	0.164
Data Reduction Settings		OD	0.228	0.228	0.38	0.657	0.739	0.768	0.834	0.908	0.992	1.095	0.16
Method	Polarization		0.23	0.24	0.382	0.684	0.766	0.791	0.794	0.944	0.998	1.128	0.162
G-Factor	0.5		0.242	0.249	0.433	0.672	0.814	0.861	0.786	0.982	0.99	=
		cell viability	0.0708077	0.0708077	0.235965	0.536943	0.626041	0.657552	0.729265	0.80967	0.900942	1.08317	0.162833
Settings			0.0729808	0.0838464	0.238138	0.56628	0.655378	0.682543	0.685802	0.848787	0.907461
Measurement mode	Abs		0.0860196	0.0936255	0.293553	0.553242	0.707534	0.758602	0.67711	0.890076	0.898769
Measurement type	Endpoint
Wavelength settings
Path check	False
Excitation/Emission	450 nm/-
Detection settings
Speed read	True
Shake settings
Shake	False
Read area settings
Read order	Row
Well data
Wavelength(Ex/Em)	450 nm/-	1	2	3	4	5	6	7	8	9	10	11	12
	A	0.035	0.038	0.04	0.038	0.039	0.038	0.04	0.039	0.038	0.039	0.038	0.038
	B	0.038	0.228	0.228	0.38	0.657	0.739	0.768	0.834	0.908	1.042	0.164	0.036
	C	0.035	0.23	0.24	0.382	0.684	0.766	0.791	0.794	0.944	1.103	0.163	0.038
	D	0.038	0.242	0.249	0.433	0.672	0.814	0.861	0.786	0.982	1.094	0.164	0.035
	E	0.035	0.992	0.114	0.114	0.111	0.113	0.115	0.123	0.113	1.037	0.164	0.037
	F	0.037	0.998	0.114	0.116	0.111	0.118	0.112	0.112	0.112	1.095	0.16	0.035
	G	0.035	0.99	0.109	0.118	0.109	0.12	0.109	0.107	0.118	1.128	0.162	0.037
	H	0.037	0.038	0.038	0.037	0.037	0.038	0.038	0.038	0.038	0.038	0.038	0.035
												con	blank
Plate (2 of 3)												1.442	0.189
Plate name	Plate 3											1.309	0.176
Barcode			200	175	150	125	100	75	50	25	1	1.527	0.18
Microplate name	Standard clrbtm	OD	0.264	0.254	0.328	0.765	0.937	1.22	1.459	1.49	1.44	1.315	0.175
Rows	8		0.27	0.254	0.322	0.704	0.924	1.115	1.293	1.208	1.327	1.232	0.174
Columns	12		0.267	0.244	0.308	0.63	0.947	1	1.109	1.165	1.292	1.29	0.171
Well count	96 Wells	cell viability	0.073617	0.0651064	0.128085	0.5	0.646383	0.887234	1.09064	1.11702	1.07447	=
Well shape	Round		0.0787234	0.0651064	0.122979	0.448085	0.635319	0.797872	0.949362	0.877021	0.978298	1.3525	0.1775
Bottom shape	Flat		0.0761702	0.0565957	0.111064	0.385106	0.654894	0.7	0.792766	0.840426	0.948511
Orientation	Landscape
Is lidded	False
Read Time	03/02/2024 13:39:26
Data Reduction Settings
Method	Polarization
G-Factor	0.5
Settings
Measurement mode	Abs
Measurement type	Endpoint
Wavelength settings
Path check	False
Excitation/Emission	450 nm/-
Detection settings
Speed read	True
Shake settings
Shake	False
Read area settings
Read order	Row
Well data
Wavelength(Ex/Em)	450 nm/-	1	2	3	4	5	6	7	8	9	10	11	12
	A	0.035	0.037	0.04	0.038	0.04	0.038	0.038	0.039	0.038	0.041	0.038	0.038
	B	0.039	0.264	0.254	0.328	0.765	0.937	1.22	1.459	1.49	1.442	0.189	0.036
	C	0.036	0.27	0.254	0.322	0.704	0.924	1.115	1.293	1.208	1.309	0.176	0.038
	D	0.039	0.267	0.244	0.308	0.63	0.947	1	1.109	1.165	1.527	0.18	0.036
	E	0.035	1.44	0.145	0.147	0.146	0.145	0.146	0.147	0.144	1.315	0.175	0.038
	F	0.039	1.327	0.144	0.142	0.145	0.143	0.145	0.147	0.146	1.232	0.174	0.035
	G	0.035	1.292	0.144	0.142	0.142	0.144	0.144	0.143	0.14	1.29	0.171	0.038
	H	0.038	0.037	0.038	0.038	0.038	0.038	0.038	0.038	0.039	0.038	0.038	0.035
Plate (3 of 3)
Plate name	Plate 2
Barcode
Microplate name	Standard clrbtm
Rows	8
Columns	12
Well count	96 Wells
Well shape	Round
Bottom shape	Flat
Orientation	Landscape
Is lidded	False
Read Time	02/29/2024 17:01:50
Data Reduction Settings
Method	Polarization
G-Factor	0.5
Settings
Measurement mode	Abs
Measurement type	Endpoint
Wavelength settings
Path check	False
Excitation/Emission	450 nm/-
Detection settings
Speed read	True
Shake settings
Shake	False
Read area settings
Read order	Row
Well data
Wavelength(Ex/Em)	450 nm/-	1	2	3	4	5	6	7	8	9	10	11	12
	A	0.036	0.038	0.04	0.039	0.04	0.039	0.038	0.039	0.038	0.041	0.038	0.038
	B	0.038	0.248	0.308	0.758	1.131	1.336	1.41	1.532	1.618	1.807	0.186	0.036
	C	0.036	0.243	0.286	0.688	1.131	1.357	1.518	1.481	1.757	1.755	0.174	0.039
	D	0.038	0.249	0.282	0.702	1.096	1.294	1.372	1.515	1.625	1.559	0.174	0.036
	E	0.036	1.628	0.122	0.129	0.126	0.135	0.128	0.126	0.124	1.441	0.181	0.039
	F	0.042	1.443	0.125	0.118	0.124	0.124	0.122	0.121	0.12	1.586	0.171	0.036
	G	0.035	1.437	0.118	0.119	0.118	0.118	0.115	0.118	0.117	1.694	0.166	0.04
	H	0.037	0.037	0.037	0.037	0.038	0.038	0.037	0.038	0.039	0.039	0.039	0.035
												con	blank
												1.807	0.186
												1.755	0.174
			200	175	150	125	100	75	50	25	1	1.559	0.174
		OD	0.248	0.308	0.758	1.131	1.336	1.41	1.532	1.618	1.628	1.441	0.181
			0.243	0.286	0.688	1.131	1.357	1.518	1.481	1.757	1.443	1.586	0.171
			0.249	0.282	0.702	1.096	1.294	1.372	1.515	1.625	1.437	1.694	0.166
		cell viability	0.0496018	0.0905575	0.397725	0.652332	0.792264	0.842776	0.926052	0.984755	0.991581	=
			0.0461889	0.0755404	0.349943	0.652332	0.806598	0.916496	0.89124	1.07964	0.865301	1.64033	0.175333
			0.0502844	0.07281	0.359499	0.628441	0.763595	0.816837	0.914448	0.989534	0.861206

## Sheet: massatide B_Hek293T
concentration(µg/mL)	200	40	8	1.6	0.32	0.064
OD	1.066	1.382	1.726	1.541	1.667	1.78
	0.982	1.319	1.781	1.914	1.928	1.906
cell viability	0.518164	0.707385	0.913373	0.802595	0.878044	0.945709
	0.467864	0.669661	0.946307	1.02595	1.03433	1.02116
ave	0.493014	0.688523	0.92984	0.914271	0.956188	0.983433
concentration(µg/mL)	200	40	8	1.6	0.32	0.064
OD	0.388	0.475	0.509	0.528	0.493	0.587
	0.433	0.519	0.545	0.582	0.594	0.582
cell viability	0.553763	0.787634	0.879032	0.930108	0.836022	1.08871
	0.674731	0.905914	0.975806	1.07527	1.10753	1.07527
ave	0.614247	0.846774	0.927419	1.00269	0.971774	1.08199
concentration	200	40	8	1.6	0.32	0.064	PTX	VAL	ctrl	blank
	0.95	0.959	0.979	1.182	1.082	1.142	0.625	0.239	1.324	0.202
	0.836	1.016	1.322	1.408	1.247	1.365	0.598	0.216	1.174	0.198
	0.811	0.947	1.212	1.39	1.088	1.176	0.61	0.224	1.299	0.198
	0.8	1.019	1.446	1.201	1.109	1.012			1.217	0.204
	0.843	1.087	1.286	1.143	0.994	1.027			1.145	0.199
	0.984	1.25	1.258	1.082	0.928	1.247			0.981	0.202
ave									1.19	0.2005
cell viability							0.429005	0.0389085
	0.642244	0.824154	1.1334	1.22031	1.0576	1.17686	0.401718	0.0156645
	0.616978	0.754421	1.02223	1.20212	0.896918	0.985851	0.413845	0.0237494
	0.605862	0.827185	1.25872	1.01112	0.91814	0.820111
	0.649318	0.895907	1.09702	0.952501	0.80192	0.83527
ave	=
ave	0.6286	0.825417	1.12784	1.09651	0.918646	0.954522
	200	40	8	1.6	0.32	0.064	PTX	VAL
	0.493014	0.688523	0.92984	0.914271	0.956188	0.983433	0.625	0.239
	0.614247	0.846774	0.927419	1.00269	0.971774	1.08199	0.598	0.216
	0.6286	0.825417	1.12784	1.09651	0.918646	0.954522	0.61	0.224

## Sheet: massatide B_Hela
	1	concentration	200	40	8	1.6	0.32	0.064	PTX	VAL	ctrl	blank
			2.186	2.368	2.363	2.371	2.367	2.418	1.432	0.526	2.233	0.22
			2.311	2.421	2.391	2.398	2.375	2.376	1.519	0.383	2.443	0.2
									1.509	0.458
		cell viability	0.933223	1.01911	1.01675	1.02053	1.01864	1.04271	0.577395	0.149835
			0.992213	1.04412	1.02997	1.03327	1.02242	1.02289	0.618452	0.0823502
									0.613733	0.117744
									PTX	VAL	ctrl	blank
	2	concentration	200	40	8	1.6	0.32	0.064	1.432	0.526	2.342	0.219
			2.192	2.374	2.348	2.395	2.325	2.337	1.519	0.383	2.375	0.206
			2.281	2.277	2.399	2.399	2.419	2.39	1.509	0.458
		cell viability	0.936055	1.02194	1.00967	1.03185	0.99882	1.00448	0.577395	0.149835
			0.978056	0.976168	1.03374	1.03374	1.04318	1.0295	0.618452	0.0823502
									0.613733	0.117744
									PTX	VAL	ctrl	blank
	3		2.249	2.403	2.393	2.43	2.43	2.353	1.432	0.526	2.279	0.197
			2.4	2.428	2.45	2.628	2.796	2.399	1.519	0.383	2.328	0.209
									1.509	0.458	2.33333	0.2085
		cell viability	0.962954	1.03563	1.03091	1.04837	1.04837	1.01203	0.577395	0.149835
			1.03421	1.04743	1.05781	1.14181	1.22109	1.03374	0.618452	0.0823502
									0.613733	0.117744
