# Supplementary material for: Rule-based omics mining reveals antimicrobial macrocyclic peptides against drug-resistant clinical isolates
Source: Nat Commun. 2024 Jun 8;15:4901. doi: 10.1038/s41467-024-49215-y (PMC11162475; doi:10.1038/s41467-024-49215-y)
Supplement: Supplementary file 6 — Source data [file 41467_2024_49215_MOESM6_ESM.zip › source_data_mouse model_For figure 5ef.xlsx]

## Sheet: toxicity in mouse model
		massatide A
time(day)	Blank	50 mg/kg	30 mg/kg	10 mg/kg
0.5					number of new dead mouse
1	0	0	0	0
1.5
2	0	0	0	0
2.5
3	0	0	0	0
4
5	0	0	0	0

## Sheet: Infection controled in mouse 
		massatide A
time(day)	Blank	10mg/kg	30mg/kg	50mg/kg
0.96
1.08
1.125
1.166
1.875
2.08
2.29	3	1	1	0	number of new dead mouse
3	1	0	0	0
4	1	0	0	0
5
6		0	0	0
7		0	0	0
