# Supplementary material for: Rule-based omics mining reveals antimicrobial macrocyclic peptides against drug-resistant clinical isolates
Source: Nat Commun. 2024 Jun 8;15:4901. doi: 10.1038/s41467-024-49215-y (PMC11162475; doi:10.1038/s41467-024-49215-y)
Supplement: Supplementary file 6 — Source data [file 41467_2024_49215_MOESM6_ESM.zip › source_data_time-killing and growth kinetics_For figure 5ac.xlsx]

## Sheet: time-killing assay
control						massatide A						vancomycin
Time	CFU/mL					Time	CFU/mL					Time	CFU/mL
0	3.72333e+06	3750000	3160000	4260000		0	3.57667e+06	2840000	4.02e+06	3870000		0	8080000	8440000	8020000	7780000
1	17300000	1.36e+07	17800000	20500000		1	50000	70000	50000	30000		1	4950000	5360000	5200000	4290000
3	8.76667e+07	91000000	74000000	98000000		3	15000	10000	20000	15000		3	4.83667e+06	4940000	4850000	4720000
7	3.04333e+08	292000000	321000000	300000000		7	8333.33	5000	10000	10000		7	791667	695000	770000	910000
26	7100000000	6200000000	8100000000	7000000000		26	112	70	120	146		26	5300	5500	5400	5000
Time	log(CFU/mL)				STDEV.S	Time	log(CFU/mL)				STDEV.S	Time	log(CFU/mL)		STDEV.S		STDEV.S
0	6.57093	6.57403	6.49969	6.62941	0.0650919	0	6.55348	6.45332	6.60423	6.58771	0.082772	0	6.90741	6.92634	6.90417	6.89098	0.0178702
1	7.23805	7.13354	7.25042	7.31175	0.0905388	1	4.69897	4.8451	4.69897	4.47712	0.185282	1	6.69461	6.72916	6.716	6.63246	0.0524492
3	7.94283	7.95904	7.86923	7.99123	0.0632248	3	4.17609	4	4.30103	4.17609	0.151238	3	6.68455	6.69373	6.68574	6.67394	0.00995357
7	8.48335	8.46538	8.50651	8.47712	0.0211827	7	3.92082	3.69897	4	4	0.1738	7	5.89854	5.84198	5.88649	5.95904	0.0590856
26	9.85126	9.79239	9.90849	9.8451	0.0581285	26	2.04922	1.8451	2.07918	2.16435	0.165314	26	3.72428	3.74036	3.73239	3.69897	0.0219621
						Time （h）	control	massatide A (1)	vancomycin
						0	6.57093	6.55348	6.90741
						1	7.23805	4.69897	6.69461
						3	7.94283	4.17609	6.68455
						7	8.48335	3.92082	5.89854
						26	9.85126	2.04922	3.72428

## Sheet: growth kinetics
massatide A										massatide B
Time（s）	Time（h）	8×MIC	4×MIC	2×MIC	1×MIC	0.5×MIC	no compound			Time（s）	Time（h）	8×MIC	4×MIC	2×MIC	1×MIC	0.5×MIC	no compound
0	0	0.099	0.092	0.092	0.093	0.092	0.099			0	0	0.098	0.092	0.09	0.089	0.092	0.094
1801.21	0.500336	0.096	0.092	0.091	0.092	0.091	0.096			1801.21	0.500336	0.095	0.09	0.09	0.089	0.091	0.094
3602.21	1.00061	0.096	0.092	0.091	0.092	0.091	0.096			3602.21	1.00061	0.094	0.09	0.09	0.089	0.091	0.093
5402.93	1.50081	0.096	0.092	0.091	0.092	0.091	0.096			5402.93	1.50081	0.094	0.09	0.09	0.089	0.091	0.094
7203.8	2.00106	0.095	0.092	0.091	0.092	0.092	0.097			7203.8	2.00106	0.094	0.09	0.09	0.089	0.091	0.094
9004.6	2.50128	0.095	0.092	0.091	0.093	0.092	0.097			9004.6	2.50128	0.093	0.09	0.09	0.089	0.091	0.094
10805.4	3.00149	0.095	0.092	0.091	0.093	0.092	0.097			10805.4	3.00149	0.093	0.09	0.09	0.089	0.092	0.095
12606.1	3.50171	0.095	0.092	0.091	0.093	0.093	0.098			12606.1	3.50171	0.093	0.09	0.09	0.089	0.092	0.096
14407	4.00194	0.095	0.092	0.091	0.093	0.093	0.099			14407	4.00194	0.093	0.09	0.09	0.089	0.093	0.097
16207.8	4.50217	0.095	0.092	0.091	0.093	0.093	0.1			16207.8	4.50217	0.093	0.09	0.09	0.089	0.093	0.099
18008.7	5.00241	0.095	0.092	0.091	0.093	0.094	0.103			18008.7	5.00241	0.093	0.09	0.09	0.089	0.094	0.101
19809.5	5.50263	0.095	0.092	0.091	0.093	0.094	0.106			19809.5	5.50263	0.093	0.09	0.09	0.09	0.094	0.104
21610.3	6.00285	0.095	0.092	0.091	0.093	0.094	0.11			21610.3	6.00285	0.093	0.09	0.09	0.089	0.095	0.109
23411.1	6.50307	0.095	0.092	0.091	0.093	0.095	0.115			23411.1	6.50307	0.093	0.09	0.09	0.09	0.096	0.115
25211.9	7.0033	0.095	0.092	0.091	0.093	0.095	0.122			25211.9	7.0033	0.093	0.09	0.09	0.09	0.097	0.122
27012.7	7.50352	0.095	0.092	0.091	0.093	0.096	0.13			27012.7	7.50352	0.093	0.09	0.09	0.09	0.098	0.13
28813.5	8.00375	0.095	0.092	0.091	0.093	0.096	0.137			28813.5	8.00375	0.093	0.09	0.09	0.09	0.099	0.138
30614.3	8.50398	0.095	0.092	0.091	0.093	0.097	0.146			30614.3	8.50398	0.093	0.09	0.09	0.09	0.1	0.147
32415.1	9.0042	0.095	0.092	0.091	0.093	0.098	0.156			32415.1	9.0042	0.093	0.09	0.09	0.09	0.102	0.155
34216	9.50444	0.095	0.092	0.091	0.093	0.099	0.166			34216	9.50444	0.093	0.09	0.09	0.09	0.105	0.165
36016.8	10.0047	0.095	0.092	0.091	0.093	0.1	0.176			36016.8	10.0047	0.093	0.09	0.09	0.089	0.107	0.174
37817.6	10.5049	0.095	0.092	0.091	0.093	0.101	0.188			37817.6	10.5049	0.093	0.09	0.09	0.09	0.111	0.184
39618.3	11.0051	0.095	0.092	0.091	0.093	0.103	0.198			39618.3	11.0051	0.093	0.09	0.09	0.09	0.116	0.194
41419.2	11.5053	0.095	0.092	0.091	0.093	0.105	0.208			41419.2	11.5053	0.093	0.09	0.09	0.09	0.122	0.204
43219.9	12.0055	0.095	0.092	0.091	0.093	0.108	0.218			43219.9	12.0055	0.093	0.09	0.09	0.09	0.128	0.214
45020.7	12.5058	0.095	0.092	0.091	0.093	0.111	0.23			45020.7	12.5058	0.093	0.09	0.09	0.089	0.136	0.224
46821.6	13.006	0.095	0.092	0.091	0.093	0.116	0.239			46821.6	13.006	0.093	0.09	0.09	0.09	0.144	0.234
48622.3	13.5062	0.095	0.092	0.091	0.093	0.121	0.248			48622.3	13.5062	0.093	0.09	0.09	0.09	0.153	0.244
50423.2	14.0064	0.095	0.092	0.091	0.093	0.128	0.258			50423.2	14.0064	0.093	0.09	0.09	0.089	0.162	0.253
52223.9	14.5067	0.095	0.092	0.091	0.093	0.135	0.266			52223.9	14.5067	0.093	0.09	0.09	0.09	0.172	0.263
54024.7	15.0069	0.095	0.092	0.091	0.093	0.142	0.278			54024.7	15.0069	0.093	0.09	0.09	0.09	0.181	0.274
55825.5	15.5071	0.094	0.092	0.091	0.093	0.151	0.288			55825.5	15.5071	0.093	0.09	0.09	0.09	0.19	0.284
57626.4	16.0073	0.095	0.092	0.091	0.093	0.16	0.298			57626.4	16.0073	0.093	0.09	0.09	0.09	0.198	0.295
59427.2	16.5075	0.095	0.092	0.091	0.093	0.169	0.305			59427.2	16.5075	0.093	0.09	0.09	0.09	0.207	0.3
61227.9	17.0078	0.094	0.092	0.091	0.094	0.178	0.314			61227.9	17.0078	0.093	0.09	0.09	0.09	0.216	0.312
63028.7	17.508	0.095	0.092	0.091	0.094	0.187	0.322			63028.7	17.508	0.093	0.09	0.09	0.09	0.224	0.319
64829.5	18.0082	0.095	0.092	0.091	0.094	0.196	0.333			64829.5	18.0082	0.093	0.09	0.09	0.09	0.233	0.327
66630.3	18.5084	0.094	0.092	0.091	0.094	0.205	0.34			66630.3	18.5084	0.093	0.09	0.09	0.09	0.241	0.337
68431.2	19.0087	0.094	0.092	0.091	0.094	0.215	0.351			68431.2	19.0087	0.093	0.09	0.09	0.09	0.249	0.346
70232	19.5089	0.094	0.092	0.091	0.094	0.224	0.36			70232	19.5089	0.093	0.09	0.09	0.09	0.258	0.355
72032.8	20.0091	0.094	0.092	0.091	0.094	0.233	0.367			72032.8	20.0091	0.093	0.09	0.09	0.09	0.267	0.363
73833.6	20.5093	0.094	0.092	0.091	0.094	0.241	0.375			73833.6	20.5093	0.093	0.09	0.09	0.09	0.276	0.37
75634.4	21.0095	0.094	0.092	0.091	0.094	0.25	0.382			75634.4	21.0095	0.093	0.089	0.09	0.09	0.283	0.378
77435.2	21.5098	0.094	0.092	0.091	0.094	0.261	0.388			77435.2	21.5098	0.093	0.09	0.09	0.09	0.291	0.385
79236	22.01	0.094	0.092	0.091	0.094	0.27	0.394			79236	22.01	0.093	0.089	0.089	0.09	0.298	0.391
81036.8	22.5102	0.094	0.092	0.091	0.094	0.279	0.402			81036.8	22.5102	0.093	0.09	0.09	0.09	0.307	0.398
82837.6	23.0104	0.094	0.092	0.091	0.094	0.288	0.408			82837.6	23.0104	0.093	0.09	0.09	0.09	0.315	0.403
84638.4	23.5107	0.094	0.092	0.091	0.094	0.295	0.412			84638.4	23.5107	0.093	0.09	0.09	0.09	0.323	0.409
86439.2	24.0109	0.094	0.092	0.091	0.094	0.302	0.418			86439.2	24.0109	0.093	0.09	0.09	0.091	0.332	0.413
88240	24.5111	0.094	0.092	0.091	0.094	0.309	0.423			88240	24.5111	0.093	0.089	0.09	0.091	0.339	0.418
90040.8	25.0113	0.095	0.092	0.091	0.094	0.317	0.428			90040.8	25.0113	0.093	0.09	0.09	0.091	0.346	0.423
91841.6	25.5116	0.095	0.092	0.091	0.095	0.325	0.43			91841.6	25.5116	0.093	0.09	0.09	0.091	0.353	0.427
93642.4	26.0118	0.094	0.092	0.091	0.095	0.333	0.436			93642.4	26.0118	0.093	0.09	0.09	0.091	0.358	0.43
95443.2	26.512	0.094	0.092	0.091	0.095	0.34	0.439			95443.2	26.512	0.093	0.09	0.09	0.091	0.365	0.434
97244	27.0122	0.094	0.092	0.091	0.095	0.348	0.443			97244	27.0122	0.093	0.089	0.09	0.092	0.371	0.437
99044.8	27.5124	0.094	0.092	0.091	0.095	0.355	0.444			99044.8	27.5124	0.093	0.09	0.09	0.092	0.376	0.44
100846	28.0127	0.094	0.092	0.091	0.096	0.362	0.448			100846	28.0127	0.093	0.09	0.09	0.092	0.381	0.442
102646	28.5129	0.094	0.092	0.091	0.096	0.369	0.449			102646	28.5129	0.093	0.09	0.09	0.092	0.386	0.444
104447	29.0131	0.094	0.092	0.091	0.096	0.375	0.451			104447	29.0131	0.093	0.09	0.09	0.092	0.39	0.445
106248	29.5133	0.094	0.092	0.091	0.096	0.381	0.452			106248	29.5133	0.093	0.09	0.09	0.093	0.394	0.447
108049	30.0136	0.094	0.092	0.091	0.097	0.386	0.454			108049	30.0136	0.093	0.09	0.09	0.093	0.398	0.448
109850	30.5138	0.094	0.092	0.091	0.097	0.392	0.455			109850	30.5138	0.093	0.09	0.09	0.093	0.402	0.449
111650	31.014	0.094	0.092	0.091	0.097	0.396	0.456			111650	31.014	0.093	0.09	0.09	0.094	0.405	0.451
113451	31.5142	0.094	0.092	0.091	0.098	0.401	0.457			113451	31.5142	0.093	0.09	0.09	0.094	0.408	0.452
115252	32.0145	0.094	0.092	0.091	0.098	0.406	0.458			115252	32.0145	0.093	0.09	0.09	0.095	0.41	0.452
117053	32.5147	0.094	0.092	0.091	0.099	0.41	0.459			117053	32.5147	0.093	0.09	0.09	0.096	0.412	0.453
118854	33.0149	0.095	0.092	0.091	0.1	0.414	0.46			118854	33.0149	0.093	0.09	0.09	0.097	0.414	0.454
120654	33.5151	0.094	0.092	0.091	0.101	0.418	0.462			120654	33.5151	0.093	0.09	0.09	0.098	0.415	0.455
122455	34.0153	0.095	0.092	0.091	0.102	0.421	0.463			122455	34.0153	0.093	0.09	0.09	0.098	0.417	0.456
124256	34.5156	0.095	0.092	0.091	0.103	0.423	0.464			124256	34.5156	0.093	0.09	0.09	0.1	0.418	0.456
126057	35.0158	0.095	0.092	0.091	0.104	0.425	0.464			126057	35.0158	0.093	0.09	0.09	0.101	0.419	0.457
127858	35.516	0.095	0.092	0.091	0.106	0.428	0.465			127858	35.516	0.093	0.09	0.09	0.103	0.42	0.458
129659	36.0163	0.095	0.092	0.091	0.108	0.429	0.465			129659	36.0163	0.093	0.09	0.09	0.105	0.421	0.458
